# Supplementary material for: Crystal structure of tri­benzyl­bis­(tetra­hydro­furan-κO)lutetium(III)
Source: Acta Crystallogr E Crystallogr Commun. 2018 Jan 9;74(Pt 2):88–90. doi: 10.1107/S2056989017018254 (PMC5956313; doi:10.1107/S2056989017018254)
Supplement: Supplementary file 1 [file e-74-00088-sup1.cif]

##############################################################################
#                                                                            #
# This CIF contains the data in a paper accepted for publication in          #
# Acta Crystallographica Section E. It conforms to the requirements of       #
# Notes for Authors for Acta Crystallographica Section E, and has been       #
# peer reviewed under the auspices of the IUCr Commission on Journals.       #
#                                                                            #
# Full details of the Crystallographic Information File format               #
# are given in the paper "The Crystallographic Information File (CIF):       #
# a New Standard Archive File for Crystallography" by S. R. Hall, F. H.      #
# Allen and I. D. Brown [Acta Cryst. (1991), A47, 655-685].                  #
#                                                                            #
# The current version of the core CIF dictionary is obtainable from          #
# ftp://ftp.iucr.org/pub/cif_core.dic.                                       #
#                                                                            #
# Software is freely available for graphical display of the structure(s)     #
# in this CIF. For information consult the CIF software page                 #
# http://www.iucr.org/resources/cif/software.                                #
#                                                                            #
# This file may be used for bona fide research purposes within the           #
# scientific community so long as proper attribution is given to the journal # 
# article from which it was obtained.                                        #
#                                                                            #
##############################################################################
data_I
_database_code_depnum_ccdc_archive 'CCDC 1812810'
_audit_creation_method     'SHELXL-2014/7'
_chemical_name_systematic
;
Tribenzylbis(tetrahydrofuran-\k<i>O</i>)lutetium(III)
;
_chemical_name_common     ?
_chemical_formula_moiety     'C29 H37 Lu O2'
_chemical_formula_sum     'C29 H37 Lu O2'
_chemical_formula_iupac     '[Lu (C7 H7)3 (C4 H8 O)2]'
_chemical_formula_weight     592.55
_chemical_melting_point     ?
_shelx_space_group_comment
;
The symmetry employed for this shelxl refinement is uniquely defined
by the following loop, which should always be used as a source of
symmetry information in preference to the above space-group names.
They are only intended as comments.
;
_space_group_crystal_system     triclinic
_space_group_name_H-M_alt     'P -1'
_space_group_name_Hall     '-P 1'
loop_
    _space_group_symop_operation_xyz
    'x, y, z'
    '-x, -y, -z'
_cell_length_a     7.7103(7)
_cell_length_b     12.7416(11)
_cell_length_c     14.2187(12)
_cell_angle_alpha     75.1572(11)
_cell_angle_beta     77.8324(11)
_cell_angle_gamma     73.4904(11)
_cell_volume     1280.16(19)
_cell_formula_units_Z     2
_cell_measurement_reflns_used     5362
_cell_measurement_theta_min     2.79
_cell_measurement_theta_max     27.43
_cell_measurement_temperature     193(2)
_exptl_crystal_description     prism
_exptl_crystal_colour     colorless
_exptl_crystal_size_max     0.480
_exptl_crystal_size_mid     0.100
_exptl_crystal_size_min     0.090
_exptl_crystal_density_diffrn     1.537
_exptl_crystal_density_meas     ?
_exptl_crystal_density_method     ?
_exptl_crystal_F_000     596
_exptl_absorpt_coefficient_mu     3.878
_exptl_absorpt_correction_type     numerical
_exptl_absorpt_process_details
;
(SADABS; Bruker, 2015)
;
_shelx_estimated_absorpt_T_min     0.258
_shelx_estimated_absorpt_T_max     0.722
_exptl_absorpt_correction_T_min     0.2158
_exptl_absorpt_correction_T_max     0.7638
_diffrn_ambient_temperature     193(2)
_diffrn_radiation_type     MoK\a
_diffrn_radiation_wavelength     0.71073
_diffrn_measurement_device_type     'Bruker SMART 1000 CCD detector/PLATFORM'
_diffrn_measurement_method     '\w scans'
_diffrn_detector_area_resol_mean     ?
_diffrn_reflns_number     11301
_diffrn_reflns_av_R_equivalents     0.0198
_diffrn_reflns_theta_min     1.705
_diffrn_reflns_theta_max     27.486
_diffrn_reflns_theta_full     25.242
_diffrn_measured_fraction_theta_max     0.991
_diffrn_measured_fraction_theta_full     0.998
_diffrn_reflns_limit_h_min     -10
_diffrn_reflns_limit_h_max     10
_diffrn_reflns_limit_k_min     -16
_diffrn_reflns_limit_k_max     16
_diffrn_reflns_limit_l_min     -18
_diffrn_reflns_limit_l_max     18
_refine_special_details     ?
_reflns_number_total     5803
_reflns_number_gt     5331
_reflns_threshold_expression     'I > 2\s(I)'
_refine_ls_structure_factor_coef     Fsqd
_refine_ls_matrix_type     full
_refine_ls_R_factor_all     0.0250
_refine_ls_R_factor_gt     0.0213
_refine_ls_wR_factor_gt     0.0494
_refine_ls_wR_factor_ref     0.0506
_refine_ls_goodness_of_fit_ref     1.071
_refine_ls_restrained_S_all     1.071
_refine_ls_number_reflns     5803
_refine_ls_number_parameters     289
_refine_ls_number_restraints     0
_refine_ls_hydrogen_treatment     constr
_refine_ls_weighting_scheme     calc
_refine_ls_weighting_details
                      'w=1/[\s^2^(Fo^2^)+(0.0273P)^2^] where P=(Fo^2^+2Fc^2^)/3'
_atom_sites_solution_hydrogens     geom
_atom_sites_solution_primary     ?
_atom_sites_solution_secondary     ?
_refine_ls_shift/su_max     0.001
_refine_ls_shift/su_mean     0.000
_refine_diff_density_max     0.998
_refine_diff_density_min     -0.362
_refine_ls_extinction_method     none
_refine_ls_extinction_coef     .
loop_
    _atom_type_symbol
    _atom_type_description
    _atom_type_scat_dispersion_real
    _atom_type_scat_dispersion_imag
    _atom_type_scat_source
    'C' 'C' 0.0033 0.0016
                         'International Tables Vol C Tables 4.2.6.8 and 6.1.1.4'
    'H' 'H' 0.0000 0.0000
                         'International Tables Vol C Tables 4.2.6.8 and 6.1.1.4'
    'O' 'O' 0.0106 0.0060
                         'International Tables Vol C Tables 4.2.6.8 and 6.1.1.4'
    'Lu' 'Lu' -0.4720 5.8584
                         'International Tables Vol C Tables 4.2.6.8 and 6.1.1.4'
_computing_data_collection
;
SMART (Bruker, 2008)
;
_computing_cell_refinement
;
SAINT (Bruker, 2008)
;
_computing_data_reduction
;
SAINT (Bruker, 2008)
;
_computing_structure_solution
;
SHELXS97 (Sheldrick, 2008)
;
_computing_structure_refinement
;
SHELXL2014 (Sheldrick, 2015)
;
_computing_molecular_graphics
;
SHELXTL (Sheldrick, 2008)
;
_computing_publication_material
;
SHELXTL (Sheldrick, 2008)
;
loop_
    _atom_site_type_symbol
    _atom_site_label
    _atom_site_fract_x
    _atom_site_fract_y
    _atom_site_fract_z
    _atom_site_U_iso_or_equiv
    _atom_site_adp_type
    _atom_site_calc_flag
    _atom_site_occupancy
    _atom_site_disorder_assembly
    _atom_site_disorder_group
    Lu Lu 0.13939(2) 0.09124(2) 0.27792(2) 0.02548(4) Uani d 1 . .
    O O1 0.3538(2) -0.07199(15) 0.26404(13) 0.0309(4) Uani d 1 . .
    O O2 -0.0789(3) 0.25126(16) 0.30019(14) 0.0364(4) Uani d 1 . .
    C C1 0.4592(4) -0.1372(2) 0.3424(2) 0.0389(6) Uani d 1 . .
    H H1A 0.3942 -0.1209 0.4069 0.047 Uiso calc 1 . .
    H H1B 0.5808 -0.1205 0.3305 0.047 Uiso calc 1 . .
    C C2 0.4779(5) -0.2566(2) 0.3395(2) 0.0497(8) Uani d 1 . .
    H H2A 0.3715 -0.2836 0.3798 0.060 Uiso calc 1 . .
    H H2B 0.5910 -0.3054 0.3644 0.060 Uiso calc 1 . .
    C C3 0.4862(4) -0.2552(2) 0.2311(2) 0.0434(7) Uani d 1 . .
    H H3A 0.6144 -0.2781 0.1995 0.052 Uiso calc 1 . .
    H H3B 0.4172 -0.3066 0.2235 0.052 Uiso calc 1 . .
    C C4 0.3991(4) -0.1345(2) 0.1856(2) 0.0349(6) Uani d 1 . .
    H H4A 0.4857 -0.1035 0.1309 0.042 Uiso calc 1 . .
    H H4B 0.2874 -0.1304 0.1596 0.042 Uiso calc 1 . .
    C C5 -0.1912(4) 0.2700(3) 0.3927(2) 0.0477(8) Uani d 1 . .
    H H5A -0.1255 0.2260 0.4485 0.057 Uiso calc 1 . .
    H H5B -0.3066 0.2471 0.4005 0.057 Uiso calc 1 . .
    C C6 -0.2297(6) 0.3907(3) 0.3903(3) 0.0657(11) Uani d 1 . .
    H H6A -0.1479 0.4053 0.4280 0.079 Uiso calc 1 . .
    H H6B -0.3581 0.4191 0.4190 0.079 Uiso calc 1 . .
    C C7 -0.1960(6) 0.4459(3) 0.2846(3) 0.0719(12) Uani d 1 . .
    H H7A -0.3117 0.4942 0.2625 0.086 Uiso calc 1 . .
    H H7B -0.1083 0.4929 0.2746 0.086 Uiso calc 1 . .
    C C8 -0.1194(5) 0.3550(3) 0.2286(3) 0.0578(9) Uani d 1 . .
    H H8A -0.2094 0.3528 0.1891 0.069 Uiso calc 1 . .
    H H8B -0.0068 0.3673 0.1836 0.069 Uiso calc 1 . .
    C C10 -0.0726(4) -0.0116(2) 0.3812(2) 0.0362(6) Uani d 1 . .
    H H10A -0.0231 -0.0627 0.4398 0.043 Uiso calc 1 . .
    H H10B -0.1927 0.0375 0.4011 0.043 Uiso calc 1 . .
    C C11 -0.0786(3) -0.0711(2) 0.30660(19) 0.0303(5) Uani d 1 . .
    C C12 -0.1372(3) -0.0116(2) 0.2159(2) 0.0352(6) Uani d 1 . .
    H H12 -0.1848 0.0672 0.2063 0.042 Uiso calc 1 . .
    C C13 -0.1277(4) -0.0643(3) 0.1403(2) 0.0423(7) Uani d 1 . .
    H H13 -0.1649 -0.0211 0.0795 0.051 Uiso calc 1 . .
    C C14 -0.0648(4) -0.1785(3) 0.1527(2) 0.0442(7) Uani d 1 . .
    H H14 -0.0597 -0.2149 0.1012 0.053 Uiso calc 1 . .
    C C15 -0.0090(4) -0.2399(3) 0.2413(2) 0.0405(6) Uani d 1 . .
    H H15 0.0331 -0.3190 0.2509 0.049 Uiso calc 1 . .
    C C16 -0.0139(3) -0.1875(2) 0.3159(2) 0.0327(6) Uani d 1 . .
    H H16 0.0278 -0.2315 0.3754 0.039 Uiso calc 1 . .
    C C20 0.3638(4) 0.1353(2) 0.3431(2) 0.0343(6) Uani d 1 . .
    H H20A 0.3766 0.0859 0.4087 0.041 Uiso calc 1 . .
    H H20B 0.4825 0.1169 0.3002 0.041 Uiso calc 1 . .
    C C21 0.3296(3) 0.2520(2) 0.35345(18) 0.0284(5) Uani d 1 . .
    C C22 0.2680(4) 0.2820(2) 0.44517(19) 0.0323(5) Uani d 1 . .
    H H22 0.2537 0.2251 0.5022 0.039 Uiso calc 1 . .
    C C23 0.2274(4) 0.3919(2) 0.4553(2) 0.0406(7) Uani d 1 . .
    H H23 0.1844 0.4092 0.5186 0.049 Uiso calc 1 . .
    C C24 0.2491(4) 0.4766(2) 0.3739(2) 0.0466(7) Uani d 1 . .
    H H24 0.2219 0.5522 0.3806 0.056 Uiso calc 1 . .
    C C25 0.3113(5) 0.4489(3) 0.2824(2) 0.0483(8) Uani d 1 . .
    H H25 0.3271 0.5061 0.2258 0.058 Uiso calc 1 . .
    C C26 0.3506(4) 0.3393(3) 0.2724(2) 0.0396(6) Uani d 1 . .
    H H26 0.3931 0.3227 0.2089 0.048 Uiso calc 1 . .
    C C30 0.1539(4) 0.1513(2) 0.10243(19) 0.0347(6) Uani d 1 . .
    H H30A 0.1860 0.0846 0.0728 0.042 Uiso calc 1 . .
    H H30B 0.0316 0.1961 0.0870 0.042 Uiso calc 1 . .
    C C31 0.2885(4) 0.2184(2) 0.05797(18) 0.0327(6) Uani d 1 . .
    C C32 0.4758(4) 0.1712(2) 0.0604(2) 0.0385(6) Uani d 1 . .
    H H32 0.5154 0.0938 0.0884 0.046 Uiso calc 1 . .
    C C33 0.6049(5) 0.2338(3) 0.0233(2) 0.0494(8) Uani d 1 . .
    H H33 0.7307 0.1985 0.0256 0.059 Uiso calc 1 . .
    C C34 0.5541(6) 0.3459(3) -0.0166(2) 0.0586(10) Uani d 1 . .
    H H34 0.6428 0.3888 -0.0409 0.070 Uiso calc 1 . .
    C C35 0.3700(6) 0.3952(3) -0.0209(2) 0.0580(10) Uani d 1 . .
    H H35 0.3329 0.4727 -0.0489 0.070 Uiso calc 1 . .
    C C36 0.2393(5) 0.3337(2) 0.0149(2) 0.0441(7) Uani d 1 . .
    H H36 0.1144 0.3696 0.0104 0.053 Uiso calc 1 . .
loop_
    _atom_site_aniso_label
    _atom_site_aniso_U_11
    _atom_site_aniso_U_22
    _atom_site_aniso_U_33
    _atom_site_aniso_U_12
    _atom_site_aniso_U_13
    _atom_site_aniso_U_23
    Lu 0.02754(6) 0.02497(6) 0.02355(6) -0.00524(4) -0.00317(4) -0.00625(4)
    O1 0.0330(9) 0.0288(9) 0.0321(9) -0.0021(7) -0.0084(7) -0.0117(8)
    O2 0.0355(10) 0.0323(10) 0.0362(10) -0.0003(8) -0.0041(8) -0.0079(8)
    C1 0.0440(15) 0.0323(14) 0.0418(16) -0.0057(12) -0.0175(12) -0.0051(12)
    C2 0.064(2) 0.0316(16) 0.054(2) -0.0066(14) -0.0202(16) -0.0051(14)
    C3 0.0460(16) 0.0315(15) 0.0531(19) -0.0040(13) -0.0076(14) -0.0154(13)
    C4 0.0382(14) 0.0343(14) 0.0339(14) -0.0088(11) 0.0003(11) -0.0148(12)
    C5 0.0514(18) 0.0472(18) 0.0407(17) -0.0029(14) -0.0001(13) -0.0182(14)
    C6 0.075(3) 0.049(2) 0.069(2) 0.0114(18) -0.017(2) -0.0295(19)
    C7 0.074(3) 0.0370(19) 0.094(3) -0.0066(18) 0.007(2) -0.019(2)
    C8 0.069(2) 0.0347(18) 0.052(2) 0.0083(15) -0.0066(17) -0.0025(14)
    C10 0.0388(14) 0.0396(15) 0.0318(14) -0.0131(12) 0.0000(11) -0.0109(12)
    C11 0.0237(12) 0.0372(14) 0.0306(13) -0.0116(10) 0.0004(9) -0.0068(11)
    C12 0.0287(13) 0.0381(15) 0.0346(14) -0.0088(11) -0.0040(10) 0.0002(12)
    C13 0.0316(14) 0.062(2) 0.0317(14) -0.0145(13) -0.0062(11) -0.0035(13)
    C14 0.0427(16) 0.060(2) 0.0379(16) -0.0173(15) -0.0035(12) -0.0213(14)
    C15 0.0346(14) 0.0392(16) 0.0513(18) -0.0105(12) -0.0042(12) -0.0158(13)
    C16 0.0316(13) 0.0352(14) 0.0320(14) -0.0126(11) -0.0049(10) -0.0031(11)
    C20 0.0338(13) 0.0333(14) 0.0384(15) -0.0063(11) -0.0051(11) -0.0143(12)
    C21 0.0242(11) 0.0346(14) 0.0311(13) -0.0104(10) -0.0052(9) -0.0105(11)
    C22 0.0356(13) 0.0349(14) 0.0279(13) -0.0104(11) -0.0051(10) -0.0069(11)
    C23 0.0447(16) 0.0444(17) 0.0376(15) -0.0083(13) -0.0085(12) -0.0183(13)
    C24 0.061(2) 0.0310(15) 0.0554(19) -0.0121(14) -0.0175(15) -0.0138(14)
    C25 0.068(2) 0.0383(16) 0.0426(17) -0.0247(15) -0.0144(15) 0.0032(13)
    C26 0.0464(16) 0.0466(17) 0.0308(14) -0.0174(13) -0.0027(12) -0.0126(12)
    C30 0.0377(14) 0.0403(15) 0.0262(13) -0.0108(12) -0.0058(10) -0.0049(11)
    C31 0.0468(15) 0.0342(14) 0.0187(11) -0.0139(12) -0.0034(10) -0.0051(10)
    C32 0.0454(16) 0.0413(16) 0.0298(14) -0.0151(13) -0.0012(11) -0.0078(12)
    C33 0.0524(18) 0.067(2) 0.0346(16) -0.0300(16) 0.0032(13) -0.0123(15)
    C34 0.084(3) 0.074(3) 0.0341(17) -0.055(2) 0.0032(16) -0.0087(16)
    C35 0.109(3) 0.0387(17) 0.0314(16) -0.0331(19) -0.0090(17) -0.0009(13)
    C36 0.0621(19) 0.0396(16) 0.0268(14) -0.0100(14) -0.0068(13) -0.0030(12)
_geom_special_details
;
 All esds (except the esd in the dihedral angle between two l.s. planes)
 are estimated using the full covariance matrix.  The cell esds are taken
 into account individually in the estimation of esds in distances, angles
 and torsion angles; correlations between esds in cell parameters are only
 used when they are defined by crystal symmetry.  An approximate (isotropic)
 treatment of cell esds is used for estimating esds involving l.s. planes.
;
loop_
    _geom_bond_atom_site_label_1
    _geom_bond_atom_site_label_2
    _geom_bond_site_symmetry_2
    _geom_bond_distance
    _geom_bond_publ_flag
    Lu O1 . 2.2839(17) ?
    Lu O2 . 2.2902(18) ?
    Lu C20 . 2.380(3) ?
    Lu C10 . 2.401(3) ?
    Lu C30 . 2.404(3) ?
    Lu C11 . 2.920(3) ?
    O1 C1 . 1.455(3) ?
    O1 C4 . 1.461(3) ?
    O2 C8 . 1.446(4) ?
    O2 C5 . 1.450(3) ?
    C1 C2 . 1.498(4) ?
    C1 H1A . 0.9900 ?
    C1 H1B . 0.9900 ?
    C2 C3 . 1.526(4) ?
    C2 H2A . 0.9900 ?
    C2 H2B . 0.9900 ?
    C3 C4 . 1.523(4) ?
    C3 H3A . 0.9900 ?
    C3 H3B . 0.9900 ?
    C4 H4A . 0.9900 ?
    C4 H4B . 0.9900 ?
    C5 C6 . 1.474(4) ?
    C5 H5A . 0.9900 ?
    C5 H5B . 0.9900 ?
    C6 C7 . 1.489(5) ?
    C6 H6A . 0.9900 ?
    C6 H6B . 0.9900 ?
    C7 C8 . 1.488(5) ?
    C7 H7A . 0.9900 ?
    C7 H7B . 0.9900 ?
    C8 H8A . 0.9900 ?
    C8 H8B . 0.9900 ?
    C10 C11 . 1.467(4) ?
    C10 H10A . 0.9900 ?
    C10 H10B . 0.9900 ?
    C11 C16 . 1.405(4) ?
    C11 C12 . 1.412(4) ?
    C12 C13 . 1.385(4) ?
    C12 H12 . 0.9500 ?
    C13 C14 . 1.375(5) ?
    C13 H13 . 0.9500 ?
    C14 C15 . 1.385(4) ?
    C14 H14 . 0.9500 ?
    C15 C16 . 1.379(4) ?
    C15 H15 . 0.9500 ?
    C16 H16 . 0.9500 ?
    C20 C21 . 1.475(3) ?
    C20 H20A . 0.9900 ?
    C20 H20B . 0.9900 ?
    C21 C26 . 1.399(4) ?
    C21 C22 . 1.401(3) ?
    C22 C23 . 1.383(4) ?
    C22 H22 . 0.9500 ?
    C23 C24 . 1.384(4) ?
    C23 H23 . 0.9500 ?
    C24 C25 . 1.387(4) ?
    C24 H24 . 0.9500 ?
    C25 C26 . 1.380(4) ?
    C25 H25 . 0.9500 ?
    C26 H26 . 0.9500 ?
    C30 C31 . 1.470(4) ?
    C30 H30A . 0.9900 ?
    C30 H30B . 0.9900 ?
    C31 C32 . 1.402(4) ?
    C31 C36 . 1.413(4) ?
    C32 C33 . 1.386(4) ?
    C32 H32 . 0.9500 ?
    C33 C34 . 1.369(5) ?
    C33 H33 . 0.9500 ?
    C34 C35 . 1.386(5) ?
    C34 H34 . 0.9500 ?
    C35 C36 . 1.384(5) ?
    C35 H35 . 0.9500 ?
    C36 H36 . 0.9500 ?
loop_
    _geom_angle_atom_site_label_1
    _geom_angle_atom_site_label_2
    _geom_angle_atom_site_label_3
    _geom_angle_site_symmetry_1
    _geom_angle_site_symmetry_3
    _geom_angle
    _geom_angle_publ_flag
    O1 Lu O2 . . 177.10(6) ?
    O1 Lu C20 . . 84.95(8) ?
    O2 Lu C20 . . 94.44(8) ?
    O1 Lu C10 . . 90.54(8) ?
    O2 Lu C10 . . 87.36(8) ?
    C20 Lu C10 . . 121.59(10) ?
    O1 Lu C30 . . 92.12(8) ?
    O2 Lu C30 . . 90.72(8) ?
    C20 Lu C30 . . 114.38(10) ?
    C10 Lu C30 . . 123.98(9) ?
    O1 Lu C11 . . 76.43(7) ?
    O2 Lu C11 . . 102.58(7) ?
    C20 Lu C11 . . 143.56(9) ?
    C10 Lu C11 . . 30.04(8) ?
    C30 Lu C11 . . 97.55(8) ?
    C1 O1 C4 . . 108.2(2) ?
    C1 O1 Lu . . 122.45(15) ?
    C4 O1 Lu . . 129.13(16) ?
    C8 O2 C5 . . 107.1(2) ?
    C8 O2 Lu . . 127.16(18) ?
    C5 O2 Lu . . 125.49(17) ?
    O1 C1 C2 . . 104.6(2) ?
    O1 C1 H1A . . 110.8 ?
    C2 C1 H1A . . 110.8 ?
    O1 C1 H1B . . 110.8 ?
    C2 C1 H1B . . 110.8 ?
    H1A C1 H1B . . 108.9 ?
    C1 C2 C3 . . 104.5(2) ?
    C1 C2 H2A . . 110.9 ?
    C3 C2 H2A . . 110.8 ?
    C1 C2 H2B . . 110.8 ?
    C3 C2 H2B . . 110.9 ?
    H2A C2 H2B . . 108.9 ?
    C4 C3 C2 . . 105.1(2) ?
    C4 C3 H3A . . 110.7 ?
    C2 C3 H3A . . 110.7 ?
    C4 C3 H3B . . 110.7 ?
    C2 C3 H3B . . 110.7 ?
    H3A C3 H3B . . 108.8 ?
    O1 C4 C3 . . 106.5(2) ?
    O1 C4 H4A . . 110.4 ?
    C3 C4 H4A . . 110.4 ?
    O1 C4 H4B . . 110.4 ?
    C3 C4 H4B . . 110.4 ?
    H4A C4 H4B . . 108.6 ?
    O2 C5 C6 . . 106.9(3) ?
    O2 C5 H5A . . 110.3 ?
    C6 C5 H5A . . 110.3 ?
    O2 C5 H5B . . 110.3 ?
    C6 C5 H5B . . 110.3 ?
    H5A C5 H5B . . 108.6 ?
    C5 C6 C7 . . 106.0(3) ?
    C5 C6 H6A . . 110.5 ?
    C7 C6 H6A . . 110.5 ?
    C5 C6 H6B . . 110.5 ?
    C7 C6 H6B . . 110.5 ?
    H6A C6 H6B . . 108.7 ?
    C8 C7 C6 . . 106.8(3) ?
    C8 C7 H7A . . 110.4 ?
    C6 C7 H7A . . 110.4 ?
    C8 C7 H7B . . 110.4 ?
    C6 C7 H7B . . 110.4 ?
    H7A C7 H7B . . 108.6 ?
    O2 C8 C7 . . 106.8(3) ?
    O2 C8 H8A . . 110.4 ?
    C7 C8 H8A . . 110.4 ?
    O2 C8 H8B . . 110.4 ?
    C7 C8 H8B . . 110.4 ?
    H8A C8 H8B . . 108.6 ?
    C11 C10 Lu . . 94.94(16) ?
    C11 C10 H10A . . 112.7 ?
    Lu C10 H10A . . 112.7 ?
    C11 C10 H10B . . 112.7 ?
    Lu C10 H10B . . 112.7 ?
    H10A C10 H10B . . 110.2 ?
    C16 C11 C12 . . 115.5(2) ?
    C16 C11 C10 . . 123.5(2) ?
    C12 C11 C10 . . 120.8(3) ?
    C16 C11 Lu . . 127.02(17) ?
    C12 C11 Lu . . 86.53(16) ?
    C10 C11 Lu . . 55.02(13) ?
    C13 C12 C11 . . 122.2(3) ?
    C13 C12 H12 . . 118.9 ?
    C11 C12 H12 . . 118.9 ?
    C14 C13 C12 . . 120.4(3) ?
    C14 C13 H13 . . 119.8 ?
    C12 C13 H13 . . 119.8 ?
    C13 C14 C15 . . 119.0(3) ?
    C13 C14 H14 . . 120.5 ?
    C15 C14 H14 . . 120.5 ?
    C16 C15 C14 . . 120.8(3) ?
    C16 C15 H15 . . 119.6 ?
    C14 C15 H15 . . 119.6 ?
    C15 C16 C11 . . 122.0(3) ?
    C15 C16 H16 . . 119.0 ?
    C11 C16 H16 . . 119.0 ?
    C21 C20 Lu . . 116.79(17) ?
    C21 C20 H20A . . 108.1 ?
    Lu C20 H20A . . 108.1 ?
    C21 C20 H20B . . 108.1 ?
    Lu C20 H20B . . 108.1 ?
    H20A C20 H20B . . 107.3 ?
    C26 C21 C22 . . 116.3(2) ?
    C26 C21 C20 . . 122.2(2) ?
    C22 C21 C20 . . 121.5(2) ?
    C23 C22 C21 . . 122.1(3) ?
    C23 C22 H22 . . 118.9 ?
    C21 C22 H22 . . 118.9 ?
    C22 C23 C24 . . 120.4(3) ?
    C22 C23 H23 . . 119.8 ?
    C24 C23 H23 . . 119.8 ?
    C23 C24 C25 . . 118.5(3) ?
    C23 C24 H24 . . 120.7 ?
    C25 C24 H24 . . 120.7 ?
    C26 C25 C24 . . 120.9(3) ?
    C26 C25 H25 . . 119.5 ?
    C24 C25 H25 . . 119.5 ?
    C25 C26 C21 . . 121.7(3) ?
    C25 C26 H26 . . 119.1 ?
    C21 C26 H26 . . 119.1 ?
    C31 C30 Lu . . 112.80(17) ?
    C31 C30 H30A . . 109.0 ?
    Lu C30 H30A . . 109.0 ?
    C31 C30 H30B . . 109.0 ?
    Lu C30 H30B . . 109.0 ?
    H30A C30 H30B . . 107.8 ?
    C32 C31 C36 . . 115.9(3) ?
    C32 C31 C30 . . 120.8(2) ?
    C36 C31 C30 . . 123.2(3) ?
    C33 C32 C31 . . 122.1(3) ?
    C33 C32 H32 . . 119.0 ?
    C31 C32 H32 . . 119.0 ?
    C34 C33 C32 . . 121.0(3) ?
    C34 C33 H33 . . 119.5 ?
    C32 C33 H33 . . 119.5 ?
    C33 C34 C35 . . 118.4(3) ?
    C33 C34 H34 . . 120.8 ?
    C35 C34 H34 . . 120.8 ?
    C36 C35 C34 . . 121.3(3) ?
    C36 C35 H35 . . 119.3 ?
    C34 C35 H35 . . 119.3 ?
    C35 C36 C31 . . 121.2(3) ?
    C35 C36 H36 . . 119.4 ?
    C31 C36 H36 . . 119.4 ?
loop_
    _geom_torsion_atom_site_label_1
    _geom_torsion_atom_site_label_2
    _geom_torsion_atom_site_label_3
    _geom_torsion_atom_site_label_4
    _geom_torsion_site_symmetry_1
    _geom_torsion_site_symmetry_2
    _geom_torsion_site_symmetry_3
    _geom_torsion_site_symmetry_4
    _geom_torsion
    _geom_torsion_publ_flag
    O2 Lu O1 C1 . . . . -33.1(13) ?
    C20 Lu O1 C1 . . . . 45.0(2) ?
    C10 Lu O1 C1 . . . . -76.7(2) ?
    C30 Lu O1 C1 . . . . 159.2(2) ?
    C11 Lu O1 C1 . . . . -103.5(2) ?
    O2 Lu O1 C4 . . . . 140.7(11) ?
    C20 Lu O1 C4 . . . . -141.2(2) ?
    C10 Lu O1 C4 . . . . 97.1(2) ?
    C30 Lu O1 C4 . . . . -26.9(2) ?
    C11 Lu O1 C4 . . . . 70.3(2) ?
    O1 Lu O2 C8 . . . . 173.0(11) ?
    C20 Lu O2 C8 . . . . 95.2(3) ?
    C10 Lu O2 C8 . . . . -143.3(3) ?
    C30 Lu O2 C8 . . . . -19.3(3) ?
    C11 Lu O2 C8 . . . . -117.2(3) ?
    O1 Lu O2 C5 . . . . -0.9(13) ?
    C20 Lu O2 C5 . . . . -78.7(2) ?
    C10 Lu O2 C5 . . . . 42.7(2) ?
    C30 Lu O2 C5 . . . . 166.7(2) ?
    C11 Lu O2 C5 . . . . 68.8(2) ?
    C4 O1 C1 C2 . . . . -32.1(3) ?
    Lu O1 C1 C2 . . . . 142.9(2) ?
    O1 C1 C2 C3 . . . . 32.7(3) ?
    C1 C2 C3 C4 . . . . -21.5(3) ?
    C1 O1 C4 C3 . . . . 18.3(3) ?
    Lu O1 C4 C3 . . . . -156.28(18) ?
    C2 C3 C4 O1 . . . . 2.6(3) ?
    C8 O2 C5 C6 . . . . -26.3(4) ?
    Lu O2 C5 C6 . . . . 148.7(2) ?
    O2 C5 C6 C7 . . . . 19.6(4) ?
    C5 C6 C7 C8 . . . . -5.9(5) ?
    C5 O2 C8 C7 . . . . 22.3(4) ?
    Lu O2 C8 C7 . . . . -152.5(2) ?
    C6 C7 C8 O2 . . . . -9.9(5) ?
    O1 Lu C10 C11 . . . . -61.00(16) ?
    O2 Lu C10 C11 . . . . 121.00(17) ?
    C20 Lu C10 C11 . . . . -145.40(15) ?
    C30 Lu C10 C11 . . . . 31.9(2) ?
    Lu C10 C11 C16 . . . . 114.7(2) ?
    Lu C10 C11 C12 . . . . -59.8(2) ?
    O1 Lu C11 C16 . . . . 7.5(2) ?
    O2 Lu C11 C16 . . . . -169.7(2) ?
    C20 Lu C11 C16 . . . . -53.9(3) ?
    C10 Lu C11 C16 . . . . -108.4(3) ?
    C30 Lu C11 C16 . . . . 97.9(2) ?
    O1 Lu C11 C12 . . . . -112.19(16) ?
    O2 Lu C11 C12 . . . . 70.62(16) ?
    C20 Lu C11 C12 . . . . -173.55(15) ?
    C10 Lu C11 C12 . . . . 131.9(2) ?
    C30 Lu C11 C12 . . . . -21.82(17) ?
    O1 Lu C11 C10 . . . . 115.88(17) ?
    O2 Lu C11 C10 . . . . -61.32(17) ?
    C20 Lu C11 C10 . . . . 54.5(2) ?
    C30 Lu C11 C10 . . . . -153.75(17) ?
    C16 C11 C12 C13 . . . . -1.4(4) ?
    C10 C11 C12 C13 . . . . 173.6(2) ?
    Lu C11 C12 C13 . . . . 128.4(2) ?
    C11 C12 C13 C14 . . . . 2.0(4) ?
    C12 C13 C14 C15 . . . . -0.8(4) ?
    C13 C14 C15 C16 . . . . -0.8(4) ?
    C14 C15 C16 C11 . . . . 1.4(4) ?
    C12 C11 C16 C15 . . . . -0.3(4) ?
    C10 C11 C16 C15 . . . . -175.1(3) ?
    Lu C11 C16 C15 . . . . -106.3(3) ?
    O1 Lu C20 C21 . . . . 167.8(2) ?
    O2 Lu C20 C21 . . . . -15.0(2) ?
    C10 Lu C20 C21 . . . . -104.7(2) ?
    C30 Lu C20 C21 . . . . 77.8(2) ?
    C11 Lu C20 C21 . . . . -133.25(18) ?
    Lu C20 C21 C26 . . . . -74.3(3) ?
    Lu C20 C21 C22 . . . . 103.4(2) ?
    C26 C21 C22 C23 . . . . 0.9(4) ?
    C20 C21 C22 C23 . . . . -177.0(2) ?
    C21 C22 C23 C24 . . . . -0.8(4) ?
    C22 C23 C24 C25 . . . . 0.3(5) ?
    C23 C24 C25 C26 . . . . 0.1(5) ?
    C24 C25 C26 C21 . . . . 0.0(5) ?
    C22 C21 C26 C25 . . . . -0.5(4) ?
    C20 C21 C26 C25 . . . . 177.4(3) ?
    O1 Lu C30 C31 . . . . -91.35(19) ?
    O2 Lu C30 C31 . . . . 89.27(19) ?
    C20 Lu C30 C31 . . . . -5.9(2) ?
    C10 Lu C30 C31 . . . . 176.57(17) ?
    C11 Lu C30 C31 . . . . -167.94(19) ?
    Lu C30 C31 C32 . . . . 65.0(3) ?
    Lu C30 C31 C36 . . . . -112.0(2) ?
    C36 C31 C32 C33 . . . . 0.3(4) ?
    C30 C31 C32 C33 . . . . -176.8(3) ?
    C31 C32 C33 C34 . . . . 0.8(5) ?
    C32 C33 C34 C35 . . . . -1.2(5) ?
    C33 C34 C35 C36 . . . . 0.5(5) ?
    C34 C35 C36 C31 . . . . 0.6(5) ?
    C32 C31 C36 C35 . . . . -1.0(4) ?
    C30 C31 C36 C35 . . . . 176.1(3) ?
_shelx_hkl_file
;
  -3  -7 -18    9.99    0.77
  -2  -7 -18   17.29    1.03
  -3  -6 -18   13.84    0.90
  -2  -6 -18    5.75    0.64
  -1  -6 -18    1.55    0.42
  -4  -5 -18   15.94    1.01
  -3  -5 -18    7.66    0.71
  -2  -5 -18   -0.14    0.35
  -1  -5 -18    9.26    0.64
  -4  -4 -18   14.22    0.95
  -3  -4 -18    1.34    0.51
  -2  -4 -18    5.76    0.54
  -1  -4 -18   15.92    0.79
   0  -4 -18    6.79    1.17
  -3  -3 -18    1.50    0.51
  -2  -3 -18   19.82    0.91
  -1  -3 -18    9.89    0.67
   0  -3 -18    2.15    0.98
  -3  -2 -18   14.49    0.95
  -2  -2 -18   21.63    0.97
  -1  -2 -18    1.96    0.44
  -2  -1 -18    3.37    0.59
  -1  -1 -18   -0.94    0.70
  -4  -9 -17   11.01    0.84
  -3  -9 -17   23.61    1.23
  -2  -9 -17    0.73    0.44
  -1  -9 -17    4.44    0.58
  -5  -8 -17   11.13    0.83
  -4  -8 -17   19.32    1.11
  -3  -8 -17   13.91    0.89
  -2  -8 -17    1.40    0.45
  -1  -8 -17   11.35    0.82
   0  -8 -17   11.18    0.81
  -5  -7 -17   13.19    0.91
  -4  -7 -17    9.65    0.77
  -3  -7 -17    0.96    0.43
  -2  -7 -17    4.97    0.59
  -1  -7 -17   24.10    1.21
   0  -7 -17    9.74    0.76
  -5  -6 -17   11.11    0.84
  -4  -6 -17    4.86    0.57
  -3  -6 -17    4.73    0.58
  -2  -6 -17   19.96    0.86
  -1  -6 -17   28.49    1.06
   0  -6 -17    1.26    0.41
  -5  -5 -17    8.21    0.74
  -4  -5 -17    0.30    0.39
  -3  -5 -17   17.78    1.01
  -2  -5 -17   26.88    1.05
  -1  -5 -17    4.15    0.46
   0  -5 -17    2.65    0.46
   1  -5 -17   18.92    1.59
  -5  -4 -17    0.92    0.48
  -4  -4 -17    5.62    0.63
  -3  -4 -17   19.82    1.07
  -2  -4 -17    9.09    0.61
  -1  -4 -17    0.16    0.37
   0  -4 -17   16.48    0.82
   1  -4 -17   16.48    1.49
  -5  -3 -17    2.36    0.55
  -4  -3 -17   17.25    1.04
  -3  -3 -17   16.76    0.98
  -2  -3 -17    0.63    0.37
  -1  -3 -17   10.85    0.64
   0  -3 -17   23.98    0.96
   1  -3 -17    7.43    1.19
  -5  -2 -17    6.74    0.69
  -4  -2 -17   20.42    1.11
  -3  -2 -17    4.94    0.60
  -2  -2 -17    5.44    0.53
  -1  -2 -17   19.62    0.87
   0  -2 -17    9.54    1.19
   1  -2 -17   -0.11    0.79
  -4  -1 -17    9.15    0.79
  -3  -1 -17    1.29    0.50
  -2  -1 -17   18.28    0.84
  -1  -1 -17   17.05    0.80
   0  -1 -17    5.78    0.97
   1  -1 -17    5.07    1.05
  -4   0 -17   -0.75    0.47
  -3   0 -17    8.10    0.76
  -2   0 -17   19.90    0.89
  -1   0 -17    7.82    0.57
   0   0 -17    0.33    0.81
   1   0 -17   18.27    1.57
  -3   1 -17   13.89    0.91
  -2   1 -17   14.18    0.76
  -1   1 -17   -0.46    0.74
   0   1 -17   11.90    1.30
  -2   2 -17    2.33    0.55
  -1   2 -17    2.27    0.89
  -4 -11 -16   17.03    1.06
  -3 -11 -16   11.13    0.83
  -2 -11 -16    0.06    0.43
  -5 -10 -16   13.04    0.94
  -4 -10 -16   19.58    1.11
  -3 -10 -16    0.47    0.43
  -2 -10 -16   12.91    0.85
  -1 -10 -16   18.70    1.06
   0 -10 -16    6.10    0.47
  -6  -9 -16    8.80    0.75
  -5  -9 -16   12.67    0.88
  -4  -9 -16    5.86    0.64
  -3  -9 -16    3.88    0.55
  -2  -9 -16   23.12    1.20
  -1  -9 -16   10.10    0.75
   0  -9 -16   -0.43    0.29
  -6  -8 -16   17.82    1.05
  -5  -8 -16    7.32    0.67
  -4  -8 -16    0.84    0.40
  -3  -8 -16   14.32    0.90
  -2  -8 -16   26.20    1.27
  -1  -8 -16   -0.02    0.39
   0  -8 -16    2.41    0.36
   1  -8 -16   15.94    0.69
  -6  -7 -16   10.77    0.82
  -5  -7 -16    1.26    0.42
  -4  -7 -16    6.45    0.62
  -3  -7 -16   24.78    1.21
  -2  -7 -16    9.89    0.74
  -1  -7 -16    1.29    0.43
   0  -7 -16   18.92    1.00
   1  -7 -16   16.37    0.69
  -6  -6 -16    4.24    0.61
  -5  -6 -16    2.16    0.46
  -4  -6 -16   18.61    1.01
  -3  -6 -16   18.73    1.02
  -2  -6 -16    0.16    0.33
  -1  -6 -16    5.98    0.49
   0  -6 -16   29.67    1.07
   1  -6 -16    6.76    0.45
   2  -6 -16    2.49    0.50
  -6  -5 -16   -0.68    0.41
  -5  -5 -16   16.00    0.96
  -4  -5 -16   18.54    1.02
  -3  -5 -16    1.58    0.42
  -2  -5 -16    2.01    0.38
  -1  -5 -16   25.29    0.98
   0  -5 -16   19.59    0.85
   1  -5 -16   -0.12    0.37
   2  -5 -16   10.51    0.69
  -6  -4 -16    5.56    0.63
  -5  -4 -16   22.46    1.17
  -4  -4 -16   15.51    0.92
  -3  -4 -16    0.30    0.35
  -2  -4 -16   15.01    0.74
  -1  -4 -16   31.73    1.11
   0  -4 -16    4.65    0.48
   1  -4 -16    5.87    1.09
   2  -4 -16   14.51    0.79
  -6  -3 -16   12.75    0.89
  -5  -3 -16   16.32    0.99
  -4  -3 -16    3.13    0.50
  -3  -3 -16    9.41    0.73
  -2  -3 -16   25.80    1.01
  -1  -3 -16   11.09    0.63
   0  -3 -16    0.22    0.34
   1  -3 -16   19.34    1.63
   2  -3 -16   15.10    1.55
  -6  -2 -16   14.63    0.98
  -5  -2 -16    3.60    0.54
  -4  -2 -16    3.16    0.52
  -3  -2 -16   23.49    1.17
  -2  -2 -16   21.40    0.92
  -1  -2 -16    0.08    0.34
   0  -2 -16    7.31    0.53
   1  -2 -16   22.55    1.74
   2  -2 -16   11.14    1.35
   3  -2 -16    1.45    1.07
  -5  -1 -16    1.18    0.48
  -4  -1 -16   10.39    0.79
  -3  -1 -16   31.71    1.41
  -2  -1 -16   10.42    0.63
  -1  -1 -16    3.63    0.43
   0  -1 -16   20.19    1.61
   1  -1 -16   16.52    1.50
   2  -1 -16    1.87    0.95
   3  -1 -16    9.90    1.39
  -5   0 -16    5.06    0.64
  -4   0 -16   25.38    1.26
  -3   0 -16   14.23    0.89
  -2   0 -16   -0.02    0.35
  -1   0 -16   15.65    0.74
   0   0 -16   22.87    1.69
   1   0 -16    1.81    0.89
   2   0 -16    3.66    0.94
  -4   1 -16   16.07    0.99
  -3   1 -16    0.75    0.47
  -2   1 -16    8.58    0.59
  -1   1 -16   21.08    0.88
   0   1 -16    7.87    1.08
   1   1 -16    0.32    0.76
   2   1 -16    9.83    1.28
  -4   2 -16    2.12    0.55
  -3   2 -16    2.78    0.51
  -2   2 -16   12.43    0.69
  -1   2 -16   16.56    1.40
   0   2 -16    1.40    0.82
   1   2 -16    9.68    1.17
   2   2 -16   20.68    1.73
  -3   3 -16    9.45    0.79
  -2   3 -16   11.51    0.83
  -1   3 -16    5.15    0.96
   0   3 -16    2.92    0.89
   1   3 -16   30.46    1.96
  -1   4 -16    1.52    0.84
   0   4 -16   16.29    1.43
  -5 -12 -15   15.47    1.01
  -4 -12 -15    1.60    0.53
  -3 -12 -15    4.39    0.61
  -2 -12 -15   15.06    0.98
  -1 -12 -15   21.71    1.22
  -6 -11 -15   17.94    1.07
  -5 -11 -15   12.15    0.87
  -4 -11 -15    0.72    0.42
  -3 -11 -15   14.19    0.91
  -2 -11 -15   22.95    1.21
  -1 -11 -15    2.96    0.56
   0 -11 -15    5.97    0.48
  -6 -10 -15   10.42    0.81
  -5 -10 -15    0.06    0.40
  -4 -10 -15   10.18    0.77
  -3 -10 -15   27.20    1.34
  -2 -10 -15    9.77    0.75
  -1 -10 -15    1.53    0.45
   0 -10 -15   12.37    0.60
   1 -10 -15   22.11    0.84
  -6  -9 -15    2.08    0.48
  -5  -9 -15    5.44    0.59
  -4  -9 -15   27.88    1.31
  -3  -9 -15   26.74    1.30
  -2  -9 -15    0.21    0.33
  -1  -9 -15   11.90    0.80
   0  -9 -15   18.73    0.75
   1  -9 -15   11.07    0.58
  -7  -8 -15    3.20    0.56
  -6  -8 -15    0.82    0.42
  -5  -8 -15   16.95    0.97
  -4  -8 -15   23.25    1.19
  -3  -8 -15    8.30    0.66
  -2  -8 -15    3.07    0.49
  -1  -8 -15   33.53    1.44
   0  -8 -15   18.08    0.72
   1  -8 -15   -0.51    0.27
   2  -8 -15   13.64    0.64
  -7  -7 -15    0.51    0.46
  -6  -7 -15    8.06    0.69
  -5  -7 -15   21.05    1.07
  -4  -7 -15   16.30    0.93
  -3  -7 -15    0.60    0.37
  -2  -7 -15   43.36    1.28
  -1  -7 -15   25.78    1.21
   0  -7 -15    2.77    0.33
   1  -7 -15    6.38    0.44
   2  -7 -15   17.18    0.70
  -7  -6 -15    2.31    0.51
  -6  -6 -15   15.56    0.95
  -5  -6 -15   23.42    1.16
  -4  -6 -15    0.07    0.36
  -3  -6 -15   22.80    1.08
  -2  -6 -15   42.77    1.29
  -1  -6 -15    6.23    0.48
   0  -6 -15    0.83    0.33
   1  -6 -15   21.79    0.70
   2  -6 -15   18.84    1.07
   3  -6 -15    1.68    0.46
  -7  -5 -15    8.53    0.72
  -6  -5 -15   21.41    1.12
  -5  -5 -15    6.79    0.63
  -4  -5 -15    9.39    0.68
  -3  -5 -15   23.74    1.16
  -2  -5 -15   11.18    0.61
  -1  -5 -15    2.10    0.37
   0  -5 -15   20.16    0.84
   1  -5 -15   33.28    0.91
   2  -5 -15    8.53    0.61
   3  -5 -15    0.66    0.41
  -7  -4 -15    9.90    0.83
  -6  -4 -15    8.71    0.70
  -5  -4 -15    1.35    0.43
  -4  -4 -15   17.71    0.97
  -3  -4 -15   22.35    1.08
  -2  -4 -15    2.20    0.36
  -1  -4 -15    4.72    0.44
   0  -4 -15   45.25    1.39
   1  -4 -15   19.31    0.82
   2  -4 -15   -0.08    0.33
   3  -4 -15   10.87    0.68
  -7  -3 -15   10.82    0.85
  -6  -3 -15    0.20    0.40
  -5  -3 -15   12.94    0.84
  -4  -3 -15   30.68    1.35
  -3  -3 -15   16.46    0.89
  -2  -3 -15    1.98    0.36
  -1  -3 -15   22.74    0.90
   0  -3 -15   27.85    1.03
   1  -3 -15    1.44    0.89
   2  -3 -15    6.07    0.52
   3  -3 -15   19.67    0.92
  -6  -2 -15    3.81    0.58
  -5  -2 -15   11.59    0.81
  -4  -2 -15   13.04    0.82
  -3  -2 -15    0.57    0.38
  -2  -2 -15   13.15    0.68
  -1  -2 -15   22.38    0.88
   0  -2 -15   11.97    0.62
   1  -2 -15    2.61    0.93
   2  -2 -15   18.00    1.57
   3  -2 -15   14.49    0.79
  -6  -1 -15    9.38    0.78
  -5  -1 -15   12.03    0.86
  -4  -1 -15    4.28    0.55
  -3  -1 -15   11.00    0.75
  -2  -1 -15   31.93    1.11
  -1  -1 -15   26.63    0.96
   0  -1 -15   -0.31    0.32
   1  -1 -15   10.20    1.23
   2  -1 -15   24.72    1.77
   3  -1 -15    4.01    1.10
  -6   0 -15   17.41    1.06
  -5   0 -15    8.99    0.74
  -4   0 -15    0.55    0.42
  -3   0 -15   22.31    1.10
  -2   0 -15   29.25    1.06
  -1   0 -15    8.48    0.55
   0   0 -15    8.20    0.53
   1   0 -15   16.49    1.42
   2   0 -15   12.24    1.37
   3   0 -15   -1.49    0.88
  -5   1 -15    0.20    0.44
  -4   1 -15   12.59    0.86
  -3   1 -15   18.43    1.00
  -2   1 -15   12.65    0.67
  -1   1 -15    1.55    0.37
   0   1 -15   25.35    1.70
   1   1 -15   18.71    1.53
   2   1 -15    2.55    0.94
   3   1 -15    3.89    1.04
  -5   2 -15    2.09    0.59
  -4   2 -15   26.34    1.31
  -3   2 -15   13.54    0.87
  -2   2 -15    0.06    0.33
  -1   2 -15   12.57    0.65
   0   2 -15   35.97    2.07
   1   2 -15   10.11    1.23
   2   2 -15    0.08    0.79
   3   2 -15   11.23    1.40
  -4   3 -15   18.69    1.11
  -3   3 -15    3.98    0.59
  -2   3 -15    4.51    0.55
  -1   3 -15   23.41    0.90
   0   3 -15   16.15    1.41
   1   3 -15    2.02    0.81
   2   3 -15   17.66    1.57
   3   3 -15   12.55    1.41
  -3   4 -15    0.54    0.46
  -2   4 -15   15.19    0.95
  -1   4 -15   22.88    1.58
   0   4 -15    1.49    0.78
   1   4 -15    4.50    0.98
   2   4 -15   22.04    1.72
  -2   5 -15   23.46    1.18
  -1   5 -15    7.54    1.03
   0   5 -15    1.55    0.76
   1   5 -15   15.72    1.42
  -5 -13 -14    0.79    0.49
  -4 -13 -14    6.67    0.68
  -3 -13 -14   16.36    1.05
  -2 -13 -14    6.37    0.71
  -6 -12 -14    4.43    0.62
  -5 -12 -14    2.10    0.51
  -4 -12 -14   13.45    0.89
  -3 -12 -14   12.10    0.84
  -2 -12 -14    0.36    0.42
  -1 -12 -14    8.85    0.75
   0 -12 -14   24.27    1.25
  -6 -11 -14    0.06    0.46
  -5 -11 -14   15.24    0.95
  -4 -11 -14   24.26    1.24
  -3 -11 -14    2.58    0.48
  -2 -11 -14    7.08    0.68
  -1 -11 -14   24.06    1.21
   0 -11 -14   15.90    0.69
   1 -11 -14   -0.44    0.29
  -7 -10 -14    1.85    0.50
  -6 -10 -14   10.47    0.81
  -5 -10 -14   19.77    1.10
  -4 -10 -14   14.47    0.89
  -3 -10 -14    0.68    0.40
  -2 -10 -14   20.58    1.08
  -1 -10 -14   21.87    0.81
   0 -10 -14    2.98    0.34
   1 -10 -14    4.68    0.41
   2 -10 -14   27.04    0.95
  -7  -9 -14    3.16    0.54
  -6  -9 -14   14.51    0.91
  -5  -9 -14   14.53    0.90
  -4  -9 -14    0.26    0.37
  -3  -9 -14   14.07    0.87
  -2  -9 -14   24.87    1.18
  -1  -9 -14   10.56    0.52
   0  -9 -14    0.75    0.28
   1  -9 -14   25.16    0.87
   2  -9 -14   30.59    1.00
  -7  -8 -14   18.57    1.04
  -6  -8 -14   20.37    1.07
  -5  -8 -14    4.94    0.58
  -4  -8 -14    4.47    0.52
  -3  -8 -14   39.93    1.63
  -2  -8 -14   25.15    1.16
  -1  -8 -14    0.48    0.35
   0  -8 -14   24.20    0.82
   1  -8 -14   31.53    1.00
   2  -8 -14    3.89    0.37
   3  -8 -14    1.02    0.44
  -7  -7 -14   22.03    1.13
  -6  -7 -14   10.27    0.75
  -5  -7 -14    0.33    0.37
  -4  -7 -14   18.65    0.99
  -3  -7 -14   39.43    1.57
  -2  -7 -14    8.95    0.50
  -1  -7 -14   12.95    0.76
   0  -7 -14   30.96    0.95
   1  -7 -14   17.34    0.68
   2  -7 -14    0.44    0.28
   3  -7 -14   13.38    0.90
  -7  -6 -14   13.14    0.87
  -6  -6 -14    1.30    0.43
  -5  -6 -14   16.43    0.90
  -4  -6 -14   46.63    1.82
  -3  -6 -14   13.45    0.81
  -2  -6 -14    1.18    0.31
  -1  -6 -14   41.17    1.26
   0  -6 -14   22.41    0.69
   1  -6 -14    2.45    0.29
   2  -6 -14    9.24    0.49
   3  -6 -14   21.50    1.16
  -7  -5 -14    2.60    0.51
  -6  -5 -14    3.85    0.53
  -5  -5 -14   36.67    1.56
  -4  -5 -14   30.34    1.32
  -3  -5 -14   -0.27    0.30
  -2  -5 -14   23.98    0.88
  -1  -5 -14   38.89    1.22
   0  -5 -14   18.10    0.75
   1  -5 -14    3.83    0.31
   2  -5 -14   23.38    0.97
   3  -5 -14   15.41    0.79
   4  -5 -14    1.10    0.45
  -7  -4 -14    0.79    0.46
  -6  -4 -14   14.33    0.87
  -5  -4 -14   36.33    1.51
  -4  -4 -14    4.10    0.50
  -3  -4 -14   14.59    0.78
  -2  -4 -14   42.60    1.32
  -1  -4 -14   31.66    1.07
   0  -4 -14    0.38    0.29
   1  -4 -14   23.31    0.70
   2  -4 -14   26.12    1.01
   3  -4 -14    5.64    0.52
   4  -4 -14    6.31    0.58
  -7  -3 -14   10.15    0.80
  -6  -3 -14   25.92    1.25
  -5  -3 -14    8.31    0.66
  -4  -3 -14    3.41    0.46
  -3  -3 -14   36.16    1.46
  -2  -3 -14   27.38    1.02
  -1  -3 -14    3.21    0.38
   0  -3 -14   12.22    0.62
   1  -3 -14   45.00    1.38
   2  -3 -14   17.55    0.81
   3  -3 -14   -0.39    0.31
   4  -3 -14   17.89    0.86
  -7  -2 -14   23.03    1.21
  -6  -2 -14   14.70    0.89
  -5  -2 -14   -0.07    0.36
  -4  -2 -14   10.53    0.72
  -3  -2 -14   56.19    2.03
  -2  -2 -14   14.22    0.69
  -1  -2 -14    7.34    0.49
   0  -2 -14   39.32    1.23
   1  -2 -14   53.39    1.53
   2  -2 -14    1.04    0.35
   3  -2 -14    9.65    0.63
   4  -2 -14   15.08    0.79
  -7  -1 -14   15.70    1.00
  -6  -1 -14    6.12    0.66
  -5  -1 -14    2.23    0.49
  -4  -1 -14   34.30    1.44
  -3  -1 -14   20.73    1.03
  -2  -1 -14    0.28    0.29
  -1  -1 -14   21.57    0.84
   0  -1 -14   40.34    1.25
   1  -1 -14   10.48    1.17
   2  -1 -14    3.63    0.92
   3  -1 -14   25.73    1.01
   4  -1 -14   14.21    0.76
  -6   0 -14    0.87    0.47
  -5   0 -14   34.86    1.52
  -4   0 -14   21.19    1.10
  -3   0 -14   -0.27    0.34
  -2   0 -14    4.57    0.43
  -1   0 -14   46.74    1.36
   0   0 -14   26.16    0.92
   1   0 -14    2.05    0.81
   2   0 -14   15.47    1.44
   3   0 -14   44.15    2.41
   4   0 -14   10.87    0.66
  -6   1 -14    8.54    0.77
  -5   1 -14   19.13    1.07
  -4   1 -14    9.08    0.70
  -3   1 -14   -0.99    0.34
  -2   1 -14   17.11    0.75
  -1   1 -14   53.57    1.51
   0   1 -14    3.16    0.38
   1   1 -14   15.77    1.41
   2   1 -14   31.26    1.97
   3   1 -14   24.89    1.77
   4   1 -14   -0.06    0.86
  -6   2 -14    8.68    0.77
  -5   2 -14   10.04    0.79
  -4   2 -14    1.22    0.47
  -3   2 -14   14.63    0.88
  -2   2 -14   33.52    1.12
  -1   2 -14    7.62    0.53
   0   2 -14    2.23    0.75
   1   2 -14   30.69    1.90
   2   2 -14   23.96    1.70
   3   2 -14    2.42    0.96
   4   2 -14    3.30    0.95
  -5   3 -14    3.74    0.63
  -4   3 -14    5.73    0.65
  -3   3 -14   26.21    1.24
  -2   3 -14   19.74    0.82
  -1   3 -14   -0.12    0.34
   0   3 -14   17.97    1.38
   1   3 -14   23.06    1.64
   2   3 -14   10.02    1.23
   3   3 -14    0.35    0.91
   4   3 -14   11.10    1.39
  -4   4 -14   11.49    0.86
  -3   4 -14   19.21    1.06
  -2   4 -14    2.60    0.49
  -1   4 -14    6.67    0.51
   0   4 -14   16.99    1.38
   1   4 -14   15.77    1.38
   2   4 -14    1.04    0.83
   3   4 -14   15.61    1.54
  -4   5 -14   14.20    0.93
  -3   5 -14    5.69    0.64
  -2   5 -14    0.03    0.45
  -1   5 -14   15.53    1.26
   0   5 -14   19.07    1.42
   1   5 -14    8.62    1.07
   2   5 -14    6.47    1.09
   3   5 -14   15.99    1.54
  -3   6 -14    0.09    0.50
  -2   6 -14    6.84    0.70
   0   6 -14    8.07    1.00
   1   6 -14    3.06    0.88
   2   6 -14   11.18    1.33
  -1   7 -14   10.93    1.13
   0   7 -14    0.48    0.69
   1   7 -14   12.28    1.24
  -4 -14 -13   14.57    0.98
  -3 -14 -13    5.63    0.67
  -2 -14 -13    3.48    0.56
  -6 -13 -13    7.31    0.75
  -5 -13 -13   19.46    1.12
  -4 -13 -13    8.33    0.74
  -3 -13 -13    0.92    0.45
  -2 -13 -13   13.98    0.93
  -1 -13 -13   17.29    1.03
   0 -13 -13    2.15    0.54
  -6 -12 -13   18.27    1.06
  -5 -12 -13   18.59    1.06
  -4 -12 -13    0.86    0.43
  -3 -12 -13   10.43    0.79
  -2 -12 -13   30.46    1.39
  -1 -12 -13    9.43    0.77
   0 -12 -13    0.08    0.45
   1 -12 -13   13.48    0.64
  -7 -11 -13   10.50    0.84
  -6 -11 -13   26.18    1.29
  -5 -11 -13    1.78    0.47
  -4 -11 -13    4.07    0.52
  -3 -11 -13   27.29    1.25
  -2 -11 -13   16.09    0.94
  -1 -11 -13   -0.95    0.36
   0 -11 -13    7.30    0.47
   1 -11 -13   19.73    0.77
   2 -11 -13    4.32    0.42
  -7 -10 -13   18.40    1.03
  -6 -10 -13    4.32    0.54
  -5 -10 -13    2.22    0.45
  -4 -10 -13   21.30    1.09
  -3 -10 -13   35.83    1.54
  -2 -10 -13    2.14    0.43
  -1 -10 -13    4.35    0.52
   0 -10 -13   23.76    0.82
   1 -10 -13   22.69    0.82
   2 -10 -13    0.70    0.30
  -7  -9 -13   10.11    0.76
  -6  -9 -13    0.42    0.39
  -5  -9 -13    4.12    0.53
  -4  -9 -13   51.78    2.01
  -3  -9 -13   18.60    0.96
  -2  -9 -13    0.84    0.35
  -1  -9 -13   28.56    0.90
   0  -9 -13   34.10    1.02
   1  -9 -13    3.21    0.34
   2  -9 -13   10.36    0.55
   3  -9 -13   15.56    0.68
  -7  -8 -13    6.28    0.65
  -6  -8 -13    6.48    0.60
  -5  -8 -13   25.24    1.16
  -4  -8 -13   27.66    1.25
  -3  -8 -13    0.09    0.30
  -2  -8 -13   25.03    1.16
  -1  -8 -13   36.95    1.06
   0  -8 -13   12.92    0.56
   1  -8 -13    1.78    0.29
   2  -8 -13   23.99    0.83
   3  -8 -13   21.40    0.79
  -8  -7 -13    9.21    0.73
  -7  -7 -13    0.23    0.41
  -6  -7 -13   20.68    1.06
  -5  -7 -13   29.74    1.32
  -4  -7 -13    3.70    0.46
  -3  -7 -13   13.00    0.77
  -2  -7 -13   57.98    2.06
  -1  -7 -13   39.95    1.17
   0  -7 -13    0.72    0.24
   1  -7 -13   22.48    0.77
   2  -7 -13   31.76    0.97
   3  -7 -13    7.77    0.71
   4  -7 -13    0.51    0.44
  -8  -6 -13    0.49    0.47
  -7  -6 -13    8.94    0.71
  -6  -6 -13   30.68    1.35
  -5  -6 -13   19.35    0.97
  -4  -6 -13    2.61    0.42
  -3  -6 -13   28.33    1.23
  -2  -6 -13   42.68    1.22
  -1  -6 -13   12.95    0.59
   0  -6 -13   12.87    0.48
   1  -6 -13   56.79    1.27
   2  -6 -13   20.87    0.66
   3  -6 -13    0.37    0.37
   4  -6 -13   11.36    0.84
  -8  -5 -13    2.87    0.54
  -7  -5 -13   19.70    1.05
  -6  -5 -13   24.59    1.18
  -5  -5 -13    1.38    0.40
  -4  -5 -13   19.17    0.97
  -3  -5 -13   32.93    1.37
  -2  -5 -13   31.20    1.01
  -1  -5 -13    7.24    0.48
   0  -5 -13   60.22    1.31
   1  -5 -13   43.18    1.04
   2  -5 -13    2.57    0.28
   3  -5 -13    5.14    0.48
   4  -5 -13   19.85    0.87
  -8  -4 -13   13.50    0.90
  -7  -4 -13   18.72    1.07
  -6  -4 -13    3.71    0.50
  -5  -4 -13    2.75    0.44
  -4  -4 -13   61.55    2.18
  -3  -4 -13   32.09    1.32
  -2  -4 -13    0.38    0.28
  -1  -4 -13   34.95    1.12
   0  -4 -13   51.96    1.49
   1  -4 -13    7.63    0.38
   2  -4 -13    0.53    0.23
   3  -4 -13   21.62    0.90
   4  -4 -13   21.09    0.90
   5  -4 -13    0.63    0.39
  -8  -3 -13   18.40    1.08
  -7  -3 -13    6.20    0.63
  -6  -3 -13    1.71    0.43
  -5  -3 -13   23.11    1.11
  -4  -3 -13   58.33    2.06
  -3  -3 -13   14.56    0.79
  -2  -3 -13   10.29    0.56
  -1  -3 -13   26.45    0.96
   0  -3 -13   34.45    1.11
   1  -3 -13    0.10    0.21
   2  -3 -13   24.41    0.95
   3  -3 -13   33.78    1.17
   4  -3 -13    7.23    0.54
   5  -3 -13    4.54    0.52
  -8  -2 -13    9.01    0.80
  -7  -2 -13    0.97    0.47
  -6  -2 -13   12.45    0.83
  -5  -2 -13   34.06    1.41
  -4  -2 -13   17.34    0.90
  -3  -2 -13    0.20    0.32
  -2  -2 -13   44.17    1.36
  -1  -2 -13   24.07    0.87
   0  -2 -13    2.00    0.34
   1  -2 -13    9.17    0.52
   2  -2 -13   44.02    1.38
   3  -2 -13    8.12    0.56
   4  -2 -13    0.08    0.35
   5  -2 -13   10.37    0.64
  -7  -1 -13    2.43    0.50
  -6  -1 -13   23.79    1.16
  -5  -1 -13   35.30    1.49
  -4  -1 -13   -0.14    0.31
  -3  -1 -13   29.92    1.26
  -2  -1 -13   59.19    1.69
  -1  -1 -13   15.08    0.66
   0  -1 -13    0.86    0.28
   1  -1 -13   27.93    0.95
   2  -1 -13   20.82    0.86
   3  -1 -13    0.02    0.31
   4  -1 -13   12.89    0.69
   5  -1 -13   13.67    0.73
  -7   0 -13   11.76    0.87
  -6   0 -13   28.60    1.33
  -5   0 -13    2.43    0.45
  -4   0 -13   22.35    1.08
  -3   0 -13   20.56    1.00
  -2   0 -13   21.05    0.82
  -1   0 -13    9.48    0.51
   0   0 -13   20.25    0.78
   1   0 -13   21.58    1.55
   2   0 -13    0.60    0.76
   3   0 -13    3.65    0.42
   4   0 -13   25.40    0.98
   5   0 -13    9.47    0.62
  -7   1 -13   14.18    0.94
  -6   1 -13   10.61    0.77
  -5   1 -13    6.85    0.63
  -4   1 -13   17.15    0.93
  -3   1 -13   27.46    1.24
  -2   1 -13    4.42    0.42
  -1   1 -13   11.62    0.58
   0   1 -13   63.19    1.71
   1   1 -13    5.88    0.90
   2   1 -13    0.63    0.76
   3   1 -13   19.43    1.46
   4   1 -13   18.99    0.83
   5   1 -13    0.91    0.38
  -6   2 -13    0.06    0.43
  -5   2 -13   11.58    0.80
  -4   2 -13   23.35    1.15
  -3   2 -13   15.03    0.86
  -2   2 -13    4.29    0.41
  -1   2 -13   36.86    1.14
   0   2 -13   31.24    1.03
   1   2 -13    3.33    0.80
   2   2 -13    8.98    1.16
   3   2 -13   19.71    1.53
   4   2 -13    5.36    0.95
   5   2 -13    1.05    0.38
  -6   3 -13    4.61    0.64
  -5   3 -13   12.46    0.86
  -4   3 -13   17.96    1.01
  -3   3 -13    0.76    0.39
  -2   3 -13   18.28    0.77
  -1   3 -13   27.64    0.96
   0   3 -13    5.49    0.86
   1   3 -13    4.95    0.89
   2   3 -13   24.83    1.72
   3   3 -13   14.44    1.32
   4   3 -13    1.38    0.80
   5   3 -13    6.40    1.09
  -5   4 -13   13.49    0.94
  -4   4 -13    4.02    0.57
  -3   4 -13    8.10    0.69
  -2   4 -13   29.47    1.32
  -1   4 -13   11.44    0.60
   0   4 -13    4.71    0.86
   1   4 -13   15.08    1.34
   2   4 -13   34.31    2.04
   3   4 -13    6.19    1.10
   4   4 -13    2.00    0.91
  -5   5 -13    6.13    0.67
  -4   5 -13    1.45    0.49
  -3   5 -13   17.17    1.00
  -2   5 -13   18.30    1.00
  -1   5 -13    2.39    0.40
   0   5 -13    9.98    1.06
   1   5 -13   19.62    1.44
   2   5 -13   25.52    1.73
   3   5 -13    1.13    0.92
   4   5 -13   14.61    1.49
  -4   6 -13    6.12    0.69
  -3   6 -13   15.60    0.95
  -2   6 -13    6.71    0.66
  -1   6 -13    0.84    0.70
   0   6 -13   21.73    1.44
   1   6 -13   21.85    1.52
   2   6 -13    2.54    0.91
   3   6 -13    7.36    1.14
  -3   7 -13    7.99    0.78
  -2   7 -13   -0.25    0.48
  -1   7 -13   11.31    1.07
   0   7 -13   20.80    1.42
   1   7 -13    4.72    0.93
   2   7 -13    4.48    1.01
   3   7 -13   11.62    1.35
   0   8 -13   11.15    1.07
   1   8 -13   -0.44    0.77
  -5 -14 -12    3.33    0.58
  -4 -14 -12    9.34    0.80
  -3 -14 -12   15.63    0.98
  -2 -14 -12   11.46    0.86
  -1 -14 -12   -0.68    0.41
  -6 -13 -12    4.75    0.63
  -5 -13 -12    0.68    0.47
  -4 -13 -12   11.65    0.84
  -3 -13 -12   15.77    0.96
  -2 -13 -12    1.84    0.46
  -1 -13 -12    6.67    0.64
   0 -13 -12   24.44    1.30
  -6 -12 -12   -0.62    0.44
  -5 -12 -12   13.29    0.88
  -4 -12 -12   25.02    1.22
  -3 -12 -12    6.31    0.63
  -2 -12 -12    4.07    0.50
  -1 -12 -12   26.91    1.31
   0 -12 -12   24.05    1.21
   1 -12 -12   -0.05    0.31
  -6 -11 -12    6.95    0.66
  -5 -11 -12   34.40    1.46
  -4 -11 -12   14.76    0.87
  -3 -11 -12    0.41    0.36
  -2 -11 -12   19.48    1.03
  -1 -11 -12   30.16    1.34
   0 -11 -12    8.06    0.47
   1 -11 -12    2.03    0.33
   2 -11 -12   15.88    0.69
  -7 -10 -12    4.49    0.57
  -6 -10 -12   11.73    0.79
  -5 -10 -12   13.60    0.84
  -4 -10 -12    5.36    0.53
  -3 -10 -12    3.30    0.46
  -2 -10 -12   40.23    1.59
  -1 -10 -12   11.41    0.52
   0 -10 -12    0.53    0.26
   1 -10 -12   20.49    0.75
   2 -10 -12   27.36    0.91
   3 -10 -12    2.63    0.38
  -7  -9 -12   10.50    0.76
  -6  -9 -12   12.17    0.79
  -5  -9 -12   23.00    1.11
  -4  -9 -12    0.35    0.33
  -3  -9 -12   57.95    2.04
  -2  -9 -12   28.41    1.23
  -1  -9 -12    0.18    0.23
   0  -9 -12   11.33    0.52
   1  -9 -12   35.88    1.06
   2  -9 -12   11.76    0.56
   3  -9 -12    0.22    0.29
  -7  -8 -12   16.95    0.96
  -6  -8 -12   29.09    1.28
  -5  -8 -12    1.62    0.39
  -4  -8 -12   18.64    0.97
  -3  -8 -12   46.50    1.75
  -2  -8 -12    9.58    0.64
  -1  -8 -12    0.38    0.24
   0  -8 -12   36.94    1.05
   1  -8 -12   24.13    0.80
   2  -8 -12    1.86    0.30
   3  -8 -12    8.45    0.49
   4  -8 -12   20.45    1.13
  -8  -7 -12    8.46    0.70
  -7  -7 -12   22.67    1.11
  -6  -7 -12    6.61    0.58
  -5  -7 -12   10.93    0.72
  -4  -7 -12   32.35    1.35
  -3  -7 -12   27.56    1.18
  -2  -7 -12    0.39    0.31
  -1  -7 -12   15.47    0.50
   0  -7 -12   37.85    1.04
   1  -7 -12    5.48    0.36
   2  -7 -12    3.28    0.32
   3  -7 -12   33.53    1.02
   4  -7 -12   20.16    1.12
  -8  -6 -12   10.71    0.76
  -7  -6 -12    9.98    0.72
  -6  -6 -12    1.61    0.42
  -5  -6 -12   49.53    1.83
  -4  -6 -12   36.53    1.46
  -3  -6 -12    5.55    0.49
  -2  -6 -12    9.92    0.49
  -1  -6 -12   54.72    1.45
   0  -6 -12   40.61    0.96
   1  -6 -12    0.35    0.22
   2  -6 -12   42.90    1.02
   3  -6 -12   26.98    0.86
   4  -6 -12    5.20    0.60
   5  -6 -12    2.04    0.51
  -8  -5 -12   11.81    0.81
  -7  -5 -12    0.26    0.36
  -6  -5 -12   17.68    0.94
  -5  -5 -12   47.73    1.78
  -4  -5 -12   14.04    0.78
  -3  -5 -12    6.16    0.51
  -2  -5 -12   24.72    0.84
  -1  -5 -12  105.63    2.52
   0  -5 -12    0.36    0.20
   1  -5 -12   22.37    0.65
   2  -5 -12   37.65    0.92
   3  -5 -12   11.11    0.62
   4  -5 -12    0.04    0.33
   5  -5 -12   18.38    1.08
  -8  -4 -12    2.60    0.53
  -7  -4 -12    6.93    0.63
  -6  -4 -12   18.26    0.96
  -5  -4 -12   18.30    0.92
  -4  -4 -12    0.21    0.28
  -3  -4 -12   53.17    1.93
  -2  -4 -12   72.56    1.81
  -1  -4 -12   31.74    1.03
   0  -4 -12   13.90    0.49
   1  -4 -12   57.94    1.26
   2  -4 -12   28.26    0.76
   3  -4 -12    3.61    0.40
   4  -4 -12   13.97    0.71
   5  -4 -12   28.52    1.08
  -8  -3 -12   -0.20    0.46
  -7  -3 -12   16.15    0.93
  -6  -3 -12   19.69    0.99
  -5  -3 -12    2.37    0.43
  -4  -3 -12   21.41    0.98
  -3  -3 -12  102.08    3.21
  -2  -3 -12   38.99    1.19
  -1  -3 -12    5.95    0.43
   0  -3 -12   43.16    1.28
   1  -3 -12   79.96    1.63
   2  -3 -12   13.87    0.49
   3  -3 -12    5.00    0.44
   4  -3 -12   26.50    1.00
   5  -3 -12   18.71    0.84
  -8  -2 -12    9.01    0.76
  -7  -2 -12   23.30    1.15
  -6  -2 -12   10.29    0.74
  -5  -2 -12    3.04    0.43
  -4  -2 -12   44.18    1.68
  -3  -2 -12   61.39    2.14
  -2  -2 -12    2.48    0.34
  -1  -2 -12   39.13    1.20
   0  -2 -12   88.41    2.20
   1  -2 -12   54.55    1.19
   2  -2 -12    0.51    0.28
   3  -2 -12   32.87    1.11
   4  -2 -12   32.45    1.12
   5  -2 -12    4.14    0.45
  -8  -1 -12   16.51    1.01
  -7  -1 -12   14.07    0.90
  -6  -1 -12    2.13    0.44
  -5  -1 -12   30.38    1.34
  -4  -1 -12   46.69    1.71
  -3  -1 -12    4.75    0.46
  -2  -1 -12   13.13    0.62
  -1  -1 -12   84.27    2.14
   0  -1 -12   50.70    1.43
   1  -1 -12    7.99    0.47
   2  -1 -12   23.20    0.88
   3  -1 -12   51.94    1.51
   4  -1 -12   19.41    0.81
   5  -1 -12    0.55    0.34
   6  -1 -12    7.53    0.59
  -7   0 -12    2.89    0.54
  -6   0 -12    9.59    0.73
  -5   0 -12   44.89    1.75
  -4   0 -12   23.86    1.08
  -3   0 -12    0.17    0.31
  -2   0 -12   31.01    1.02
  -1   0 -12  131.11    3.06
   0   0 -12   24.23    0.85
   1   0 -12   16.08    0.65
   2   0 -12   66.78    1.83
   3   0 -12   42.37    1.30
   4   0 -12    2.10    0.36
   5   0 -12    7.82    0.56
   6   0 -12   10.56    0.64
  -7   1 -12   -0.20    0.45
  -6   1 -12   27.31    1.29
  -5   1 -12   37.29    1.53
  -4   1 -12    7.44    0.60
  -3   1 -12   11.15    0.71
  -2   1 -12   66.22    1.73
  -1   1 -12   36.30    1.12
   0   1 -12    2.25    0.32
   1   1 -12   36.66    2.05
   2   1 -12   34.50    1.95
   3   1 -12   21.31    0.83
   4   1 -12    2.83    0.38
   5   1 -12   17.79    0.80
   6   1 -12    8.77    0.73
  -7   2 -12    7.66    0.78
  -6   2 -12   26.36    1.27
  -5   2 -12   10.99    0.75
  -4   2 -12    4.97    0.52
  -3   2 -12   41.71    1.65
  -2   2 -12   37.19    1.15
  -1   2 -12    0.18    0.28
   0   2 -12   13.55    0.60
   1   2 -12   52.05    2.50
   2   2 -12   25.39    1.67
   3   2 -12   -0.34    0.65
   4   2 -12   24.34    0.93
   5   2 -12   19.82    0.84
  -6   3 -12   11.05    0.83
  -5   3 -12    0.39    0.43
  -4   3 -12   15.51    0.93
  -3   3 -12   47.46    1.82
  -2   3 -12   20.87    0.78
  -1   3 -12    1.88    0.32
   0   3 -12   30.02    0.98
   1   3 -12   61.45    2.78
   2   3 -12    1.11    0.68
   3   3 -12   17.06    1.37
   4   3 -12   23.12    1.54
   5   3 -12   10.04    1.11
  -6   4 -12    1.67    0.49
  -5   4 -12    6.06    0.64
  -4   4 -12   25.48    1.26
  -3   4 -12   24.51    1.16
  -2   4 -12    0.12    0.34
  -1   4 -12   22.59    0.84
   0   4 -12   31.17    1.03
   1   4 -12    5.75    0.92
   2   4 -12    2.83    0.82
   3   4 -12   25.82    1.75
   4   4 -12   10.87    1.15
   5   4 -12    0.45    0.81
  -5   5 -12   16.28    0.99
  -4   5 -12   18.96    1.06
  -3   5 -12    2.06    0.47
  -2   5 -12    9.82    0.72
  -1   5 -12   31.96    1.04
   0   5 -12   19.18    1.34
   1   5 -12    1.88    0.76
   2   5 -12   10.92    1.20
   3   5 -12   29.50    1.86
   4   5 -12    4.59    0.92
   5   5 -12    3.03    0.90
  -5   6 -12   11.12    0.90
  -3   6 -12    0.68    0.44
  -2   6 -12   25.95    1.22
  -1   6 -12   26.39    0.93
   0   6 -12    1.02    0.67
   1   6 -12    4.79    0.82
   2   6 -12   21.76    1.58
   3   6 -12   10.05    1.22
   4   6 -12    0.14    0.91
  -4   7 -12    0.00    0.54
  -3   7 -12   11.40    0.86
  -2   7 -12   22.19    1.13
  -1   7 -12    7.39    0.87
   0   7 -12    2.02    0.70
   1   7 -12   15.54    1.28
   2   7 -12   21.75    1.54
   3   7 -12    1.41    0.93
   4   7 -12    6.85    1.19
  -3   8 -12   12.38    0.99
  -2   8 -12   10.53    0.87
   0   8 -12   14.02    1.13
   1   8 -12   19.93    1.47
   2   8 -12    4.51    0.99
   3   8 -12    1.29    1.04
  -4 -15 -11   23.06    1.23
  -3 -15 -11   10.45    0.84
  -2 -15 -11    1.77    0.52
  -5 -14 -11   19.46    1.14
  -4 -14 -11   20.28    1.13
  -3 -14 -11    0.63    0.43
  -2 -14 -11    7.18    0.69
  -1 -14 -11   16.31    1.00
   0 -14 -11    2.63    0.53
  -5 -13 -11   23.50    1.20
  -4 -13 -11    2.34    0.47
  -3 -13 -11    5.96    0.61
  -2 -13 -11   25.25    1.22
  -1 -13 -11   18.49    1.04
   0 -13 -11    0.15    0.40
   1 -13 -11   11.53    0.87
  -6 -12 -11   28.77    1.32
  -5 -12 -11   12.81    0.83
  -4 -12 -11    2.68    0.49
  -3 -12 -11   20.94    1.07
  -2 -12 -11   27.65    1.23
  -1 -12 -11    3.33    0.50
   0 -12 -11    9.51    0.72
   1 -12 -11   25.31    0.88
   2 -12 -11    6.20    0.46
  -6 -11 -11   13.94    0.86
  -5 -11 -11    0.55    0.42
  -4 -11 -11   21.99    1.07
  -3 -11 -11   31.54    1.36
  -2 -11 -11    8.39    0.64
  -1 -11 -11    3.06    0.46
   0 -11 -11   32.66    0.99
   1 -11 -11   24.62    0.84
   2 -11 -11    0.02    0.28
   3 -11 -11    5.37    0.45
  -6 -10 -11    0.79    0.38
  -5 -10 -11    8.52    0.64
  -4 -10 -11   45.13    1.75
  -3 -10 -11   48.10    1.81
  -2 -10 -11    0.14    0.31
  -1 -10 -11   39.85    1.11
   0 -10 -11   43.14    1.18
   1 -10 -11    8.86    0.47
   2 -10 -11    4.89    0.39
   3 -10 -11   16.95    0.70
  -7  -9 -11    3.37    0.49
  -6  -9 -11    1.12    0.38
  -5  -9 -11   31.47    1.33
  -4  -9 -11   61.23    2.15
  -3  -9 -11    1.39    0.35
  -2  -9 -11   18.86    0.94
  -1  -9 -11   31.43    0.92
   0  -9 -11   19.54    0.69
   1  -9 -11    0.07    0.22
   2  -9 -11   21.29    0.76
   3  -9 -11   22.05    0.79
   4  -9 -11    4.99    0.43
  -7  -8 -11    0.14    0.40
  -6  -8 -11   22.32    1.05
  -5  -8 -11   38.22    1.48
  -4  -8 -11   15.56    0.82
  -3  -8 -11   18.64    0.90
  -2  -8 -11   47.02    1.73
  -1  -8 -11   52.98    1.36
   0  -8 -11    4.13    0.32
   1  -8 -11   19.44    0.68
   2  -8 -11   35.48    1.04
   3  -8 -11   14.03    0.60
   4  -8 -11    0.23    0.42
  -7  -7 -11    2.45    0.45
  -6  -7 -11   45.49    1.68
  -5  -7 -11   22.59    1.04
  -4  -7 -11    0.12    0.29
  -3  -7 -11   29.62    1.22
  -2  -7 -11  101.25    3.22
  -1  -7 -11   31.41    0.75
   0  -7 -11    2.42    0.23
   1  -7 -11   43.91    1.17
   2  -7 -11   28.91    0.89
   3  -7 -11    3.41    0.33
   4  -7 -11   14.31    0.92
   5  -7 -11   12.24    0.88
  -8  -6 -11   -0.15    0.42
  -7  -6 -11   15.02    0.85
  -6  -6 -11   48.86    1.84
  -5  -6 -11   10.87    0.67
  -4  -6 -11   24.60    1.07
  -3  -6 -11   40.31    1.52
  -2  -6 -11   49.91    1.31
  -1  -6 -11    2.18    0.23
   0  -6 -11   30.99    0.77
   1  -6 -11   40.82    0.96
   2  -6 -11    8.74    0.40
   3  -6 -11    2.34    0.29
   4  -6 -11   26.86    1.26
   5  -6 -11   11.61    0.85
  -8  -5 -11   13.92    0.87
  -7  -5 -11   38.26    1.51
  -6  -5 -11   20.07    0.97
  -5  -5 -11   -0.24    0.31
  -4  -5 -11   48.11    1.75
  -3  -5 -11   41.90    1.61
  -2  -5 -11    4.87    0.35
  -1  -5 -11    7.33    0.43
   0  -5 -11  115.10    2.19
   1  -5 -11   33.31    0.82
   2  -5 -11    0.06    0.19
   3  -5 -11   22.11    0.63
   4  -5 -11   32.30    1.07
   5  -5 -11    3.99    0.46
  -8  -4 -11   26.61    1.26
  -7  -4 -11   18.53    0.99
  -6  -4 -11    3.00    0.43
  -5  -4 -11   14.30    0.78
  -4  -4 -11   69.06    2.37
  -3  -4 -11   35.50    1.36
  -2  -4 -11    2.36    0.29
  -1  -4 -11   38.04    1.14
   0  -4 -11   78.54    1.58
   1  -4 -11    2.40    0.25
   2  -4 -11   15.27    0.50
   3  -4 -11   37.35    1.17
   4  -4 -11   12.53    0.65
   5  -4 -11    0.96    0.37
   6  -4 -11   13.80    0.76
  -8  -3 -11   18.01    1.00
  -7  -3 -11    9.89    0.70
  -6  -3 -11    8.73    0.63
  -5  -3 -11   45.30    1.67
  -4  -3 -11   59.25    2.02
  -3  -3 -11    3.73    0.40
  -2  -3 -11   14.65    0.61
  -1  -3 -11   63.61    1.69
   0  -3 -11   10.36    0.40
   1  -3 -11    6.15    0.33
   2  -3 -11   63.41    1.32
   3  -3 -11   35.39    1.11
   4  -3 -11    0.59    0.28
   5  -3 -11    8.03    0.55
   6  -3 -11   19.99    0.89
  -8  -2 -11    6.93    0.65
  -7  -2 -11    0.16    0.35
  -6  -2 -11   34.64    1.43
  -5  -2 -11   43.50    1.63
  -4  -2 -11   20.30    0.94
  -3  -2 -11   10.84    0.64
  -2  -2 -11   74.82    1.92
  -1  -2 -11   25.87    0.87
   0  -2 -11    2.12    0.30
   1  -2 -11   39.44    0.90
   2  -2 -11   49.04    1.08
   3  -2 -11    6.38    0.46
   4  -2 -11    3.61    0.38
   5  -2 -11   23.46    0.91
   6  -2 -11   16.26    0.79
  -8  -1 -11    0.48    0.45
  -7  -1 -11   12.67    0.83
  -6  -1 -11   36.39    1.49
  -5  -1 -11   21.24    1.00
  -4  -1 -11    5.32    0.51
  -3  -1 -11   27.16    1.12
  -2  -1 -11   70.35    1.83
  -1  -1 -11   15.59    0.63
   0  -1 -11   10.64    0.52
   1  -1 -11   50.64    1.11
   2  -1 -11   33.47    1.05
   3  -1 -11    0.49    0.28
   4  -1 -11   35.56    1.15
   5  -1 -11   32.06    1.09
   6  -1 -11    2.64    0.42
  -8   0 -11    0.52    0.47
  -7   0 -11   19.21    1.03
  -6   0 -11   17.61    0.97
  -5   0 -11    0.66    0.35
  -4   0 -11   27.63    1.19
  -3   0 -11   32.15    1.28
  -2   0 -11   50.23    1.42
  -1   0 -11    8.37    0.47
   0   0 -11   73.51    1.87
   1   0 -11   16.53    0.64
   2   0 -11    0.12    0.25
   3   0 -11   19.32    0.76
   4   0 -11   45.73    1.36
   5   0 -11    7.74    0.53
   6   0 -11    0.40    0.35
  -8   1 -11    5.25    0.64
  -7   1 -11   13.04    0.87
  -6   1 -11    2.97    0.50
  -5   1 -11    7.03    0.59
  -4   1 -11   45.10    1.70
  -3   1 -11   41.21    1.61
  -2   1 -11    1.52    0.32
  -1   1 -11   76.28    1.89
   0   1 -11   64.85    1.71
   1   1 -11    7.36    0.43
   2   1 -11    5.34    0.81
   3   1 -11   45.70    1.33
   4   1 -11   31.16    1.05
   5   1 -11   -0.32    0.30
   6   1 -11    8.77    0.58
  -7   2 -11    8.34    0.73
  -6   2 -11    0.72    0.40
  -5   2 -11   30.48    1.35
  -4   2 -11   37.11    1.52
  -3   2 -11    2.50    0.41
  -2   2 -11   42.67    1.23
  -1   2 -11   29.59    0.94
   0   2 -11   41.04    1.18
   1   2 -11    1.28    0.27
   2   2 -11   37.86    1.99
   3   2 -11   39.74    1.99
   4   2 -11    2.71    0.35
   5   2 -11    7.23    0.49
   6   2 -11   17.69    1.38
  -7   3 -11   -0.96    0.49
  -6   3 -11    9.20    0.74
  -5   3 -11   28.63    1.35
  -4   3 -11    3.18    0.46
  -3   3 -11    5.92    0.55
  -2   3 -11   45.22    1.29
  -1   3 -11   36.30    1.10
   0   3 -11    1.82    0.35
   1   3 -11   24.78    1.58
   2   3 -11   80.17    3.27
   3   3 -11    7.25    0.89
   4   3 -11    2.94    0.73
   5   3 -11   14.61    1.22
   6   3 -11   14.97    1.29
  -6   4 -11   18.50    1.06
  -5   4 -11   11.64    0.82
  -4   4 -11    0.06    0.37
  -3   4 -11   27.41    1.24
  -2   4 -11   46.71    1.73
  -1   4 -11   14.82    0.63
   0   4 -11   11.54    0.56
   1   4 -11   59.47    2.65
   2   4 -11   43.50    2.21
   3   4 -11    0.41    0.67
   4   4 -11   14.10    1.19
   5   4 -11   14.70    1.22
   6   4 -11    8.08    1.01
  -6   5 -11   13.05    0.95
  -5   5 -11    0.03    0.43
  -4   5 -11    6.87    0.66
  -3   5 -11   27.28    1.23
  -2   5 -11   21.43    1.03
  -1   5 -11    0.42    0.30
   0   5 -11   30.73    1.00
   1   5 -11   48.59    2.31
   2   5 -11    1.30    0.75
   3   5 -11    4.48    0.85
   4   5 -11   22.92    1.52
   5   5 -11   13.02    1.24
   6   5 -11   -0.35    0.80
  -5   6 -11    1.75    0.55
  -4   6 -11   13.17    0.88
  -3   6 -11   23.38    1.15
  -2   6 -11    2.36    0.48
  -1   6 -11   23.54    0.86
   0   6 -11   42.52    2.03
   1   6 -11    5.91    0.89
   2   6 -11   -0.02    0.70
   3   6 -11   19.73    1.53
   4   6 -11   22.32    1.61
   5   6 -11    4.37    0.97
  -4   7 -11   14.72    0.99
  -3   7 -11    8.00    0.75
  -2   7 -11    6.61    0.63
  -1   7 -11   21.04    0.81
   0   7 -11   20.59    1.32
   1   7 -11   -0.66    0.62
   2   7 -11    5.24    0.94
   3   7 -11   30.79    1.87
   4   7 -11    7.59    1.11
   5   7 -11    1.17    0.86
  -4   8 -11   10.39    0.95
  -3   8 -11    0.32    0.56
  -2   8 -11   10.06    0.83
  -1   8 -11   13.80    0.91
   0   8 -11    5.78    0.81
   1   8 -11    4.12    0.83
   2   8 -11   21.98    1.58
   3   8 -11    8.99    1.12
   4   8 -11    0.46    0.94
  -2   9 -11    8.52    0.87
   1   9 -11   11.07    0.91
   2   9 -11   18.11    1.11
   3   9 -11    1.20    0.59
   2  10 -11    7.47    0.83
  -4 -15 -10    0.42    0.51
  -3 -15 -10   21.25    1.16
  -2 -15 -10   23.90    1.26
  -1 -15 -10   -0.38    0.45
  -5 -14 -10   -0.12    0.44
  -4 -14 -10   13.59    0.89
  -3 -14 -10   28.08    1.32
  -2 -14 -10    4.32    0.56
  -1 -14 -10    2.53    0.49
   0 -14 -10   14.39    0.95
  -5 -13 -10    6.50    0.67
  -4 -13 -10   28.23    1.30
  -3 -13 -10   15.09    0.91
  -2 -13 -10   -0.02    0.39
  -1 -13 -10   14.43    0.91
   0 -13 -10   31.74    1.44
   1 -13 -10    2.46    0.49
   2 -13 -10    2.49    0.52
  -5 -12 -10   26.13    1.22
  -4 -12 -10   30.77    1.34
  -3 -12 -10    1.36    0.39
  -2 -12 -10   12.00    0.76
  -1 -12 -10   32.07    1.39
   0 -12 -10   15.79    0.92
   1 -12 -10    0.01    0.40
   2 -12 -10   15.76    0.69
  -6 -11 -10   15.15    0.90
  -5 -11 -10   24.49    1.12
  -4 -11 -10   11.87    0.77
  -3 -11 -10    2.03    0.42
  -2 -11 -10   25.52    1.17
  -1 -11 -10   39.61    1.59
   0 -11 -10    3.06    0.33
   1 -11 -10   11.71    0.54
   2 -11 -10   35.11    1.07
   3 -11 -10    5.36    0.44
  -6 -10 -10   13.97    0.81
  -5 -10 -10   31.24    1.33
  -4 -10 -10    2.15    0.41
  -3 -10 -10   43.84    1.65
  -2 -10 -10   48.15    1.74
  -1 -10 -10    4.87    0.35
   0 -10 -10    9.44    0.46
   1 -10 -10   38.25    1.10
   2 -10 -10   16.02    0.64
   3 -10 -10    0.30    0.28
   4 -10 -10    7.48    0.51
  -6  -9 -10   19.19    0.97
  -5  -9 -10   14.77    0.82
  -4  -9 -10   38.47    1.49
  -3  -9 -10   49.67    1.82
  -2  -9 -10   20.04    0.66
  -1  -9 -10    1.37    0.25
   0  -9 -10   25.67    0.79
   1  -9 -10   64.67    1.60
   2  -9 -10    5.13    0.38
   3  -9 -10    2.41    0.31
   4  -9 -10   19.42    0.75
  -6  -8 -10    8.74    0.64
  -5  -8 -10    5.56    0.53
  -4  -8 -10   28.34    1.17
  -3  -8 -10   28.33    1.16
  -2  -8 -10    5.32    0.47
  -1  -8 -10   13.48    0.52
   0  -8 -10   61.01    1.50
   1  -8 -10   25.66    0.80
   2  -8 -10    1.07    0.25
   3  -8 -10   20.55    0.73
   4  -8 -10   19.89    0.75
   5  -8 -10    0.91    0.49
  -7  -7 -10   10.25    0.68
  -6  -7 -10    0.47    0.33
  -5  -7 -10   38.11    1.49
  -4  -7 -10   24.87    1.08
  -3  -7 -10   28.09    1.14
  -2  -7 -10   19.23    0.88
  -1  -7 -10  103.42    1.89
   0  -7 -10   46.77    1.02
   1  -7 -10    2.51    0.27
   2  -7 -10   19.10    0.66
   3  -7 -10   41.99    1.14
   4  -7 -10   10.39    0.51
   5  -7 -10    0.08    0.43
  -7  -6 -10    0.07    0.36
  -6  -6 -10   11.82    0.69
  -5  -6 -10   75.84    2.53
  -4  -6 -10   28.09    1.15
  -3  -6 -10    0.27    0.27
  -2  -6 -10   46.40    1.64
  -1  -6 -10  106.34    1.95
   0  -6 -10   11.55    0.41
   1  -6 -10   11.00    0.41
   2  -6 -10   36.88    0.88
   3  -6 -10   48.02    1.07
   4  -6 -10    1.36    0.43
   5  -6 -10    8.44    0.73
  -8  -5 -10    2.71    0.47
  -7  -5 -10    5.81    0.53
  -6  -5 -10   29.31    1.23
  -5  -5 -10   39.12    1.49
  -4  -5 -10    4.08    0.43
  -3  -5 -10   40.96    1.47
  -2  -5 -10   89.44    2.05
  -1  -5 -10   25.43    0.64
   0  -5 -10    2.72    0.24
   1  -5 -10   47.87    1.04
   2  -5 -10   38.15    0.88
   3  -5 -10    9.50    0.39
   4  -5 -10    5.82    0.47
   5  -5 -10   26.34    0.98
   6  -5 -10    6.73    0.72
  -8  -4 -10   -0.36    0.38
  -7  -4 -10   10.46    0.70
  -6  -4 -10   23.07    1.04
  -5  -4 -10   13.73    0.75
  -4  -4 -10   28.30    1.15
  -3  -4 -10  130.37    3.95
  -2  -4 -10   53.03    1.34
  -1  -4 -10    2.66    0.29
   0  -4 -10   22.09    0.60
   1  -4 -10  105.25    1.99
   2  -4 -10   36.62    0.85
   3  -4 -10    1.47    0.22
   4  -4 -10   36.82    1.14
   5  -4 -10   22.18    0.88
   6  -4 -10    2.42    0.43
  -8  -3 -10    3.06    0.51
  -7  -3 -10   22.76    1.05
  -6  -3 -10   15.62    0.83
  -5  -3 -10    3.44    0.43
  -4  -3 -10   65.17    2.28
  -3  -3 -10   91.15    2.93
  -2  -3 -10   21.51    0.72
  -1  -3 -10    2.92    0.30
   0  -3 -10  105.83    2.02
   1  -3 -10   84.28    1.64
   2  -3 -10    0.88    0.20
   3  -3 -10   25.49    0.87
   4  -3 -10   28.34    0.97
   5  -3 -10    6.34    0.49
   6  -3 -10    0.07    0.36
  -8  -2 -10   14.80    0.91
  -7  -2 -10   29.62    1.29
  -6  -2 -10    3.05    0.45
  -5  -2 -10   37.00    1.43
  -4  -2 -10   39.47    1.47
  -3  -2 -10   58.16    1.92
  -2  -2 -10    1.40    0.26
  -1  -2 -10   84.73    2.11
   0  -2 -10   88.81    2.19
   1  -2 -10   22.69    0.61
   2  -2 -10    6.30    0.30
   3  -2 -10   58.06    1.55
   4  -2 -10   18.56    0.74
   5  -2 -10    1.58    0.35
   6  -2 -10   13.83    0.71
  -8  -1 -10   18.98    1.02
  -7  -1 -10    8.15    0.66
  -6  -1 -10    0.54    0.37
  -5  -1 -10   49.79    1.80
  -4  -1 -10   34.54    1.33
  -3  -1 -10    6.31    0.49
  -2  -1 -10   44.61    1.28
  -1  -1 -10  149.68    3.44
   0  -1 -10   58.29    1.50
   1  -1 -10    5.66    0.29
   2  -1 -10   39.14    0.88
   3  -1 -10   63.48    1.68
   4  -1 -10    2.91    0.35
   5  -1 -10    5.09    0.44
   6  -1 -10   23.82    0.93
  -8   0 -10    8.47    0.74
  -7   0 -10    0.73    0.42
  -6   0 -10   25.73    1.20
  -5   0 -10   53.89    1.92
  -4   0 -10   16.02    0.81
  -3   0 -10    6.99    0.51
  -2   0 -10   56.89    1.54
  -1   0 -10  140.68    3.21
   0   0 -10    1.62    0.26
   1   0 -10   32.60    0.96
   2   0 -10   55.30    1.15
   3   0 -10   42.76    1.23
   4   0 -10   -0.13    0.27
   5   0 -10   40.54    1.25
   6   0 -10   14.82    0.71
   7   0 -10    2.83    0.45
  -8   1 -10    1.75    0.48
  -7   1 -10    4.41    0.56
  -6   1 -10   48.25    1.88
  -5   1 -10   25.03    1.14
  -4   1 -10    5.07    0.49
  -3   1 -10   46.76    1.72
  -2   1 -10   69.21    1.79
  -1   1 -10   18.98    0.69
   0   1 -10   28.56    0.89
   1   1 -10   34.91    1.03
   2   1 -10   69.39    1.78
   3   1 -10    2.02    0.29
   4   1 -10   20.36    0.77
   5   1 -10   42.30    1.27
   6   1 -10    5.19    0.47
   7   1 -10    1.43    0.78
  -8   2 -10    2.45    0.56
  -7   2 -10   18.49    1.05
  -6   2 -10   24.74    1.18
  -5   2 -10    3.65    0.48
  -4   2 -10    9.54    0.65
  -3   2 -10   70.10    2.45
  -2   2 -10   35.36    1.06
  -1   2 -10    3.76    0.69
   0   2 -10   30.60    0.93
   1   2 -10  122.75    2.86
   2   2 -10   20.16    1.37
   3   2 -10   24.76    0.86
   4   2 -10   43.99    1.27
   5   2 -10   19.23    0.78
   6   2 -10    0.70    0.35
  -7   3 -10   17.82    1.06
  -6   3 -10    6.73    0.63
  -5   3 -10    0.40    0.36
  -4   3 -10   59.35    2.12
  -3   3 -10   51.97    1.93
  -2   3 -10    8.19    0.47
  -1   3 -10   24.00    0.81
   0   3 -10   60.04    1.58
   1   3 -10   45.21    1.26
   2   3 -10    4.39    0.73
   3   3 -10   31.15    1.63
   4   3 -10   28.28    0.95
   5   3 -10    6.27    0.46
   6   3 -10    3.33    0.79
  -7   4 -10   12.58    0.96
  -6   4 -10    0.88    0.46
  -5   4 -10   20.93    1.10
  -4   4 -10   42.52    1.66
  -3   4 -10   10.19    0.68
  -2   4 -10    8.59    0.62
  -1   4 -10   43.90    1.24
   0   4 -10   34.93    1.05
   1   4 -10    0.56    0.62
   2   4 -10   24.25    1.49
   3   4 -10   46.52    2.20
   4   4 -10   16.08    1.16
   5   4 -10    2.23    0.68
   6   4 -10   15.69    1.26
  -6   5 -10    6.84    0.74
  -5   5 -10   24.52    1.27
  -4   5 -10   11.52    0.78
  -3   5 -10    0.83    0.38
  -2   5 -10   34.39    1.40
  -1   5 -10   61.47    1.62
   0   5 -10   15.03    0.63
   1   5 -10    6.30    0.88
   2   5 -10   67.52    2.90
   3   5 -10   27.91    1.63
   4   5 -10    1.81    0.67
   5   5 -10   10.42    1.05
   6   5 -10   18.67    1.36
  -6   6 -10   16.49    1.10
  -5   6 -10   15.36    0.98
  -4   6 -10    0.45    0.45
  -3   6 -10   12.27    0.78
  -2   6 -10   42.74    1.65
  -1   6 -10   25.26    0.87
   0   6 -10    1.04    0.32
   1   6 -10   30.84    1.73
   2   6 -10   26.67    1.64
   3   6 -10    4.82    0.86
   4   6 -10    3.96    0.79
   5   6 -10   16.97    1.32
   6   6 -10    9.45    1.06
  -5   7 -10    4.07    0.71
  -4   7 -10    2.76    0.59
  -3   7 -10   33.48    1.48
  -2   7 -10   29.41    1.31
  -1   7 -10    0.91    0.32
   0   7 -10   16.72    1.14
   1   7 -10   37.12    1.21
   2   7 -10    9.80    0.61
   3   7 -10    0.44    0.39
   4   7 -10   20.60    1.47
   5   7 -10   19.02    1.41
  -4   8 -10   17.29    1.10
  -3   8 -10   19.48    1.14
  -2   8 -10    4.82    0.63
  -1   8 -10    5.89    0.67
   0   8 -10   25.84    1.41
   1   8 -10   26.83    0.99
   2   8 -10    0.37    0.39
   3   8 -10   11.36    0.69
   4   8 -10   20.34    0.92
   5   8 -10    5.70    1.01
  -3   9 -10   12.00    0.96
  -2   9 -10    0.42    0.61
  -1   9 -10   16.31    1.04
   1   9 -10    6.28    0.67
   2   9 -10    4.60    0.65
   3   9 -10   14.00    0.99
   4   9 -10   10.80    0.72
   1  10 -10    0.33    0.54
   2  10 -10   10.55    0.84
   3  10 -10   11.20    0.90
  -3 -16  -9    8.15    0.79
  -4 -15  -9   12.45    0.90
  -3 -15  -9    1.92    0.51
  -2 -15  -9    7.08    0.70
  -1 -15  -9   12.80    0.90
  -4 -14  -9    4.79    0.57
  -3 -14  -9    1.25    0.42
  -2 -14  -9   19.82    1.08
  -1 -14  -9   23.76    1.22
   0 -14  -9    2.15    0.48
   1 -14  -9    5.51    0.66
  -5 -13  -9    9.95    0.75
  -4 -13  -9    1.27    0.43
  -3 -13  -9   23.11    1.13
  -2 -13  -9   34.02    1.48
  -1 -13  -9    8.62    0.69
   0 -13  -9    4.24    0.52
   1 -13  -9   18.12    1.04
   2 -13  -9    5.65    0.66
  -5 -12  -9    3.81    0.53
  -4 -12  -9   15.82    0.87
  -3 -12  -9   34.33    1.39
  -2 -12  -9   16.47    0.89
  -1 -12  -9    0.87    0.37
   0 -12  -9   18.49    0.98
   1 -12  -9   27.04    1.27
   2 -12  -9    5.46    0.42
   3 -12  -9    1.18    0.34
  -5 -11  -9    1.88    0.44
  -4 -11  -9   47.90    1.76
  -3 -11  -9   39.75    1.51
  -2 -11  -9    2.62    0.42
  -1 -11  -9   20.22    1.00
   0 -11  -9   59.37    1.51
   1 -11  -9   15.16    0.62
   2 -11  -9   -0.01    0.26
   3 -11  -9   20.25    0.77
   4 -11  -9   11.95    0.86
  -8 -10  -9   28.29    1.52
  -7 -10  -9    7.57    0.78
  -6 -10  -9    0.02    0.39
  -5 -10  -9   28.64    1.22
  -4 -10  -9   77.51    2.61
  -3 -10  -9   17.67    0.87
  -2 -10  -9   16.72    0.86
  -1 -10  -9   23.32    0.73
   0 -10  -9   49.14    1.27
   1 -10  -9    0.83    0.26
   2 -10  -9   15.45    0.61
   3 -10  -9   31.56    1.00
   4 -10  -9    6.19    0.45
  -9  -9  -9    9.18    1.00
  -8  -9  -9   26.03    1.40
  -7  -9  -9    2.82    0.59
  -6  -9  -9   11.46    0.53
  -5  -9  -9   67.40    2.30
  -4  -9  -9   51.20    1.78
  -3  -9  -9    4.98    0.47
  -2  -9  -9   27.04    0.79
  -1  -9  -9   41.81    1.09
   0  -9  -9   14.48    0.54
   1  -9  -9   15.29    0.58
   2  -9  -9   64.71    1.60
   3  -9  -9   14.04    0.59
   4  -9  -9    0.21    0.28
   5  -9  -9   11.00    0.82
  -9  -8  -9   18.03    1.26
  -8  -8  -9    7.76    0.83
  -7  -8  -9    0.88    0.51
  -6  -8  -9   58.08    1.49
  -5  -8  -9   36.42    1.41
  -4  -8  -9    2.18    0.37
  -3  -8  -9   20.96    0.92
  -2  -8  -9   82.50    1.84
  -1  -8  -9   87.94    2.01
   0  -8  -9   10.04    0.43
   1  -8  -9   56.71    1.40
   2  -8  -9   54.84    1.39
   3  -8  -9    1.28    0.26
   4  -8  -9    6.68    0.42
   5  -8  -9   26.73    1.32
  -9  -7  -9   15.30    1.14
  -8  -7  -9   -0.09    0.57
  -7  -7  -9   21.16    0.75
  -6  -7  -9   64.63    1.61
  -5  -7  -9   15.90    0.58
  -4  -7  -9    8.49    0.55
  -3  -7  -9   58.91    1.99
  -2  -7  -9  109.88    3.48
  -1  -7  -9    2.96    0.22
   0  -7  -9   36.70    0.82
   1  -7  -9   28.85    0.82
   2  -7  -9   18.01    0.63
   3  -7  -9    0.55    0.24
   4  -7  -9   38.98    1.11
   5  -7  -9   26.08    1.27
  -9  -6  -9    3.70    0.75
  -8  -6  -9    5.72    0.73
  -7  -6  -9   44.59    1.22
  -6  -6  -9   29.53    0.89
  -5  -6  -9   -0.11    0.22
  -4  -6  -9   48.48    1.71
  -3  -6  -9   55.86    1.95
  -2  -6  -9   28.03    1.10
  -1  -6  -9   27.84    0.64
   0  -6  -9   96.58    1.80
   1  -6  -9   47.32    1.02
   2  -6  -9    0.69    0.21
   3  -6  -9   30.61    0.76
   4  -6  -9   62.43    1.55
   5  -6  -9    5.82    0.59
   6  -6  -9    0.97    0.44
  -9  -5  -9    2.16    0.71
  -8  -5  -9   34.91    1.62
  -7  -5  -9   26.19    0.84
  -6  -5  -9   10.27    0.49
  -5  -5  -9    8.26    0.41
  -4  -5  -9   92.21    2.94
  -3  -5  -9   45.01    1.65
  -2  -5  -9    0.15    0.25
  -1  -5  -9  119.33    2.13
   0  -5  -9  119.61    2.18
   1  -5  -9   17.61    0.57
   2  -5  -9    9.84    0.37
   3  -5  -9   49.14    1.06
   4  -5  -9   39.44    1.19
   5  -5  -9   -0.17    0.30
   6  -5  -9   12.79    0.87
  -9  -4  -9   12.42    1.03
  -8  -4  -9   35.55    1.09
  -7  -4  -9   13.48    0.58
  -6  -4  -9    0.03    0.25
  -5  -4  -9   52.04    1.29
  -4  -4  -9   86.54    2.84
  -3  -4  -9    2.13    0.31
  -2  -4  -9   62.42    1.48
  -1  -4  -9   52.86    1.08
   0  -4  -9   44.54    0.96
   1  -4  -9    2.85    0.23
   2  -4  -9   47.70    1.01
   3  -4  -9   49.54    1.05
   4  -4  -9    3.56    0.37
   5  -4  -9    9.52    0.56
   6  -4  -9   23.76    0.94
  -9  -3  -9   14.31    1.10
  -8  -3  -9   17.57    0.72
  -7  -3  -9    1.09    0.29
  -6  -3  -9   30.86    0.90
  -5  -3  -9   72.32    1.67
  -4  -3  -9   15.64    0.75
  -3  -3  -9    8.22    0.52
  -2  -3  -9   88.12    2.03
  -1  -3  -9   30.26    0.92
   0  -3  -9    9.06    0.34
   1  -3  -9   49.36    1.03
   2  -3  -9  131.24    2.37
   3  -3  -9   26.45    0.65
   4  -3  -9    0.81    0.28
   5  -3  -9   24.24    0.88
   6  -3  -9   23.96    0.93
   7  -3  -9    3.09    0.48
  -9  -2  -9   10.78    0.96
  -8  -2  -9    0.61    0.34
  -7  -2  -9    7.18    0.45
  -6  -2  -9   52.87    1.37
  -5  -2  -9   19.95    0.65
  -4  -2  -9   -0.02    0.27
  -3  -2  -9   30.21    1.18
  -2  -2  -9  115.06    2.56
  -1  -2  -9   43.99    1.22
   0  -2  -9   35.22    0.81
   1  -2  -9   76.37    1.49
   2  -2  -9  100.78    1.87
   3  -2  -9    0.88    0.20
   4  -2  -9   23.85    0.83
   5  -2  -9   19.32    0.77
   6  -2  -9   11.81    0.63
   7  -2  -9    2.47    0.45
  -9  -1  -9    5.68    0.85
  -8  -1  -9    0.99    0.35
  -7  -1  -9   21.35    0.77
  -6  -1  -9   43.92    1.18
  -5  -1  -9    1.39    0.27
  -4  -1  -9   22.60    0.68
  -3  -1  -9   82.88    2.67
  -2  -1  -9   68.31    1.72
  -1  -1  -9    1.70    0.26
   0  -1  -9   61.24    1.57
   1  -1  -9   67.03    1.33
   2  -1  -9    8.92    0.33
   3  -1  -9    4.32    0.35
   4  -1  -9   57.91    1.55
   5  -1  -9   15.86    0.68
   6  -1  -9    2.49    0.39
   7  -1  -9    8.53    0.59
  -8   0  -9    3.10    0.43
  -7   0  -9   23.65    0.84
  -6   0  -9   10.64    0.52
  -5   0  -9    3.35    0.34
  -4   0  -9   61.13    1.48
  -3   0  -9   53.43    1.82
  -2   0  -9   11.07    0.50
  -1   0  -9   65.70    1.64
   0   0  -9  105.45    2.50
   1   0  -9   31.27    0.72
   2   0  -9    6.75    0.28
   3   0  -9   33.64    1.01
   4   0  -9   59.16    1.55
   5   0  -9    7.95    0.48
   6   0  -9    4.77    0.44
   7   0  -9    9.96    0.62
  -8   1  -9   11.84    0.65
  -7   1  -9   17.58    0.74
  -6   1  -9    1.73    0.33
  -5   1  -9   42.58    1.16
  -4   1  -9   52.46    1.33
  -3   1  -9   11.62    0.48
  -2   1  -9   19.08    0.68
  -1   1  -9   74.04    1.83
   0   1  -9   88.31    2.11
   1   1  -9    8.52    0.40
   2   1  -9   10.56    0.35
   3   1  -9   95.61    2.28
   4   1  -9   21.45    0.77
   5   1  -9    0.56    0.29
   6   1  -9   23.52    0.88
   7   1  -9    9.31    0.58
  -8   2  -9   16.32    0.78
  -7   2  -9    0.75    0.36
  -6   2  -9    8.12    0.51
  -5   2  -9   33.45    1.00
  -4   2  -9   30.19    0.92
  -3   2  -9    1.51    0.28
  -2   2  -9   54.81    1.43
  -1   2  -9   79.44    1.93
   0   2  -9   29.82    0.91
   1   2  -9   14.92    0.55
   2   2  -9   91.59    3.34
   3   2  -9   33.10    1.01
   4   2  -9    0.43    0.27
   5   2  -9    6.72    0.45
   6   2  -9   27.29    0.96
   7   2  -9    6.25    0.92
  -7   3  -9    0.98    0.40
  -6   3  -9   15.63    0.70
  -5   3  -9   21.18    0.79
  -4   3  -9    6.57    0.44
  -3   3  -9   35.16    1.07
  -2   3  -9   83.02    2.04
  -1   3  -9   27.38    0.86
   0   3  -9    3.75    0.32
   1   3  -9   82.03    1.95
   2   3  -9   72.91    2.91
   3   3  -9    3.55    0.61
   4   3  -9    3.52    0.34
   5   3  -9   38.39    1.85
   6   3  -9   27.85    1.59
   7   3  -9    0.75    0.74
  -7   4  -9   10.23    0.67
  -6   4  -9   25.16    0.94
  -5   4  -9    8.47    0.54
  -4   4  -9    2.73    0.36
  -3   4  -9   62.33    1.70
  -2   4  -9   54.88    1.48
  -1   4  -9    1.83    0.30
   0   4  -9   22.59    0.77
   1   4  -9   62.32    1.60
   2   4  -9   42.37    1.99
   3   4  -9    0.90    0.54
   4   4  -9   32.25    0.99
   5   4  -9   45.22    2.05
   6   4  -9    1.16    0.70
   7   4  -9    4.21    0.88
  -7   5  -9   16.17    0.86
  -6   5  -9   14.75    0.77
  -5   5  -9    0.17    0.36
  -4   5  -9   24.71    0.93
  -3   5  -9   37.24    1.21
  -2   5  -9   15.72    0.67
  -1   5  -9   12.29    0.47
   0   5  -9   43.65    1.22
   1   5  -9   31.94    1.03
   2   5  -9    0.79    0.33
   3   5  -9   34.85    1.79
   4   5  -9   50.49    2.23
   5   5  -9    8.13    0.91
   6   5  -9    1.20    0.70
   7   5  -9   12.99    1.20
  -6   6  -9    1.45    0.51
  -5   6  -9    6.39    0.58
  -4   6  -9   31.21    1.15
  -3   6  -9   18.65    0.83
  -2   6  -9    0.51    0.32
  -1   6  -9   45.51    1.08
   0   6  -9   50.84    1.10
   1   6  -9   19.38    0.76
   2   6  -9   17.99    0.77
   3   6  -9   54.43    1.54
   4   6  -9   31.03    1.06
   5   6  -9   -0.72    0.54
   6   6  -9   11.70    1.08
  -5   7  -9   17.33    0.91
  -4   7  -9   17.36    0.87
  -3   7  -9    1.54    0.42
  -2   7  -9   15.15    0.71
  -1   7  -9   34.50    0.90
   0   7  -9   28.14    0.73
   1   7  -9    0.54    0.34
   2   7  -9   35.17    1.14
   3   7  -9   27.40    1.02
   4   7  -9    1.77    0.41
   5   7  -9    3.34    0.47
   6   7  -9   20.72    1.39
  -5   8  -9   19.27    1.00
  -4   8  -9    5.67    0.66
  -3   8  -9    2.21    0.51
  -2   8  -9   28.91    1.06
  -1   8  -9   26.48    0.95
   0   8  -9    2.21    0.32
   1   8  -9   35.13    1.13
   2   8  -9   27.52    0.99
   3   8  -9   12.41    0.69
   4   8  -9    1.26    0.40
   5   8  -9   15.51    0.79
   6   8  -9   14.86    1.31
  -4   9  -9   -0.04    0.58
  -3   9  -9   12.52    0.78
  -2   9  -9   20.88    0.93
  -1   9  -9    2.30    0.47
   1   9  -9   32.58    1.43
   2   9  -9   20.52    1.08
   3   9  -9    0.21    0.46
   4   9  -9    4.65    0.54
   5   9  -9   22.56    0.98
  -3  10  -9   23.66    1.74
  -2  10  -9    5.83    1.02
  -1  10  -9    0.42    0.69
   1  10  -9   23.57    1.20
   2  10  -9    5.73    0.69
   3  10  -9    3.77    0.61
   4  10  -9   10.97    0.88
   2  11  -9    0.84    0.56
   3  11  -9   10.48    0.89
  -3 -16  -8   14.18    0.97
  -2 -16  -8   14.05    0.97
  -6 -15  -8   13.06    1.25
  -5 -15  -8    1.28    0.82
  -4 -15  -8   10.50    0.66
  -3 -15  -8   18.43    0.87
  -2 -15  -8    8.60    0.74
  -1 -15  -8    1.15    0.45
   0 -15  -8    7.10    0.71
  -7 -14  -8   21.69    1.52
  -6 -14  -8    4.65    0.86
  -5 -14  -8    0.97    0.75
  -4 -14  -8   18.50    0.82
  -3 -14  -8   12.22    0.68
  -2 -14  -8    0.93    0.38
  -1 -14  -8   10.17    0.75
   0 -14  -8   24.23    1.24
   1 -14  -8    6.22    0.66
  -7 -13  -8    9.57    1.05
  -6 -13  -8   -0.36    0.63
  -5 -13  -8   18.79    1.26
  -4 -13  -8   17.44    0.75
  -3 -13  -8   16.36    0.74
  -2 -13  -8    6.18    0.49
  -1 -13  -8   30.46    1.37
   0 -13  -8   20.31    1.07
   1 -13  -8    0.53    0.39
   2 -13  -8    8.94    0.75
  -8 -12  -8   11.67    1.09
  -7 -12  -8    0.55    0.65
  -6 -12  -8    4.22    0.75
  -5 -12  -8   39.18    1.18
  -4 -12  -8   25.29    0.88
  -3 -12  -8    0.12    0.29
  -2 -12  -8   22.49    0.84
  -1 -12  -8   43.07    1.66
   0 -12  -8    4.06    0.49
   1 -12  -8    5.62    0.58
   2 -12  -8   22.69    0.80
   3 -12  -8   15.58    0.69
  -8 -11  -8    4.85    0.76
  -7 -11  -8    0.58    0.61
  -6 -11  -8   21.46    1.25
  -5 -11  -8   37.56    1.12
  -4 -11  -8    4.31    0.37
  -3 -11  -8   32.29    0.99
  -2 -11  -8   34.95    1.07
  -1 -11  -8   29.45    1.29
   0 -11  -8    1.72    0.27
   1 -11  -8   20.81    0.72
   2 -11  -8   22.57    0.77
   3 -11  -8    5.49    0.43
   4 -11  -8    3.69    0.41
  -9 -10  -8   12.65    1.13
  -8 -10  -8    0.16    0.59
  -7 -10  -8    6.29    0.77
  -6 -10  -8   30.48    1.48
  -5 -10  -8   12.94    0.56
  -4 -10  -8    6.34    0.40
  -3 -10  -8   81.94    1.96
  -2 -10  -8   40.83    1.14
  -1 -10  -8    3.81    0.31
   0 -10  -8   11.14    0.47
   1 -10  -8   56.62    1.44
   2 -10  -8   19.08    0.68
   3 -10  -8    0.02    0.27
   4 -10  -8   21.26    0.80
  -9  -9  -8    1.89    0.76
  -8  -9  -8    8.00    0.85
  -7  -9  -8   29.19    1.45
  -6  -9  -8   18.60    0.69
  -5  -9  -8   -0.30    0.26
  -4  -9  -8   50.03    1.30
  -3  -9  -8   63.31    1.56
  -2  -9  -8   19.15    0.52
  -1  -9  -8    1.45    0.23
   0  -9  -8   50.27    1.27
   1  -9  -8   84.89    1.96
   2  -9  -8    1.32    0.25
   3  -9  -8   12.70    0.55
   4  -9  -8   19.68    0.74
   5  -9  -8    4.82    0.43
  -9  -8  -8    1.12    0.78
  -8  -8  -8   12.28    0.95
  -7  -8  -8   30.70    1.47
  -6  -8  -8    7.87    0.43
  -5  -8  -8   13.33    0.54
  -4  -8  -8   61.72    1.49
  -3  -8  -8   39.37    1.04
  -2  -8  -8    0.66    0.18
  -1  -8  -8  109.42    2.36
   0  -8  -8   96.45    2.16
   1  -8  -8    5.90    0.34
   2  -8  -8    5.84    0.35
   3  -8  -8   23.07    0.75
   4  -8  -8   11.72    0.54
   5  -8  -8    0.12    0.32
  -9  -7  -8    7.95    0.95
  -8  -7  -8   12.93    1.03
  -7  -7  -8   16.18    1.03
  -6  -7  -8    6.76    0.40
  -5  -7  -8   71.86    1.70
  -4  -7  -8   45.39    1.15
  -3  -7  -8    1.78    0.23
  -2  -7  -8   58.75    1.12
  -1  -7  -8  169.80    2.90
   0  -7  -8   30.84    0.70
   1  -7  -8    0.09    0.19
   2  -7  -8   21.05    0.66
   3  -7  -8   76.57    1.81
   4  -7  -8    3.68    0.34
   5  -7  -8    4.78    0.57
   6  -7  -8   13.26    0.91
  -9  -6  -8   14.34    1.11
  -8  -6  -8   10.35    0.93
  -7  -6  -8    0.35    0.30
  -6  -6  -8   51.50    1.31
  -5  -6  -8   85.29    1.97
  -4  -6  -8   13.80    0.49
  -3  -6  -8    5.54    0.30
  -2  -6  -8   79.55    1.77
  -1  -6  -8   96.13    1.49
   0  -6  -8    6.05    0.28
   1  -6  -8   21.38    0.56
   2  -6  -8   70.66    1.37
   3  -6  -8   30.64    0.73
   4  -6  -8    1.47    0.26
   5  -6  -8   15.61    0.91
   6  -6  -8    8.70    0.73
  -9  -5  -8   13.45    1.06
  -8  -5  -8    0.45    0.52
  -7  -5  -8   18.86    0.69
  -6  -5  -8   45.42    1.18
  -5  -5  -8   45.28    1.16
  -4  -5  -8    0.02    0.21
  -3  -5  -8   84.93    1.90
  -2  -5  -8   61.14    1.37
  -1  -5  -8   37.84    0.80
   0  -5  -8   62.90    1.25
   1  -5  -8  126.42    2.28
   2  -5  -8   33.95    0.77
   3  -5  -8    0.77    0.20
   4  -5  -8   22.48    0.61
   5  -5  -8   31.91    1.04
   6  -5  -8    1.69    0.38
  -9  -4  -8    3.71    0.76
  -8  -4  -8    3.63    0.62
  -7  -4  -8   31.83    0.95
  -6  -4  -8   35.16    0.98
  -5  -4  -8    1.88    0.27
  -4  -4  -8   55.01    1.32
  -3  -4  -8  158.18    3.34
  -2  -4  -8   54.84    1.22
  -1  -4  -8    1.87    0.19
   0  -4  -8   69.80    1.39
   1  -4  -8  136.93    2.40
   2  -4  -8    5.31    0.26
   3  -4  -8   12.58    0.41
   4  -4  -8   48.77    1.04
   5  -4  -8   26.78    0.91
   6  -4  -8    0.04    0.31
   7  -4  -8    9.05    0.59
  -9  -3  -8    1.30    0.68
  -8  -3  -8   16.10    1.03
  -7  -3  -8   43.98    1.21
  -6  -3  -8    7.83    0.42
  -5  -3  -8   15.96    0.56
  -4  -3  -8   97.17    2.16
  -3  -3  -8   73.73    1.65
  -2  -3  -8   28.99    0.81
  -1  -3  -8  121.58    2.72
   0  -3  -8   35.85    0.79
   1  -3  -8   37.89    0.81
   2  -3  -8   12.57    0.39
   3  -3  -8   64.97    1.28
   4  -3  -8   31.22    0.97
   5  -3  -8    2.23    0.33
   6  -3  -8   10.12    0.58
   7  -3  -8   21.56    0.90
  -9  -2  -8    5.10    0.76
  -8  -2  -8   23.30    0.84
  -7  -2  -8   26.60    0.85
  -6  -2  -8    0.17    0.24
  -5  -2  -8   36.41    0.98
  -4  -2  -8   89.73    1.98
  -3  -2  -8   29.24    0.75
  -2  -2  -8   49.51    0.96
  -1  -2  -8  140.70    3.16
   0  -2  -8   42.00    0.89
   1  -2  -8    1.87    0.19
   2  -2  -8   35.40    0.77
   3  -2  -8  113.88    2.09
   4  -2  -8   11.80    0.55
   5  -2  -8    6.92    0.46
   6  -2  -8   28.22    0.99
   7  -2  -8   18.62    0.82
  -9  -1  -8   11.91    1.04
  -8  -1  -8   19.54    0.76
  -7  -1  -8    0.95    0.30
  -6  -1  -8   14.19    0.58
  -5  -1  -8   78.05    1.82
  -4  -1  -8   19.08    0.60
  -3  -1  -8   -0.17    0.19
  -2  -1  -8  127.51    2.25
  -1  -1  -8   85.83    2.04
   0  -1  -8   42.91    1.16
   1  -1  -8   33.74    0.74
   2  -1  -8   91.09    1.69
   3  -1  -8   63.85    1.25
   4  -1  -8    2.31    0.31
   5  -1  -8   34.85    1.06
   6  -1  -8   21.45    0.82
   7  -1  -8    7.01    0.53
  -9   0  -8   11.10    1.04
  -8   0  -8    6.39    0.49
  -7   0  -8    3.13    0.35
  -6   0  -8   53.36    1.38
  -5   0  -8   70.72    1.71
  -4   0  -8   -0.25    0.21
  -3   0  -8   30.52    0.82
  -2   0  -8  130.66    2.36
  -1   0  -8   37.40    0.79
   0   0  -8    8.48    0.40
   1   0  -8   61.62    1.22
   2   0  -8   65.36    1.27
   3   0  -8    5.54    0.36
   4   0  -8   19.97    0.71
   5   0  -8   43.60    1.25
   6   0  -8   17.17    0.72
   7   0  -8    0.00    0.34
  -8   1  -8    0.76    0.36
  -7   1  -8   15.65    0.69
  -6   1  -8   43.63    1.22
  -5   1  -8    9.81    0.49
  -4   1  -8    3.13    0.30
  -3   1  -8   67.89    1.61
  -2   1  -8   54.71    1.13
  -1   1  -8    7.29    0.31
   0   1  -8   50.80    1.30
   1   1  -8  125.03    2.85
   2   1  -8   33.32    0.72
   3   1  -8   14.87    0.57
   4   1  -8   53.12    1.40
   5   1  -8   31.31    0.98
   6   1  -8    2.61    0.35
   7   1  -8    5.80    0.50
  -8   2  -8    7.25    0.59
  -7   2  -8   24.19    0.88
  -6   2  -8   13.07    0.60
  -5   2  -8    1.21    0.30
  -4   2  -8   46.03    1.20
  -3   2  -8  102.73    2.34
  -2   2  -8    4.82    0.35
  -1   2  -8    6.79    0.32
   0   2  -8  110.21    2.52
   1   2  -8   88.53    2.07
   2   2  -8    0.45    0.15
   3   2  -8   31.92    0.95
   4   2  -8   33.70    1.00
   5   2  -8   22.34    0.78
   6   2  -8    0.78    0.31
   7   2  -8   25.08    1.49
  -8   3  -8   15.78    0.81
  -7   3  -8   18.81    0.81
  -6   3  -8    0.99    0.31
  -5   3  -8   13.36    0.61
  -4   3  -8   57.14    1.49
  -3   3  -8   49.55    1.31
  -2   3  -8    0.44    0.25
  -1   3  -8   47.95    1.03
   0   3  -8   85.76    1.66
   1   3  -8   20.22    0.66
   2   3  -8   12.65    0.94
   3   3  -8   36.12    1.05
   4   3  -8   22.58    0.78
   5   3  -8    0.58    0.29
   6   3  -8   20.97    1.30
   7   3  -8   24.14    1.49
  -7   4  -8    4.33    0.51
  -6   4  -8    3.57    0.42
  -5   4  -8   20.97    0.80
  -4   4  -8   30.44    0.98
  -3   4  -8    2.21    0.33
  -2   4  -8   39.11    1.15
  -1   4  -8   85.37    1.68
   0   4  -8   29.47    0.73
   1   4  -8    2.12    0.21
   2   4  -8   45.15    1.24
   3   4  -8   57.61    2.27
   4   4  -8    4.61    0.37
   5   4  -8   14.04    1.05
   6   4  -8   30.94    1.63
   7   4  -8    5.15    0.83
  -7   5  -8    0.02    0.46
  -6   5  -8   15.50    0.77
  -5   5  -8   29.14    1.02
  -4   5  -8   11.34    0.59
  -3   5  -8    5.46    0.44
  -2   5  -8   79.06    2.04
  -1   5  -8   55.26    1.01
   0   5  -8    3.96    0.24
   1   5  -8   26.94    0.67
   2   5  -8   55.75    1.50
   3   5  -8   30.37    0.98
   4   5  -8    0.98    0.32
   5   5  -8   22.81    1.37
   6   5  -8   14.10    1.10
   7   5  -8    0.94    0.75
  -6   6  -8   28.27    1.11
  -5   6  -8   16.30    0.79
  -4   6  -8    0.45    0.36
  -3   6  -8   31.01    1.09
  -2   6  -8   41.30    1.25
  -1   6  -8    6.61    0.29
   0   6  -8   16.90    0.46
   1   6  -8   26.69    0.90
   2   6  -8   49.90    1.39
   3   6  -8   -0.09    0.30
   4   6  -8   16.36    0.70
   5   6  -8   29.05    0.99
   6   6  -8    2.43    0.72
   7   6  -8    2.19    0.78
  -6   7  -8   10.62    0.75
  -5   7  -8   -0.36    0.45
  -4   7  -8    7.41    0.61
  -3   7  -8   40.86    1.33
  -2   7  -8   10.56    0.62
  -1   7  -8    0.18    0.27
   0   7  -8   46.32    0.91
   1   7  -8   54.94    1.49
   2   7  -8   11.42    0.59
   3   7  -8   23.70    1.43
   4   7  -8   37.95    1.20
   5   7  -8   13.71    0.68
   6   7  -8    0.08    0.38
   7   7  -8   10.24    1.10
  -5   8  -8    1.25    0.55
  -4   8  -8   32.13    1.24
  -3   8  -8   25.39    1.04
  -2   8  -8    0.41    0.41
  -1   8  -8   10.84    0.61
   0   8  -8   41.25    0.85
   1   8  -8   17.37    0.72
   2   8  -8   15.83    0.71
   3   8  -8   14.26    0.70
   4   8  -8   28.82    1.03
   5   8  -8    2.28    0.41
   6   8  -8    4.98    0.50
  -4   9  -8   32.74    2.36
  -3   9  -8    4.90    0.60
  -2   9  -8    2.67    0.49
  -1   9  -8   33.31    1.15
   0   9  -8   14.24    0.67
   1   9  -8   -0.20    0.39
   2   9  -8   26.43    1.28
   3   9  -8   22.32    1.14
   4   9  -8    9.89    0.63
   5   9  -8    3.96    0.48
   6   9  -8   20.54    0.93
  -4  10  -8    6.68    1.36
  -3  10  -8    1.08    1.02
  -2  10  -8   19.41    1.53
  -1  10  -8   20.24    1.40
   0  10  -8    2.33    0.74
   1  10  -8    4.05    0.56
   2  10  -8   30.98    1.43
   3  10  -8   12.34    0.89
   4  10  -8    0.60    0.49
   5  10  -8   16.15    1.04
  -2  11  -8   20.21    1.63
  -1  11  -8   13.00    1.21
   0  11  -8    1.30    0.79
   1  11  -8   21.33    1.15
   2  11  -8   14.64    0.96
   3  11  -8    1.41    0.52
   4  11  -8    7.09    0.75
  -1  12  -8    0.48    0.82
   0  12  -8   15.23    1.35
   2  12  -8    2.08    0.60
   3  12  -8   -0.25    0.52
  -4 -16  -7   19.36    1.87
  -3 -16  -7    2.89    0.53
  -2 -16  -7    0.39    0.44
  -1 -16  -7   10.78    0.86
  -6 -15  -7    4.77    0.95
  -5 -15  -7   17.07    1.48
  -4 -15  -7   13.05    1.40
  -3 -15  -7    0.39    0.40
  -2 -15  -7   17.25    0.83
  -1 -15  -7   17.44    1.02
   0 -15  -7    1.79    0.50
  -7 -14  -7    2.04    0.85
  -6 -14  -7   20.28    1.46
  -5 -14  -7   12.59    1.15
  -4 -14  -7    0.28    0.36
  -3 -14  -7   14.63    0.73
  -2 -14  -7   26.25    1.02
  -1 -14  -7   13.97    0.86
   0 -14  -7   -0.14    0.38
   1 -14  -7    9.34    0.76
   2 -14  -7   11.95    0.88
  -8 -13  -7   -0.06    0.71
  -7 -13  -7    9.76    1.06
  -6 -13  -7   16.63    1.23
  -5 -13  -7    5.37    0.80
  -4 -13  -7    7.50    0.52
  -3 -13  -7   20.22    0.82
  -2 -13  -7   30.90    1.09
  -1 -13  -7    0.07    0.34
   0 -13  -7   11.15    0.78
   1 -13  -7   19.03    1.03
   2 -13  -7    4.13    0.56
   3 -13  -7    2.96    0.54
  -8 -12  -7    5.20    0.83
  -7 -12  -7   18.76    1.28
  -6 -12  -7   14.36    1.10
  -5 -12  -7    0.20    0.53
  -4 -12  -7   37.15    1.12
  -3 -12  -7   18.87    0.75
  -2 -12  -7    6.70    0.49
  -1 -12  -7   13.26    0.78
   0 -12  -7   37.04    1.53
   1 -12  -7   19.37    1.03
   2 -12  -7   -0.19    0.26
   3 -12  -7    9.01    0.52
  -8 -11  -7   16.87    1.23
  -7 -11  -7   17.20    1.23
  -6 -11  -7    2.02    0.62
  -5 -11  -7    9.14    0.49
  -4 -11  -7   37.65    1.10
  -3 -11  -7   13.03    0.58
  -2 -11  -7    0.95    0.31
  -1 -11  -7   33.87    1.41
   0 -11  -7   55.27    2.03
   1 -11  -7    3.28    0.31
   2 -11  -7    8.61    0.46
   3 -11  -7   19.53    0.74
   4 -11  -7   10.73    0.58
  -9 -10  -7    8.83    0.97
  -8 -10  -7   30.39    1.61
  -7 -10  -7    6.07    0.75
  -6 -10  -7    2.03    0.56
  -5 -10  -7   43.38    1.18
  -4 -10  -7   39.77    1.11
  -3 -10  -7    0.08    0.25
  -2 -10  -7   34.51    1.00
  -1 -10  -7   31.10    0.87
   0 -10  -7   15.42    0.56
   1 -10  -7   10.42    0.47
   2 -10  -7   27.09    0.86
   3 -10  -7   33.48    1.01
   4 -10  -7    3.06    0.36
   5 -10  -7    4.80    0.45
  -8  -9  -7    9.94    0.89
  -7  -9  -7    1.24    0.54
  -6  -9  -7   16.63    1.05
  -5  -9  -7   47.13    1.24
  -4  -9  -7   10.72    0.48
  -3  -9  -7    1.45    0.27
  -2  -9  -7   66.96    1.28
  -1  -9  -7   30.08    0.82
   0  -9  -7    0.39    0.20
   1  -9  -7   73.15    1.71
   2  -9  -7   75.42    1.77
   3  -9  -7   16.02    0.61
   4  -9  -7    1.85    0.31
   5  -9  -7   19.11    0.77
  -9  -8  -7   11.56    1.06
  -8  -8  -7    1.09    0.53
  -7  -8  -7    9.32    0.80
  -6  -8  -7   59.72    1.51
  -5  -8  -7   27.47    0.84
  -4  -8  -7    0.17    0.22
  -3  -8  -7   54.74    1.33
  -2  -8  -7  113.72    2.00
  -1  -8  -7    4.68    0.28
   0  -8  -7   38.54    1.00
   1  -8  -7   47.71    1.18
   2  -8  -7   49.90    1.26
   3  -8  -7    0.41    0.23
   4  -8  -7   20.89    0.74
   5  -8  -7   35.72    1.09
   6  -8  -7    5.39    0.67
  -9  -7  -7    6.99    0.88
  -8  -7  -7    1.41    0.60
  -7  -7  -7   23.17    1.20
  -6  -7  -7   64.29    1.59
  -5  -7  -7    1.01    0.25
  -4  -7  -7   29.67    0.83
  -3  -7  -7  103.94    2.29
  -2  -7  -7   51.25    0.99
  -1  -7  -7    2.72    0.18
   0  -7  -7   93.27    1.69
   1  -7  -7   32.13    0.71
   2  -7  -7   18.53    0.61
   3  -7  -7   31.90    0.91
   4  -7  -7   78.94    1.90
   5  -7  -7   16.24    0.64
   6  -7  -7    0.23    0.40
  -9  -6  -7    0.41    0.62
  -8  -6  -7   12.77    0.98
  -7  -6  -7   30.31    1.46
  -6  -6  -7   15.53    0.58
  -5  -6  -7   13.36    0.50
  -4  -6  -7  121.94    2.61
  -3  -6  -7   54.00    1.28
  -2  -6  -7    3.64    0.24
  -1  -6  -7   72.80    1.33
   0  -6  -7  192.19    3.31
   1  -6  -7   39.78    0.83
   2  -6  -7    5.70    0.28
   3  -6  -7   98.92    1.85
   4  -6  -7   63.11    1.29
   5  -6  -7    1.55    0.28
   6  -6  -7    4.25    0.54
  -9  -5  -7    5.48    0.77
  -8  -5  -7   30.11    1.47
  -7  -5  -7   32.95    0.98
  -6  -5  -7    0.66    0.26
  -5  -5  -7   60.49    1.43
  -4  -5  -7  128.97    2.79
  -3  -5  -7   20.44    0.60
  -2  -5  -7   42.95    1.01
  -1  -5  -7  120.70    1.81
   0  -5  -7  205.45    4.29
   1  -5  -7    6.18    0.27
   2  -5  -7   41.21    0.87
   3  -5  -7   58.59    1.15
   4  -5  -7   21.82    0.59
   5  -5  -7    0.42    0.28
   6  -5  -7   27.60    0.98
   7  -5  -7   15.94    1.01
  -9  -4  -7   20.28    1.30
  -8  -4  -7   30.10    1.48
  -7  -4  -7    3.90    0.35
  -6  -4  -7   17.84    0.63
  -5  -4  -7   98.77    2.21
  -4  -4  -7   31.82    0.84
  -3  -4  -7    3.83    0.24
  -2  -4  -7  136.47    2.92
  -1  -4  -7  166.92    2.46
   0  -4  -7   59.07    1.17
   1  -4  -7   42.65    0.87
   2  -4  -7  157.06    2.72
   3  -4  -7   30.01    0.68
   4  -4  -7   -0.10    0.18
   5  -4  -7   29.20    0.95
   6  -4  -7   41.74    1.27
   7  -4  -7    4.27    0.47
  -9  -3  -7   16.25    1.11
  -8  -3  -7    6.19    0.76
  -7  -3  -7    6.50    0.42
  -6  -3  -7   46.11    1.19
  -5  -3  -7   46.43    1.15
  -4  -3  -7    3.05    0.26
  -3  -3  -7   48.81    1.12
  -2  -3  -7  258.59    5.25
  -1  -3  -7  222.66    4.68
   0  -3  -7   50.30    1.03
   1  -3  -7  117.31    2.06
   2  -3  -7  170.57    2.98
   3  -3  -7   16.12    0.45
   4  -3  -7    7.43    0.32
   5  -3  -7   42.58    1.22
   6  -3  -7   24.47    0.90
   7  -3  -7    0.05    0.33
  -9  -2  -7    5.10    0.78
  -8  -2  -7    0.46    0.54
  -7  -2  -7   31.03    0.94
  -6  -2  -7   71.91    1.73
  -5  -2  -7    7.23    0.37
  -4  -2  -7    4.47    0.28
  -3  -2  -7  229.15    4.71
  -2  -2  -7  171.17    3.48
  -1  -2  -7    3.37    0.27
   0  -2  -7   93.59    1.74
   1  -2  -7   70.74    1.32
   2  -2  -7   94.57    1.70
   3  -2  -7    0.37    0.16
   4  -2  -7   46.50    1.23
   5  -2  -7   33.96    1.03
   6  -2  -7    0.44    0.30
   7  -2  -7    8.84    0.56
  -9  -1  -7    1.58    0.63
  -8  -1  -7    6.23    0.46
  -7  -1  -7   42.73    1.19
  -6  -1  -7   31.04    0.91
  -5  -1  -7    1.73    0.25
  -4  -1  -7   78.66    1.80
  -3  -1  -7  147.61    3.12
  -2  -1  -7   15.23    0.44
  -1  -1  -7   71.08    1.71
   0  -1  -7  116.03    2.08
   1  -1  -7  104.37    1.88
   2  -1  -7    1.90    0.17
   3  -1  -7   61.88    1.20
   4  -1  -7   90.38    2.13
   5  -1  -7   10.14    0.50
   6  -1  -7    2.33    0.34
   7  -1  -7   17.62    0.75
   8  -1  -7   11.66    0.67
  -9   0  -7    1.67    0.69
  -8   0  -7   17.97    0.74
  -7   0  -7   22.80    0.80
  -6   0  -7    0.48    0.27
  -5   0  -7   39.81    1.07
  -4   0  -7   84.53    1.92
  -3   0  -7   12.99    0.45
  -2   0  -7    0.21    0.17
  -1   0  -7  148.37    2.62
   0   0  -7  161.03    3.51
   1   0  -7   46.73    0.93
   2   0  -7   39.17    0.80
   3   0  -7  105.08    2.37
   4   0  -7   68.58    1.70
   5   0  -7    1.44    0.30
   6   0  -7   11.53    0.56
   7   0  -7   18.95    0.78
   8   0  -7    3.43    0.46
  -9   1  -7    9.23    1.04
  -8   1  -7   22.70    0.87
  -7   1  -7    4.56    0.40
  -6   1  -7    9.65    0.49
  -5   1  -7   59.99    1.48
  -4   1  -7   68.32    1.60
  -3   1  -7    0.64    0.20
  -2   1  -7   91.47    2.01
  -1   1  -7  197.74    3.43
   0   1  -7   31.05    0.86
   1   1  -7    4.40    0.21
   2   1  -7  126.59    2.28
   3   1  -7   47.51    1.25
   4   1  -7    2.83    0.30
   5   1  -7    8.91    0.47
   6   1  -7   28.43    0.93
   7   1  -7   12.57    0.63
   8   1  -7   -0.07    0.63
  -8   2  -7   10.83    0.64
  -7   2  -7    0.66    0.33
  -6   2  -7   15.64    0.65
  -5   2  -7   53.27    1.38
  -4   2  -7   26.53    0.81
  -3   2  -7   24.86    0.74
  -2   2  -7  116.00    2.56
  -1   2  -7   23.08    0.60
   0   2  -7    3.72    0.22
   1   2  -7  130.78    2.89
   2   2  -7  127.59    2.29
   3   2  -7   15.79    0.57
   4   2  -7    6.68    0.38
   5   2  -7   25.52    0.84
   6   2  -7   51.36    1.41
   7   2  -7   -0.63    0.56
   8   2  -7    5.89    0.89
  -8   3  -7    1.37    0.46
  -7   3  -7   11.88    0.64
  -6   3  -7   32.55    1.04
  -5   3  -7   23.91    0.83
  -4   3  -7    7.39    0.43
  -3   3  -7   89.86    2.06
  -2   3  -7   51.15    1.31
  -1   3  -7    2.66    0.24
   0   3  -7   35.65    0.80
   1   3  -7  173.76    3.04
   2   3  -7   56.01    1.09
   3   3  -7    2.56    0.27
   4   3  -7   31.93    0.93
   5   3  -7   63.15    1.60
   6   3  -7   14.38    1.05
   7   3  -7    3.06    0.69
   8   3  -7    8.13    0.98
  -8   4  -7    0.96    0.52
  -7   4  -7   24.65    0.98
  -6   4  -7   28.73    1.00
  -5   4  -7    0.22    0.29
  -4   4  -7   13.68    0.61
  -3   4  -7   76.52    1.88
  -2   4  -7   41.45    1.19
  -1   4  -7    0.08    0.15
   0   4  -7   90.12    1.46
   1   4  -7  104.19    1.90
   2   4  -7    9.54    0.47
   3   4  -7   26.86    0.85
   4   4  -7   69.40    1.39
   5   4  -7   26.60    1.35
   6   4  -7   -0.48    0.51
   7   4  -7    7.68    0.90
   8   4  -7   11.00    1.09
  -7   5  -7   15.88    0.81
  -6   5  -7    6.77    0.56
  -5   5  -7    7.85    0.53
  -4   5  -7   28.77    0.96
  -3   5  -7   55.43    1.51
  -2   5  -7    2.63    0.34
  -1   5  -7   72.34    1.24
   0   5  -7   67.69    1.17
   1   5  -7   19.80    0.53
   2   5  -7   16.49    0.64
   3   5  -7   68.56    1.73
   4   5  -7   49.74    1.37
   5   5  -7    7.18    0.47
   6   5  -7    6.45    0.79
   7   5  -7   21.65    1.36
   8   5  -7    9.56    1.03
  -7   6  -7    7.68    1.07
  -6   6  -7    1.30    0.44
  -5   6  -7   21.10    0.89
  -4   6  -7   43.42    1.33
  -3   6  -7    3.97    0.43
  -2   6  -7    7.13    0.50
  -1   6  -7   88.50    1.49
   0   6  -7   56.81    1.03
   1   6  -7    1.22    0.21
   2   6  -7   17.72    0.69
   3   6  -7   78.23    1.94
   4   6  -7   24.02    0.84
   5   6  -7    0.11    0.29
   6   6  -7   24.24    0.91
   7   6  -7   16.83    1.20
  -6   7  -7    5.51    1.09
  -5   7  -7   19.24    0.89
  -4   7  -7   28.06    1.08
  -3   7  -7    3.22    0.47
  -2   7  -7   46.50    1.38
  -1   7  -7   62.40    1.30
   0   7  -7   20.48    0.52
   1   7  -7   13.85    0.46
   2   7  -7   26.40    0.91
   3   7  -7   35.40    1.08
   4   7  -7    0.37    0.32
   5   7  -7   16.25    0.72
   6   7  -7   24.41    0.93
   7   7  -7    4.72    0.52
  -6   8  -7    7.26    1.33
  -5   8  -7   19.30    1.70
  -4   8  -7    0.67    0.47
  -3   8  -7   22.82    0.97
  -2   8  -7   41.65    1.34
  -1   8  -7   20.69    0.83
   0   8  -7    1.10    0.22
   1   8  -7   45.06    1.09
   2   8  -7   53.26    1.48
   3   8  -7    5.57    0.46
   4   8  -7    4.51    0.43
   5   8  -7   31.67    1.07
   6   8  -7   12.33    0.68
   7   8  -7    0.28    0.42
  -5   9  -7    6.11    1.35
  -4   9  -7    6.15    1.39
  -3   9  -7   29.91    2.05
  -2   9  -7   21.97    1.59
  -1   9  -7    1.63    0.71
   0   9  -7   16.01    0.70
   1   9  -7   49.38    1.44
   2   9  -7   22.91    1.12
   3   9  -7    0.19    0.40
   4   9  -7   12.01    0.67
   5   9  -7   15.99    0.75
   6   9  -7    0.31    0.39
  -4  10  -7   16.77    1.75
  -3  10  -7   21.80    1.84
  -2  10  -7    3.89    0.90
  -1  10  -7    4.32    0.85
   0  10  -7   34.05    1.86
   1  10  -7   26.47    0.96
   2  10  -7    2.66    0.51
   3  10  -7   13.31    0.86
   4  10  -7   12.62    0.87
   5  10  -7    5.04    0.65
   6  10  -7    0.81    0.57
  -3  11  -7    6.92    1.22
  -2  11  -7    1.32    0.89
  -1  11  -7   17.06    1.37
   0  11  -7   25.77    1.60
   1  11  -7    3.39    0.46
   2  11  -7    3.90    0.57
   3  11  -7   20.35    1.13
   4  11  -7    9.87    0.82
   5  11  -7   -0.03    0.49
  -2  12  -7    6.90    1.14
  -1  12  -7   24.01    1.66
   0  12  -7    4.89    0.95
   2  12  -7   12.02    0.89
   3  12  -7   13.32    0.94
   4  12  -7    3.70    0.64
   2  13  -7   10.10    0.85
  -5 -16  -6    3.11    1.07
  -4 -16  -6    2.28    1.29
  -3 -16  -6   22.34    1.80
  -2 -16  -6   11.76    0.70
  -1 -16  -6    0.90    0.50
  -6 -15  -6    8.73    1.11
  -5 -15  -6   -0.67    0.80
  -4 -15  -6   15.45    1.49
  -3 -15  -6   21.35    0.96
  -2 -15  -6    2.04    0.42
  -1 -15  -6    5.32    0.64
   0 -15  -6   20.55    1.13
   1 -15  -6    7.26    0.72
  -7 -14  -6   14.52    1.30
  -6 -14  -6    1.00    0.74
  -5 -14  -6    8.69    1.02
  -4 -14  -6   16.98    1.46
  -3 -14  -6   15.99    0.78
  -2 -14  -6    2.01    0.43
  -1 -14  -6   31.38    1.40
   0 -14  -6   25.61    1.22
   1 -14  -6    2.87    0.50
   2 -14  -6    5.92    0.67
  -8 -13  -6   11.20    1.20
  -7 -13  -6    2.16    0.74
  -6 -13  -6    3.19    0.73
  -5 -13  -6   38.84    2.02
  -4 -13  -6   39.63    1.24
  -3 -13  -6    0.11    0.32
  -2 -13  -6   21.91    0.89
  -1 -13  -6   39.94    1.59
   0 -13  -6    9.04    0.68
   1 -13  -6    0.58    0.38
   2 -13  -6   13.80    0.90
   3 -13  -6   18.61    1.12
  -8 -12  -6    4.21    0.85
  -7 -12  -6    0.66    0.61
  -6 -12  -6   26.63    1.51
  -5 -12  -6   65.20    2.64
  -4 -12  -6    5.30    0.44
  -3 -12  -6    8.89    0.51
  -2 -12  -6   21.01    0.83
  -1 -12  -6   34.58    1.41
   0 -12  -6    0.79    0.38
   1 -12  -6   15.90    0.89
   2 -12  -6   32.55    1.00
   3 -12  -6    6.78    0.45
   4 -12  -6    1.25    0.35
  -9 -11  -6   11.16    1.06
  -8 -11  -6    0.26    0.62
  -7 -11  -6   11.85    1.03
  -6 -11  -6   42.06    1.92
  -5 -11  -6   26.53    1.39
  -4 -11  -6    4.08    0.38
  -3 -11  -6   39.80    1.15
  -2 -11  -6   54.65    1.50
  -1 -11  -6   23.94    1.07
   0 -11  -6   15.64    0.85
   1 -11  -6   42.93    1.16
   2 -11  -6   19.56    0.70
   3 -11  -6   -0.10    0.26
   4 -11  -6    9.09    0.52
  -9 -10  -6    2.37    0.72
  -8 -10  -6    4.07    0.72
  -7 -10  -6   30.37    1.58
  -6 -10  -6   17.11    1.11
  -5 -10  -6    0.20    0.27
  -4 -10  -6   25.70    0.83
  -3 -10  -6  101.05    2.34
  -2 -10  -6   41.61    1.18
  -1 -10  -6    3.40    0.40
   0 -10  -6   33.24    0.91
   1 -10  -6   54.07    1.35
   2 -10  -6    3.17    0.30
   3 -10  -6    4.73    0.37
   4 -10  -6   23.50    0.84
   5 -10  -6    8.54    0.52
  -9  -9  -6    0.33    0.63
  -8  -9  -6   15.55    1.14
  -7  -9  -6   29.89    1.52
  -6  -9  -6   14.81    0.98
  -5  -9  -6   10.68    0.48
  -4  -9  -6   84.99    1.96
  -3  -9  -6   99.91    2.25
  -2  -9  -6    6.58    0.39
  -1  -9  -6   51.50    1.23
   0  -9  -6   47.10    1.15
   1  -9  -6   20.84    0.67
   2  -9  -6    4.92    0.33
   3  -9  -6   10.45    0.49
   4  -9  -6   20.72    0.75
   5  -9  -6    0.86    0.30
  -9  -8  -6    6.41    0.87
  -8  -8  -6   18.43    1.17
  -7  -8  -6   25.10    1.32
  -6  -8  -6    0.37    0.42
  -5  -8  -6   50.13    1.26
  -4  -8  -6   37.05    0.99
  -3  -8  -6   22.58    0.69
  -2  -8  -6    6.68    0.27
  -1  -8  -6  147.61    3.14
   0  -8  -6   27.57    0.76
   1  -8  -6   10.48    0.42
   2  -8  -6   10.13    0.44
   3  -8  -6   59.84    1.49
   4  -8  -6   10.04    0.49
   5  -8  -6    4.94    0.39
   6  -8  -6   16.04    1.04
  -9  -7  -6   14.33    1.15
  -8  -7  -6   25.09    1.37
  -7  -7  -6    1.98    0.56
  -6  -7  -6   20.49    0.67
  -5  -7  -6   74.06    1.71
  -4  -7  -6   22.06    0.66
  -3  -7  -6   -0.11    0.18
  -2  -7  -6   97.11    1.71
  -1  -7  -6  122.50    2.61
   0  -7  -6   14.78    0.39
   1  -7  -6    3.33    0.22
   2  -7  -6   50.04    1.23
   3  -7  -6   63.56    1.54
   4  -7  -6    3.00    0.30
   5  -7  -6   15.03    0.84
   6  -7  -6   11.98    0.85
  -9  -6  -6   18.35    1.26
  -8  -6  -6    5.78    0.77
  -7  -6  -6    3.50    0.58
  -6  -6  -6   44.87    1.18
  -5  -6  -6   68.01    1.59
  -4  -6  -6   22.87    0.67
  -3  -6  -6   29.98    0.77
  -2  -6  -6   80.34    1.78
  -1  -6  -6   63.24    1.15
   0  -6  -6    1.14    0.16
   1  -6  -6  106.42    1.88
   2  -6  -6   52.72    1.03
   3  -6  -6    4.43    0.26
   4  -6  -6   16.80    0.50
   5  -6  -6   17.75    0.65
   6  -6  -6    9.36    0.75
   7  -6  -6   -0.59    0.39
  -9  -5  -6   14.16    1.08
  -8  -5  -6   -0.24    0.52
  -7  -5  -6   10.34    0.83
  -6  -5  -6   77.76    1.81
  -5  -5  -6   22.25    0.68
  -4  -5  -6    5.99    0.32
  -3  -5  -6  100.57    2.18
  -2  -5  -6   41.09    0.97
  -1  -5  -6    2.95    0.17
   0  -5  -6   82.32    1.50
   1  -5  -6  157.75    2.68
   2  -5  -6   27.52    0.62
   3  -5  -6    4.83    0.26
   4  -5  -6   47.24    0.98
   5  -5  -6   44.98    1.00
   6  -5  -6    2.39    0.36
   7  -5  -6    9.40    0.79
  -9  -4  -6    1.42    0.62
  -8  -4  -6   16.01    1.05
  -7  -4  -6   42.11    1.14
  -6  -4  -6   34.17    0.94
  -5  -4  -6    2.66    0.26
  -4  -4  -6   81.77    1.84
  -3  -4  -6   97.22    2.06
  -2  -4  -6   20.50    0.54
  -1  -4  -6    6.81    0.19
   0  -4  -6   96.98    1.75
   1  -4  -6  126.89    2.19
   2  -4  -6    1.25    0.17
   3  -4  -6   59.58    1.15
   4  -4  -6   53.17    1.09
   5  -4  -6   19.50    0.72
   6  -4  -6    2.62    0.36
   7  -4  -6   20.31    0.84
  -9  -3  -6    2.89    0.67
  -8  -3  -6   19.48    1.15
  -7  -3  -6   48.42    1.29
  -6  -3  -6    4.90    0.34
  -5  -3  -6   19.94    0.62
  -4  -3  -6  112.06    2.41
  -3  -3  -6   87.38    1.92
  -2  -3  -6    0.28    0.13
  -1  -3  -6  126.02    1.89
   0  -3  -6  115.14    2.08
   1  -3  -6    0.42    0.12
   2  -3  -6   82.35    1.48
   3  -3  -6  110.09    1.94
   4  -3  -6   26.53    0.64
   5  -3  -6    0.05    0.26
   6  -3  -6   26.70    0.91
   7  -3  -6   23.29    0.90
  -9  -2  -6    9.30    0.89
  -8  -2  -6   26.49    1.39
  -7  -2  -6   25.15    0.81
  -6  -2  -6   18.53    0.64
  -5  -2  -6   59.48    1.40
  -4  -2  -6   63.06    1.46
  -3  -2  -6    8.57    0.32
  -2  -2  -6  104.62    2.21
  -1  -2  -6  345.51    7.13
   0  -2  -6    7.68    0.26
   1  -2  -6    4.68    0.20
   2  -2  -6  140.72    2.45
   3  -2  -6  152.62    2.63
   4  -2  -6    2.85    0.21
   5  -2  -6   13.90    0.59
   6  -2  -6   46.93    1.33
   7  -2  -6   14.82    0.69
   8  -2  -6   -0.49    0.36
  -9  -1  -6   19.13    1.23
  -8  -1  -6   18.96    1.13
  -7  -1  -6    0.00    0.27
  -6  -1  -6   68.74    1.64
  -5  -1  -6   73.67    1.69
  -4  -1  -6   38.25    0.95
  -3  -1  -6   24.75    0.66
  -2  -1  -6  219.14    4.52
  -1  -1  -6   95.42    3.29
   0  -1  -6    2.34    0.16
   1  -1  -6   72.68    1.33
   2  -1  -6  117.32    2.09
   3  -1  -6   36.82    0.76
   4  -1  -6   15.46    0.57
   5  -1  -6   43.94    1.19
   6  -1  -6   30.30    0.95
   7  -1  -6    0.90    0.33
   8  -1  -6    8.80    0.58
  -9   0  -6   15.84    1.18
  -8   0  -6    1.19    0.36
  -7   0  -6   18.05    0.69
  -6   0  -6   65.90    1.63
  -5   0  -6   54.20    1.33
  -4   0  -6    0.41    0.21
  -3   0  -6   74.65    1.67
  -2   0  -6  207.94    4.35
  -1   0  -6   19.43    0.66
   0   0  -6   41.25    1.07
   1   0  -6  233.62    3.97
   2   0  -6   43.26    0.85
   3   0  -6    3.95    0.20
   4   0  -6   50.02    1.29
   5   0  -6   81.84    1.95
   6   0  -6    3.54    0.34
   7   0  -6    3.21    0.38
   8   0  -6   19.92    0.81
  -9   1  -6    6.10    0.85
  -8   1  -6    3.44    0.46
  -7   1  -6   30.75    0.98
  -6   1  -6   26.57    0.84
  -5   1  -6    5.30    0.35
  -4   1  -6   49.26    1.22
  -3   1  -6  120.29    2.67
  -2   1  -6   82.77    1.79
  -1   1  -6    1.11    0.18
   0   1  -6  127.26    2.78
   1   1  -6  122.15    2.17
   2   1  -6   36.29    0.74
   3   1  -6   52.65    1.30
   4   1  -6   78.34    1.85
   5   1  -6   42.29    1.14
   6   1  -6    1.03    0.28
   7   1  -6   18.50    0.73
   8   1  -6   15.13    1.11
  -8   2  -6   14.86    0.75
  -7   2  -6   24.48    0.88
  -6   2  -6    4.95    0.39
  -5   2  -6    5.90    0.40
  -4   2  -6  154.21    3.36
  -3   2  -6  138.26    2.99
  -2   2  -6    0.26    0.18
  -1   2  -6   77.89    1.51
   0   2  -6  121.28    2.15
   1   2  -6   49.93    1.20
   2   2  -6   16.57    0.40
   3   2  -6   62.85    1.49
   4   2  -6   36.12    0.99
   5   2  -6    2.07    0.29
   6   2  -6   12.44    0.57
   7   2  -6   32.61    1.64
   8   2  -6    4.19    0.74
  -8   3  -6   18.57    0.84
  -7   3  -6   17.65    0.77
  -6   3  -6    0.61    0.32
  -5   3  -6   30.17    0.92
  -4   3  -6   92.05    2.15
  -3   3  -6   11.81    0.49
  -2   3  -6   17.13    0.59
  -1   3  -6   36.12    0.69
   0   3  -6  111.85    1.74
   1   3  -6    7.44    0.27
   2   3  -6   88.56    1.59
   3   3  -6   47.90    0.98
   4   3  -6   17.55    0.48
   5   3  -6   15.12    0.59
   6   3  -6   46.07    1.97
   7   3  -6   15.85    1.11
   8   3  -6    0.73    0.62
  -8   4  -6   12.00    1.10
  -7   4  -6    1.83    0.44
  -6   4  -6   14.13    0.67
  -5   4  -6   36.95    1.12
  -4   4  -6    8.61    0.48
  -3   4  -6    1.71    0.29
  -2   4  -6  114.02    2.64
  -1   4  -6   78.77    1.30
   0   4  -6   18.55    0.43
   1   4  -6   45.86    0.93
   2   4  -6   80.61    1.48
   3   4  -6   28.51    0.66
   4   4  -6    1.28    0.19
   5   4  -6   35.94    1.02
   6   4  -6   27.87    1.45
   7   4  -6    6.61    0.79
   8   4  -6    1.25    0.65
  -7   5  -6    2.95    0.50
  -6   5  -6   30.70    1.08
  -5   5  -6   35.09    1.11
  -4   5  -6    1.19    0.31
  -3   5  -6   14.12    0.61
  -2   5  -6  101.74    2.44
  -1   5  -6   32.53    0.66
   0   5  -6    4.66    0.23
   1   5  -6   43.10    0.90
   2   5  -6   66.11    1.61
   3   5  -6    5.05    0.36
   4   5  -6   23.90    0.80
   5   5  -6   28.19    0.91
   6   5  -6   13.99    0.63
   7   5  -6   -0.16    0.52
   8   5  -6   13.89    1.15
  -7   6  -6   13.80    1.27
  -6   6  -6   16.29    0.80
  -5   6  -6    6.44    0.52
  -4   6  -6    1.85    0.38
  -3   6  -6   25.85    0.91
  -2   6  -6   26.21    0.93
  -1   6  -6   -0.13    0.17
   0   6  -6   80.48    1.36
   1   6  -6   74.34    1.27
   2   6  -6    6.23    0.40
   3   6  -6    9.61    0.50
   4   6  -6   46.84    1.28
   5   6  -6   22.55    0.82
   6   6  -6    0.26    0.31
   7   6  -6   12.16    0.64
   8   6  -6   16.95    1.27
  -6   7  -6    6.21    0.94
  -5   7  -6   -0.06    0.40
  -4   7  -6   20.51    0.89
  -3   7  -6   38.94    1.27
  -2   7  -6    0.20    0.36
  -1   7  -6   14.15    0.48
   0   7  -6   86.97    1.46
   1   7  -6   26.17    0.59
   2   7  -6    0.89    0.31
   3   7  -6   22.64    0.79
   4   7  -6   48.83    1.36
   5   7  -6   17.69    0.72
   6   7  -6    4.86    0.45
   7   7  -6   15.22    0.73
   8   7  -6   11.63    1.10
  -6   8  -6    2.23    0.90
  -5   8  -6    9.50    1.21
  -4   8  -6   38.59    2.20
  -3   8  -6   13.71    0.74
  -2   8  -6    5.83    0.52
  -1   8  -6   20.52    0.82
   0   8  -6   38.23    0.78
   1   8  -6    0.27    0.25
   2   8  -6   19.48    0.75
   3   8  -6   51.20    1.41
   4   8  -6   25.65    0.90
   5   8  -6   -0.22    0.31
   6   8  -6   18.38    0.79
   7   8  -6   12.82    0.70
  -5   9  -6   17.07    1.73
  -4   9  -6   12.62    1.47
  -3   9  -6    0.62    0.92
  -2   9  -6   11.57    1.26
  -1   9  -6   23.58    1.57
   0   9  -6    7.99    0.50
   1   9  -6    4.31    0.42
   2   9  -6   56.31    2.14
   3   9  -6   37.82    1.62
   4   9  -6    3.07    0.38
   5   9  -6   18.80    0.78
   6   9  -6   22.87    0.91
   7   9  -6    7.42    0.58
  -4  10  -6    3.93    1.30
  -3  10  -6    5.83    1.17
  -2  10  -6   28.82    1.88
  -1  10  -6   23.35    1.58
   0  10  -6    1.02    0.35
   1  10  -6   18.86    0.79
   2  10  -6   44.46    1.81
   3  10  -6    5.12    0.55
   4  10  -6    4.81    0.58
   5  10  -6   18.71    1.08
   6  10  -6   18.23    1.10
  -3  11  -6   18.93    1.73
  -2  11  -6   23.67    1.70
  -1  11  -6    7.07    1.01
   0  11  -6   13.24    1.18
   1  11  -6   23.30    0.92
   2  11  -6   13.28    0.85
   3  11  -6    0.43    0.44
   4  11  -6   22.42    1.19
   5  11  -6   17.79    1.07
   6  11  -6    6.05    0.72
  -2  12  -6    7.20    1.14
  -1  12  -6    0.38    0.78
   0  12  -6   21.51    1.50
   1  12  -6   14.87    0.73
   2  12  -6    2.94    0.53
   3  12  -6    5.58    0.68
   4  12  -6   25.74    1.36
   5  12  -6   10.32    0.86
  -1  13  -6    9.33    1.17
   0  13  -6   20.84    1.53
   1  13  -6    9.38    1.08
   2  13  -6    1.60    0.55
   3  13  -6   13.47    0.98
   4  13  -6   14.17    1.01
  -5 -16  -5   15.41    1.59
  -4 -16  -5   16.54    1.70
  -3 -16  -5    0.86    0.94
  -2 -16  -5    5.82    0.55
  -1 -16  -5   16.11    1.02
  -6 -15  -5   12.15    1.32
  -5 -15  -5   12.70    1.36
  -4 -15  -5    2.37    1.04
  -3 -15  -5    4.42    1.13
  -2 -15  -5   19.00    0.84
  -1 -15  -5   11.38    0.83
   0 -15  -5   -0.24    0.40
   1 -15  -5    8.60    0.76
  -7 -14  -5    6.19    0.98
  -6 -14  -5   18.77    1.42
  -5 -14  -5    6.76    1.00
  -4 -14  -5    0.34    0.82
  -3 -14  -5   18.73    0.86
  -2 -14  -5   37.66    1.25
  -1 -14  -5    3.69    0.51
   0 -14  -5    6.13    0.61
   1 -14  -5   15.21    0.92
   2 -14  -5    8.29    0.75
  -8 -13  -5    0.14    0.79
  -7 -13  -5    9.12    1.01
  -6 -13  -5   13.89    1.18
  -5 -13  -5    0.38    0.58
  -4 -13  -5   11.94    1.18
  -3 -13  -5   36.59    1.22
  -2 -13  -5   10.39    0.61
  -1 -13  -5    3.99    0.52
   0 -13  -5   24.10    1.14
   1 -13  -5   17.24    0.97
   2 -13  -5    1.81    0.47
   3 -13  -5    8.51    0.74
  -8 -12  -5   10.38    1.09
  -7 -12  -5   11.63    1.06
  -6 -12  -5    8.82    0.91
  -5 -12  -5    6.58    0.81
  -4 -12  -5   51.88    1.44
  -3 -12  -5   10.56    0.57
  -2 -12  -5    0.63    0.32
  -1 -12  -5   31.81    1.31
   0 -12  -5   52.99    1.98
   1 -12  -5   13.67    0.81
   2 -12  -5    1.92    0.29
   3 -12  -5   21.21    0.79
   4 -12  -5   13.34    0.65
  -9 -11  -5    8.60    0.94
  -8 -11  -5   15.94    1.29
  -7 -11  -5   14.03    1.14
  -6 -11  -5    0.01    0.52
  -5 -11  -5   21.57    1.28
  -4 -11  -5   38.87    1.11
  -3 -11  -5    0.97    0.30
  -2 -11  -5    9.62    0.52
  -1 -11  -5   53.11    1.93
   0 -11  -5   40.75    1.57
   1 -11  -5    0.52    0.24
   2 -11  -5   16.18    0.63
   3 -11  -5   27.45    0.90
   4 -11  -5    3.97    0.40
  -9 -10  -5   11.43    1.04
  -8 -10  -5   13.01    1.06
  -7 -10  -5    2.61    0.66
  -6 -10  -5   16.03    1.07
  -5 -10  -5   27.90    1.41
  -4 -10  -5   18.62    0.67
  -3 -10  -5    3.73    0.34
  -2 -10  -5   78.17    1.94
  -1 -10  -5   51.43    1.82
   0 -10  -5    3.18    0.27
   1 -10  -5   38.50    1.04
   2 -10  -5   67.20    1.65
   3 -10  -5   16.51    0.64
   4 -10  -5    0.09    0.28
   5 -10  -5   12.14    0.60
  -9  -9  -5   11.90    1.01
  -8  -9  -5    1.69    0.58
  -7  -9  -5    4.65    0.68
  -6  -9  -5   46.93    1.93
  -5  -9  -5   29.51    0.86
  -4  -9  -5    0.64    0.25
  -3  -9  -5   37.02    1.01
  -2  -9  -5   86.81    2.06
  -1  -9  -5   10.01    0.38
   0  -9  -5    9.69    0.39
   1  -9  -5   62.67    1.51
   2  -9  -5   71.09    1.70
   3  -9  -5    4.21    0.34
   4  -9  -5    4.63    0.38
   5  -9  -5   20.64    0.78
   6  -9  -5    8.30    0.53
  -9  -8  -5    4.23    0.74
  -8  -8  -5    0.75    0.51
  -7  -8  -5   28.35    1.47
  -6  -8  -5   67.76    2.55
  -5  -8  -5    9.49    0.43
  -4  -8  -5   41.40    1.06
  -3  -8  -5   65.74    1.55
  -2  -8  -5  101.75    1.80
  -1  -8  -5    5.11    0.26
   0  -8  -5   96.07    2.11
   1  -8  -5   54.32    1.31
   2  -8  -5   21.94    0.69
   3  -8  -5    4.78    0.34
   4  -8  -5   44.94    1.22
   5  -8  -5   16.50    0.67
   6  -8  -5    0.22    0.32
  -9  -7  -5    0.31    0.69
  -8  -7  -5    9.01    0.84
  -7  -7  -5   48.22    2.04
  -6  -7  -5   10.32    0.80
  -5  -7  -5    8.22    0.40
  -4  -7  -5   60.70    1.43
  -3  -7  -5   63.60    1.48
  -2  -7  -5   44.01    0.85
  -1  -7  -5   40.02    0.94
   0  -7  -5   93.27    1.62
   1  -7  -5   55.51    1.05
   2  -7  -5    1.47    0.22
   3  -7  -5   67.11    1.59
   4  -7  -5   68.27    1.66
   5  -7  -5    3.97    0.36
   6  -7  -5    1.07    0.46
  -9  -6  -5    4.22    0.77
  -8  -6  -5   19.03    1.20
  -7  -6  -5   22.10    1.18
  -6  -6  -5    0.66    0.24
  -5  -6  -5   49.13    1.21
  -4  -6  -5  129.41    2.79
  -3  -6  -5  102.01    2.22
  -2  -6  -5   28.14    0.58
  -1  -6  -5  147.10    3.02
   0  -6  -5  156.60    2.66
   1  -6  -5    6.09    0.25
   2  -6  -5   36.37    0.76
   3  -6  -5   60.91    1.19
   4  -6  -5   28.50    0.69
   5  -6  -5    0.55    0.25
   6  -6  -5   12.83    0.86
   7  -6  -5   18.71    1.12
  -9  -5  -5   15.42    1.12
  -8  -5  -5   30.94    1.53
  -7  -5  -5    1.15    0.55
  -6  -5  -5    8.26    0.40
  -5  -5  -5  133.83    2.89
  -4  -5  -5  104.70    2.29
  -3  -5  -5    3.27    0.23
  -2  -5  -5  114.52    2.37
  -1  -5  -5  142.08    2.43
   0  -5  -5  114.64    1.98
   1  -5  -5    4.10    0.20
   2  -5  -5   63.77    1.19
   3  -5  -5   49.97    1.01
   4  -5  -5    6.07    0.29
   5  -5  -5   16.50    0.51
   6  -5  -5   38.07    1.16
   7  -5  -5    6.08    0.63
  -9  -4  -5   16.56    1.13
  -8  -4  -5    7.24    0.77
  -7  -4  -5    1.10    0.54
  -6  -4  -5   22.14    0.69
  -5  -4  -5   82.66    1.88
  -4  -4  -5   22.39    0.62
  -3  -4  -5   34.60    0.85
  -2  -4  -5  277.44    5.59
  -1  -4  -5  111.86    1.63
   0  -4  -5    7.70    0.26
   1  -4  -5  112.43    1.95
   2  -4  -5  148.32    2.51
   3  -4  -5   27.61    0.62
   4  -4  -5   12.64    0.40
   5  -4  -5   50.21    1.06
   6  -4  -5   34.44    1.08
   7  -4  -5    0.79    0.34
  -8  -3  -5    1.14    0.52
  -7  -3  -5   14.65    0.95
  -6  -3  -5   87.90    2.01
  -5  -3  -5   32.22    0.86
  -4  -3  -5   16.10    0.50
  -3  -3  -5  174.24    3.59
  -2  -3  -5  296.33    6.08
  -1  -3  -5    4.44    0.14
   0  -3  -5    3.09    0.17
   1  -3  -5  127.53    2.21
   2  -3  -5  173.38    2.94
   3  -3  -5    1.11    0.16
   4  -3  -5   33.34    0.73
   5  -3  -5   47.89    1.26
   6  -3  -5   12.29    0.58
   7  -3  -5    2.81    0.38
   8  -3  -5   13.15    0.68
  -8  -2  -5   -0.25    0.46
  -7  -2  -5   56.24    1.44
  -6  -2  -5   45.98    1.19
  -5  -2  -5   -0.34    0.19
  -4  -2  -5   33.30    0.86
  -3  -2  -5  196.20    3.98
  -2  -2  -5   58.48    1.27
  -1  -2  -5    4.54    0.24
   0  -2  -5  214.22    3.62
   1  -2  -5  126.23    2.17
   2  -2  -5   46.64    0.90
   3  -2  -5   73.67    1.36
   4  -2  -5   82.80    1.53
   5  -2  -5   17.55    0.65
   6  -2  -5    0.18    0.27
   7  -2  -5   18.26    0.74
   8  -2  -5   18.49    0.81
  -9  -1  -5    0.15    0.58
  -8  -1  -5   16.43    1.06
  -7  -1  -5   37.56    1.07
  -6  -1  -5    2.98    0.31
  -5  -1  -5   25.37    0.73
  -4  -1  -5   39.94    0.98
  -3  -1  -5  142.71    3.01
  -2  -1  -5    1.52    0.15
  -1  -1  -5   61.29    1.12
   0  -1  -5  490.92    8.22
   1  -1  -5   85.43    1.52
   2  -1  -5   33.54    0.67
   3  -1  -5  153.38    2.64
   4  -1  -5   82.52    1.53
   5  -1  -5    6.85    0.41
   6  -1  -5    9.29    0.48
   7  -1  -5   32.43    1.05
   8  -1  -5   11.59    0.63
  -9   0  -5    7.40    0.84
  -8   0  -5   21.29    1.23
  -7   0  -5   14.05    0.60
  -6   0  -5    0.08    0.26
  -5   0  -5   66.19    1.57
  -4   0  -5   81.28    1.80
  -3   0  -5   18.81    0.54
  -2   0  -5   91.39    1.91
  -1   0  -5  385.29    6.30
   0   0  -5   89.01    2.02
   1   0  -5    0.69    0.11
   2   0  -5   85.71    1.52
   3   0  -5   92.62    1.64
   4   0  -5   36.41    0.97
   5   0  -5    0.45    0.24
   6   0  -5   51.14    1.33
   7   0  -5   18.56    0.73
   8   0  -5    0.25    0.35
  -9   1  -5   18.63    1.28
  -8   1  -5   22.46    0.86
  -7   1  -5    0.01    0.40
  -6   1  -5   13.78    0.57
  -5   1  -5   74.44    1.74
  -4   1  -5   51.69    1.25
  -3   1  -5   26.07    0.71
  -2   1  -5  166.07    3.46
  -1   1  -5  272.53    4.61
   0   1  -5    6.13    0.21
   1   1  -5  113.55    1.98
   2   1  -5  169.08    2.87
   3   1  -5   73.24    1.32
   4   1  -5    0.75    0.20
   5   1  -5   60.64    1.50
   6   1  -5   56.13    1.45
   7   1  -5    3.51    0.37
   8   1  -5    3.51    0.72
  -9   2  -5   14.21    1.19
  -8   2  -5    5.19    0.52
  -7   2  -5    9.22    0.55
  -6   2  -5   30.57    0.95
  -5   2  -5   45.37    1.20
  -4   2  -5    2.79    0.28
  -3   2  -5  136.51    2.89
  -2   2  -5   65.53    1.49
  -1   2  -5   34.51    0.76
   0   2  -5   17.12    0.36
   1   2  -5  213.71    3.65
   2   2  -5  241.88    3.49
   3   2  -5   13.71    0.38
   4   2  -5   22.19    0.68
   5   2  -5  107.60    2.41
   6   2  -5   20.57    0.71
   7   2  -5    1.09    0.30
   8   2  -5   13.02    1.04
  -8   3  -5    0.70    0.43
  -7   3  -5   31.36    1.05
  -6   3  -5   45.94    1.29
  -5   3  -5    4.45    0.37
  -4   3  -5   16.09    0.60
  -3   3  -5  173.12    3.69
  -2   3  -5   68.61    1.60
  -1   3  -5   -0.02    0.12
   0   3  -5  198.71    2.94
   1   3  -5  356.21    5.82
   2   3  -5   52.13    0.85
   3   3  -5   31.13    0.68
   4   3  -5   56.37    1.11
   5   3  -5   45.87    0.96
   6   3  -5    0.22    0.26
   7   3  -5   11.08    0.90
   8   3  -5   13.16    1.07
  -8   4  -5    8.18    0.97
  -7   4  -5   32.64    1.13
  -6   4  -5   21.99    0.84
  -5   4  -5    2.20    0.34
  -4   4  -5   56.97    1.47
  -3   4  -5  122.52    2.73
  -2   4  -5   28.30    0.63
  -1   4  -5   65.23    1.10
   0   4  -5  115.51    1.80
   1   4  -5   76.35    1.41
   2   4  -5    0.74    0.14
   3   4  -5   67.32    1.29
   4   4  -5   92.86    1.71
   5   4  -5   15.27    0.45
   6   4  -5    6.24    0.42
   7   4  -5   27.71    1.42
   8   4  -5   16.23    1.16
  -8   5  -5   13.27    1.29
  -7   5  -5   13.56    1.14
  -6   5  -5    0.21    0.36
  -5   5  -5   39.32    1.20
  -4   5  -5   84.07    2.06
  -3   5  -5   17.28    0.67
  -2   5  -5    4.34    0.24
  -1   5  -5  121.46    1.94
   0   5  -5   82.58    1.36
   1   5  -5    5.93    0.24
   2   5  -5   37.44    0.79
   3   5  -5  139.02    3.05
   4   5  -5   56.77    1.43
   5   5  -5    0.90    0.27
   6   5  -5   17.54    0.69
   7   5  -5   28.81    0.96
   8   5  -5    2.03    0.68
  -7   6  -5    0.44    0.69
  -6   6  -5   12.84    1.10
  -5   6  -5   68.89    2.67
  -4   6  -5   45.85    1.34
  -3   6  -5    0.68    0.34
  -2   6  -5   36.64    1.14
  -1   6  -5  147.75    2.68
   0   6  -5   50.76    0.92
   1   6  -5    1.70    0.19
   2   6  -5   81.46    1.89
   3   6  -5   61.61    1.55
   4   6  -5    4.68    0.38
   5   6  -5   18.44    0.70
   6   6  -5   23.89    0.83
   7   6  -5   11.12    0.59
   8   6  -5    2.22    0.67
  -7   7  -5    0.54    0.87
  -6   7  -5   12.42    1.14
  -5   7  -5   37.33    1.93
  -4   7  -5   13.87    0.70
  -3   7  -5   20.44    0.84
  -2   7  -5   65.55    1.82
  -1   7  -5   73.64    1.50
   0   7  -5    2.51    0.23
   1   7  -5   56.24    1.22
   2   7  -5   50.00    1.34
   3   7  -5    4.53    0.36
   4   7  -5    8.55    0.47
   5   7  -5   37.80    1.12
   6   7  -5   26.07    0.90
   7   7  -5   -0.43    0.32
   8   7  -5    5.77    0.52
  -6   8  -5   23.74    1.65
  -5   8  -5   10.99    1.15
  -4   8  -5    6.56    1.03
  -3   8  -5   59.15    2.87
  -2   8  -5   37.05    2.13
  -1   8  -5   11.28    0.55
   0   8  -5    5.47    0.41
   1   8  -5   85.47    1.72
   2   8  -5   13.91    0.60
   3   8  -5    3.24    0.35
   4   8  -5   24.63    0.84
   5   8  -5   42.38    1.24
   6   8  -5    7.40    0.51
   7   8  -5    3.23    0.43
   8   8  -5   10.15    0.64
  -5   9  -5    0.71    0.96
  -4   9  -5   11.16    1.35
  -3   9  -5   32.57    2.14
  -2   9  -5   35.14    2.11
  -1   9  -5    1.90    0.72
   0   9  -5   44.86    1.30
   1   9  -5   45.45    1.34
   2   9  -5    4.74    0.51
   3   9  -5    7.73    0.63
   4   9  -5   26.18    0.90
   5   9  -5    9.47    0.56
   6   9  -5    1.71    0.38
   7   9  -5   11.41    0.64
  -5  10  -5    2.45    1.19
  -3  10  -5   16.24    1.64
  -2  10  -5   -0.03    0.85
  -1  10  -5   30.74    1.78
   0  10  -5   27.39    0.97
   1  10  -5   12.93    0.64
   2  10  -5   -0.30    0.33
   3  10  -5   35.01    1.49
   4  10  -5   17.26    0.98
   5  10  -5    0.02    0.43
   6  10  -5    5.89    0.66
   7  10  -5   20.27    1.17
  -4  11  -5   13.45    1.75
  -3  11  -5    2.13    1.10
  -2  11  -5    4.11    0.96
  -1  11  -5   27.50    1.78
   0  11  -5   20.51    1.44
   1  11  -5    0.16    0.36
   2  11  -5   11.38    0.80
   3  11  -5   27.01    1.28
   4  11  -5    7.06    0.67
   5  11  -5    2.42    0.54
   6  11  -5   10.12    0.83
  -3  12  -5    2.32    1.08
  -2  12  -5   16.05    1.41
  -1  12  -5   18.53    1.45
   0  12  -5    0.23    0.68
   1  12  -5    6.77    0.53
   2  12  -5   16.13    0.97
   3  12  -5   17.60    1.04
   4  12  -5   -0.16    0.45
   5  12  -5    9.12    0.80
  -2  13  -5   13.42    1.38
  -1  13  -5    1.60    0.86
   0  13  -5    0.05    0.72
   1  13  -5   11.25    0.67
   2  13  -5   21.86    1.15
   3  13  -5    0.28    0.48
   4  13  -5    5.85    0.69
   5  13  -5   11.57    0.93
   1  14  -5   18.34    1.48
   2  14  -5    2.15    0.61
   3  14  -5    3.71    0.65
  -5 -16  -4    1.45    1.03
  -4 -16  -4   12.46    1.62
  -3 -16  -4   21.58    1.66
  -2 -16  -4    8.98    0.62
  -1 -16  -4    0.91    0.49
  -6 -15  -4    2.36    1.00
  -5 -15  -4    3.00    0.95
  -4 -15  -4   18.26    1.73
  -3 -15  -4   17.22    1.61
  -2 -15  -4   -0.07    0.38
  -1 -15  -4   12.52    0.85
   0 -15  -4   19.31    1.06
   1 -15  -4    6.64    0.69
  -7 -14  -4    9.62    1.13
  -6 -14  -4    0.02    0.71
  -5 -14  -4   19.15    1.48
  -4 -14  -4   15.25    1.38
  -3 -14  -4    6.12    0.56
  -2 -14  -4   10.42    0.61
  -1 -14  -4   33.39    1.43
   0 -14  -4   19.09    1.05
   1 -14  -4    0.28    0.39
   2 -14  -4    9.20    0.76
  -8 -13  -4   12.02    1.25
  -7 -13  -4    0.74    0.69
  -6 -13  -4   14.22    1.21
  -5 -13  -4   57.08    2.61
  -4 -13  -4    8.45    1.09
  -3 -13  -4    0.01    0.34
  -2 -13  -4   38.19    1.21
  -1 -13  -4   37.71    1.57
   0 -13  -4    2.69    0.46
   1 -13  -4    8.29    0.67
   2 -13  -4   20.70    1.09
   3 -13  -4   12.31    0.85
  -8 -12  -4    0.15    0.69
  -7 -12  -4    6.97    0.90
  -6 -12  -4   31.07    1.65
  -5 -12  -4   45.99    2.16
  -4 -12  -4    2.63    0.73
  -3 -12  -4   14.14    0.64
  -2 -12  -4   34.45    1.15
  -1 -12  -4   24.78    1.12
   0 -12  -4    5.27    0.54
   1 -12  -4   33.33    1.42
   2 -12  -4   22.13    0.77
   3 -12  -4    1.93    0.35
   4 -12  -4    8.17    0.53
  -9 -11  -4    5.06    0.86
  -8 -11  -4    1.01    0.65
  -7 -11  -4   19.79    1.32
  -6 -11  -4   41.67    1.96
  -5 -11  -4   11.17    0.93
  -4 -11  -4    7.82    0.47
  -3 -11  -4   83.00    2.06
  -2 -11  -4   36.48    1.17
  -1 -11  -4    1.19    0.37
   0 -11  -4   39.23    1.56
   1 -11  -4   52.25    1.32
   2 -11  -4    8.23    0.45
   3 -11  -4    2.01    0.31
   4 -11  -4   20.87    0.79
   5 -11  -4   19.70    0.80
  -9 -10  -4    0.11    0.65
  -8 -10  -4    7.60    0.88
  -7 -10  -4   37.05    1.83
  -6 -10  -4   22.94    1.33
  -5 -10  -4    3.50    0.61
  -4 -10  -4   67.35    1.67
  -3 -10  -4   94.26    2.19
  -2 -10  -4   10.78    0.52
  -1 -10  -4   12.93    0.70
   0 -10  -4   31.80    0.87
   1 -10  -4   28.45    0.83
   2 -10  -4    0.09    0.24
   3 -10  -4   27.72    0.88
   4 -10  -4   28.49    0.92
   5 -10  -4    5.36    0.45
  -9  -9  -4    3.08    0.73
  -8  -9  -4   18.63    1.21
  -7  -9  -4   33.62    1.67
  -6  -9  -4    2.13    0.56
  -5  -9  -4   30.39    1.45
  -4  -9  -4   70.69    1.69
  -3  -9  -4   49.69    1.27
  -2  -9  -4    4.26    0.33
  -1  -9  -4   70.92    1.58
   0  -9  -4   68.02    1.56
   1  -9  -4    6.74    0.36
   2  -9  -4   30.86    0.87
   3  -9  -4   78.00    1.86
   4  -9  -4    8.96    0.48
   5  -9  -4    0.40    0.30
   6  -9  -4   11.21    0.61
  -9  -8  -4    8.37    0.94
  -8  -8  -4   35.28    1.72
  -7  -8  -4   12.98    0.95
  -6  -8  -4   11.38    0.87
  -5  -8  -4   65.66    1.55
  -4  -8  -4   21.23    0.65
  -3  -8  -4    1.15    0.22
  -2  -8  -4   50.63    1.28
  -1  -8  -4  116.72    2.49
   0  -8  -4   28.00    0.74
   1  -8  -4    1.37    0.22
   2  -8  -4   60.89    1.45
   3  -8  -4   55.98    1.38
   4  -8  -4    1.44    0.28
   5  -8  -4    9.27    0.50
   6  -8  -4   16.37    0.69
  -9  -7  -4   17.89    1.28
  -8  -7  -4   19.83    1.21
  -7  -7  -4    0.50    0.44
  -6  -7  -4   42.96    1.78
  -5  -7  -4   50.65    1.24
  -4  -7  -4   15.03    0.51
  -3  -7  -4   21.66    0.64
  -2  -7  -4  175.85    2.93
  -1  -7  -4  173.34    3.59
   0  -7  -4   16.95    0.51
   1  -7  -4   68.59    1.23
   2  -7  -4   82.30    1.90
   3  -7  -4    7.89    0.40
   4  -7  -4   10.20    0.47
   5  -7  -4   23.15    0.79
   6  -7  -4   15.20    0.65
   7  -7  -4    2.76    0.59
  -9  -6  -4   17.64    1.23
  -8  -6  -4    1.61    0.59
  -7  -6  -4   13.64    0.95
  -6  -6  -4   64.94    2.36
  -5  -6  -4   35.23    0.92
  -4  -6  -4    2.25    0.22
  -3  -6  -4   78.86    1.74
  -2  -6  -4   60.91    1.10
  -1  -6  -4    2.22    0.16
   0  -6  -4   36.48    0.86
   1  -6  -4  101.46    1.78
   2  -6  -4   53.95    1.02
   3  -6  -4    0.01    0.17
   4  -6  -4   31.23    0.74
   5  -6  -4   55.56    1.44
   6  -6  -4    7.12    0.44
   7  -6  -4    5.83    0.66
 -10  -5  -4   13.91    1.18
  -9  -5  -4    3.61    0.75
  -8  -5  -4    6.18    0.76
  -7  -5  -4   43.95    1.82
  -6  -5  -4   25.69    0.76
  -5  -5  -4    0.95    0.21
  -4  -5  -4   45.26    1.08
  -3  -5  -4  103.48    2.22
  -2  -5  -4   15.07    0.45
  -1  -5  -4   37.04    0.82
   0  -5  -4  163.48    2.74
   1  -5  -4  210.61    3.52
   2  -5  -4    1.50    0.16
   3  -5  -4   30.56    0.67
   4  -5  -4   69.80    1.34
   5  -5  -4   34.70    0.80
   6  -5  -4    1.54    0.32
   7  -5  -4   15.84    0.71
  -9  -4  -4    1.42    0.64
  -8  -4  -4   26.69    1.43
  -7  -4  -4   35.21    1.60
  -6  -4  -4   16.23    0.55
  -5  -4  -4   13.14    0.46
  -4  -4  -4  143.46    3.01
  -3  -4  -4  141.85    3.00
  -2  -4  -4    0.83    0.14
  -1  -4  -4  135.19    2.74
   0  -4  -4  126.75    2.13
   1  -4  -4   65.16    1.18
   2  -4  -4   25.68    0.56
   3  -4  -4   57.24    1.10
   4  -4  -4   53.38    1.06
   5  -4  -4    1.31    0.21
   6  -4  -4   12.30    0.58
   7  -4  -4   22.23    0.85
   8  -4  -4    4.45    0.48
  -9  -3  -4    4.83    0.73
  -8  -3  -4   32.59    1.59
  -7  -3  -4   27.27    1.32
  -6  -3  -4   -0.26    0.21
  -5  -3  -4   61.35    1.48
  -4  -3  -4   95.18    2.09
  -3  -3  -4   20.68    0.55
  -2  -3  -4   32.96    0.77
  -1  -3  -4  256.69    3.67
   0  -3  -4   11.96    0.31
   1  -3  -4   -0.01    0.10
   2  -3  -4  102.46    1.76
   3  -3  -4  155.15    2.64
   4  -3  -4   11.98    0.37
   5  -3  -4   13.67    0.42
   6  -3  -4   41.43    1.18
   7  -3  -4   28.74    0.97
   8  -3  -4    0.56    0.38
  -9  -2  -4   13.74    1.04
  -8  -2  -4   40.45    1.79
  -7  -2  -4    0.46    0.47
  -6  -2  -4   76.75    1.78
  -5  -2  -4   66.88    1.58
  -4  -2  -4   35.88    0.90
  -3  -2  -4    9.11    0.32
  -2  -2  -4  294.07    5.77
  -1  -2  -4   57.06    1.02
   0  -2  -4  100.03    1.77
   1  -2  -4   14.38    0.33
   2  -2  -4  198.16    3.29
   3  -2  -4  111.42    1.95
   4  -2  -4    3.87    0.21
   5  -2  -4   33.90    0.96
   6  -2  -4   38.83    1.11
   7  -2  -4    8.41    0.51
   8  -2  -4    3.08    0.40
  -9  -1  -4   16.60    1.16
  -8  -1  -4    3.09    0.62
  -7  -1  -4    9.74    0.49
  -6  -1  -4   65.70    1.57
  -5  -1  -4   78.44    1.79
  -4  -1  -4   29.78    0.77
  -3  -1  -4   39.56    0.92
  -2  -1  -4  316.38    6.38
  -1  -1  -4   99.16    2.07
   0  -1  -4   14.47    0.34
   1  -1  -4  273.64    4.51
   2  -1  -4  126.56    2.19
   3  -1  -4    0.85    0.13
   4  -1  -4   34.63    0.71
   5  -1  -4   51.80    1.31
   6  -1  -4   18.76    0.69
   7  -1  -4    2.12    0.32
   8  -1  -4   16.97    0.74
  -9   0  -4   11.24    1.00
  -8   0  -4    3.22    0.59
  -7   0  -4   19.90    0.71
  -6   0  -4   86.49    1.98
  -5   0  -4   30.55    0.83
  -4   0  -4   29.39    0.79
  -3   0  -4  103.30    2.24
  -2   0  -4  108.18    2.28
  -1   0  -4   28.09    0.56
   0   0  -4  217.85    4.52
   1   0  -4  217.43    4.38
   2   0  -4   40.39    0.75
   3   0  -4    7.60    0.23
   4   0  -4  110.36    2.42
   5   0  -4   72.06    1.70
   6   0  -4    3.96    0.34
   7   0  -4   23.38    0.82
   8   0  -4   23.90    0.88
  -9   1  -4    2.41    0.70
  -8   1  -4    9.89    0.91
  -7   1  -4   29.93    0.96
  -6   1  -4   27.31    0.84
  -5   1  -4    0.63    0.24
  -4   1  -4  104.29    2.30
  -3   1  -4  160.34    3.36
  -2   1  -4   41.00    0.96
  -1   1  -4   25.20    0.54
   0   1  -4  157.03    2.72
   1   1  -4  116.98    1.74
   2   1  -4    0.30    0.09
   3   1  -4   33.26    0.84
   4   1  -4  121.81    2.66
   5   1  -4   28.14    0.83
   6   1  -4    6.50    0.39
   7   1  -4   29.97    0.95
   8   1  -4   14.73    0.67
  -9   2  -4    0.84    0.69
  -8   2  -4   17.73    1.21
  -7   2  -4   30.61    1.00
  -6   2  -4    0.43    0.29
  -5   2  -4   22.20    0.72
  -4   2  -4  176.38    3.75
  -3   2  -4   58.91    1.41
  -2   2  -4    1.29    0.18
  -1   2  -4   39.33    0.67
   0   2  -4  268.27    3.88
   1   2  -4   28.88    0.57
   2   2  -4  101.60    1.51
   3   2  -4  142.18    2.48
   4   2  -4   48.93    0.97
   5   2  -4    0.25    0.21
   6   2  -4   58.71    1.48
   7   2  -4   23.25    0.80
   8   2  -4    4.86    0.72
   9   2  -4    2.31    0.74
  -8   3  -4   19.86    1.32
  -7   3  -4   10.82    0.61
  -6   3  -4    9.15    0.53
  -5   3  -4   34.06    1.01
  -4   3  -4   48.93    1.27
  -3   3  -4    3.85    0.29
  -2   3  -4   42.11    1.06
  -1   3  -4  129.68    1.96
   0   3  -4   90.41    1.42
   1   3  -4   28.79    0.59
   2   3  -4  121.16    1.79
   3   3  -4  120.00    2.08
   4   3  -4    7.85    0.28
   5   3  -4   22.85    0.56
   6   3  -4   69.22    1.68
   7   3  -4   18.07    1.09
   8   3  -4    0.35    0.54
   9   3  -4    8.74    0.95
  -8   4  -4    9.75    1.03
  -7   4  -4    0.82    0.59
  -6   4  -4   20.65    0.80
  -5   4  -4   26.16    0.90
  -4   4  -4    6.98    0.42
  -3   4  -4   23.52    0.75
  -2   4  -4  228.65    3.86
  -1   4  -4  108.27    1.70
   0   4  -4   12.19    0.31
   1   4  -4   82.97    1.31
   2   4  -4  137.65    2.37
   3   4  -4   29.00    0.62
   4   4  -4   16.43    0.44
   5   4  -4   65.00    1.26
   6   4  -4   36.99    1.06
   7   4  -4    3.00    0.57
   8   4  -4    4.64    0.71
   9   4  -4   12.59    1.09
  -8   5  -4    2.14    0.75
  -7   5  -4    5.91    0.86
  -6   5  -4   28.83    1.54
  -5   5  -4   22.62    0.85
  -4   5  -4    1.51    0.33
  -3   5  -4   56.75    1.48
  -2   5  -4  106.11    2.44
  -1   5  -4    3.93    0.23
   0   5  -4   27.01    0.55
   1   5  -4   87.12    1.40
   2   5  -4   84.45    1.51
   3   5  -4    0.50    0.23
   4   5  -4   72.63    1.72
   5   5  -4   65.55    1.63
   6   5  -4    7.26    0.44
   7   5  -4    3.46    0.38
   8   5  -4   22.07    1.31
  -7   6  -4   12.59    1.17
  -6   6  -4   14.09    1.13
  -5   6  -4    2.76    0.65
  -4   6  -4   30.98    1.02
  -3   6  -4   29.82    0.96
  -2   6  -4    8.28    0.50
  -1   6  -4   18.87    0.54
   0   6  -4  135.27    2.10
   1   6  -4   88.06    1.44
   2   6  -4    4.65    0.32
   3   6  -4   45.19    1.19
   4   6  -4   89.82    2.09
   5   6  -4   22.08    0.75
   6   6  -4    1.80    0.30
   7   6  -4   14.60    0.64
   8   6  -4   21.38    0.84
  -7   7  -4   13.85    1.25
  -6   7  -4    3.65    0.85
  -5   7  -4    5.62    0.80
  -4   7  -4   71.19    2.85
  -3   7  -4   14.98    1.23
  -2   7  -4    5.49    0.47
  -1   7  -4   49.89    1.10
   0   7  -4  120.75    2.29
   1   7  -4   25.45    0.68
   2   7  -4   11.99    0.51
   3   7  -4   57.78    1.44
   4   7  -4   53.17    1.37
   5   7  -4    1.66    0.31
   6   7  -4   13.29    0.60
   7   7  -4   19.75    0.78
   8   7  -4    7.76    0.54
  -6   8  -4    1.32    0.81
  -5   8  -4   23.35    1.58
  -4   8  -4   21.26    1.52
  -3   8  -4    2.71    0.82
  -2   8  -4    7.95    1.13
  -1   8  -4   40.09    2.03
   0   8  -4   58.51    1.56
   1   8  -4    1.05    0.25
   2   8  -4  105.37    2.45
   3   8  -4   38.53    1.10
   4   8  -4   10.60    0.52
   5   8  -4    7.70    0.48
   6   8  -4   30.71    1.00
   7   8  -4    8.37    0.54
   8   8  -4    0.11    0.46
  -6   9  -4    9.32    1.21
  -5   9  -4   23.66    1.77
  -4   9  -4    3.78    0.99
  -3   9  -4    0.86    0.85
  -2   9  -4   54.36    2.67
  -1   9  -4   44.64    2.25
   0   9  -4    0.28    0.32
   1   9  -4   46.03    1.35
   2   9  -4   46.18    1.74
   3   9  -4   26.28    1.20
   4   9  -4    0.26    0.28
   5   9  -4   16.69    0.70
   6   9  -4   25.30    0.92
   7   9  -4    4.05    0.45
   8   9  -4    3.70    0.49
  -5  10  -4   10.81    1.48
  -4  10  -4   -0.86    1.09
  -3  10  -4   17.58    1.66
  -2  10  -4   61.00    2.93
  -1  10  -4    9.21    0.99
   0  10  -4    8.68    0.54
   1  10  -4   29.00    1.00
   2  10  -4   31.38    1.35
   3  10  -4    5.49    0.54
   4  10  -4   20.62    1.08
   5  10  -4   24.22    1.21
   6  10  -4    5.30    0.64
   7  10  -4    0.71    0.48
  -4  11  -4    6.24    1.32
  -3  11  -4   28.16    2.10
  -2  11  -4   17.13    1.49
  -1  11  -4    0.18    0.69
   0  11  -4   18.43    0.77
   1  11  -4   24.87    0.93
   2  11  -4    8.87    0.69
   3  11  -4    6.88    0.63
   4  11  -4   30.85    1.41
   5  11  -4   19.92    1.08
   6  11  -4    0.00    0.45
   7  11  -4    5.97    0.71
  -3  12  -4   19.31    1.70
  -2  12  -4    1.72    0.88
  -1  12  -4    6.21    1.10
   0  12  -4   32.10    1.89
   1  12  -4   12.31    0.67
   2  12  -4    0.23    0.46
   3  12  -4   16.66    0.98
   4  12  -4   27.31    1.35
   5  12  -4    0.82    0.50
   6  12  -4    2.06    0.58
  -2  13  -4    2.43    0.90
  -1  13  -4   20.38    1.59
   0  13  -4   19.32    1.47
   1  13  -4    1.36    0.42
   2  13  -4    6.57    0.65
   3  13  -4   21.79    1.16
   4  13  -4    6.50    0.69
   5  13  -4    0.93    0.53
   0  14  -4    4.75    0.99
   1  14  -4    1.47    0.81
   2  14  -4   15.47    0.97
   3  14  -4    9.78    0.82
   4  14  -4    0.17    0.49
  -4 -16  -3    4.29    1.30
  -3 -16  -3    1.78    0.95
  -2 -16  -3   10.53    1.10
  -1 -16  -3   10.96    0.81
  -6 -15  -3   15.36    1.52
  -5 -15  -3    9.73    1.35
  -4 -15  -3   -0.67    1.05
  -3 -15  -3   11.68    1.31
  -2 -15  -3   22.74    0.90
  -1 -15  -3    5.94    0.61
   0 -15  -3    2.29    0.49
   1 -15  -3   15.00    0.93
  -7 -14  -3    3.02    0.85
  -6 -14  -3   24.77    1.69
  -5 -14  -3    0.62    0.82
  -4 -14  -3    1.91    0.92
  -3 -14  -3   31.24    2.09
  -2 -14  -3   24.17    0.92
  -1 -14  -3   -0.07    0.36
   0 -14  -3   12.24    0.81
   1 -14  -3   21.36    1.09
   2 -14  -3    5.58    0.63
  -8 -13  -3    4.86    0.93
  -7 -13  -3   10.45    1.14
  -6 -13  -3    5.75    0.87
  -5 -13  -3    2.47    0.71
  -4 -13  -3   30.41    1.85
  -3 -13  -3   12.63    0.69
  -2 -13  -3    6.03    0.48
  -1 -13  -3    9.46    0.69
   0 -13  -3   30.68    1.32
   1 -13  -3   17.61    0.96
   2 -13  -3    0.64    0.42
   3 -13  -3   11.25    0.82
  -8 -12  -3   11.69    1.19
  -7 -12  -3    7.08    0.92
  -6 -12  -3    0.09    0.56
  -5 -12  -3   15.70    1.20
  -4 -12  -3   40.75    2.03
  -3 -12  -3   11.96    0.61
  -2 -12  -3    0.61    0.33
  -1 -12  -3   50.19    1.83
   0 -12  -3   64.18    2.26
   1 -12  -3    1.85    0.44
   2 -12  -3    7.92    0.66
   3 -12  -3   18.61    0.72
   4 -12  -3   10.98    0.58
  -8 -11  -3   11.28    1.08
  -7 -11  -3    4.72    0.75
  -6 -11  -3    2.71    0.64
  -5 -11  -3   43.57    2.00
  -4 -11  -3   22.48    1.36
  -3 -11  -3    2.36    0.33
  -2 -11  -3   50.97    1.46
  -1 -11  -3   53.08    1.94
   0 -11  -3   14.35    0.80
   1 -11  -3    5.99    0.37
   2 -11  -3   21.45    0.73
   3 -11  -3   17.74    0.68
   4 -11  -3    1.23    0.31
   5 -11  -3    9.00    0.54
  -9 -10  -3   13.02    1.14
  -8 -10  -3    8.84    0.94
  -7 -10  -3    1.89    0.62
  -6 -10  -3   31.60    1.60
  -5 -10  -3   32.76    1.59
  -4 -10  -3    8.82    0.46
  -3 -10  -3   29.26    0.91
  -2 -10  -3   90.24    2.23
  -1 -10  -3   35.03    1.36
   0 -10  -3    0.19    0.21
   1 -10  -3   31.53    0.89
   2 -10  -3   68.31    1.67
   3 -10  -3   12.97    0.55
   4 -10  -3    4.97    0.39
   5 -10  -3   18.98    0.76
  -9  -9  -3   10.46    1.03
  -8  -9  -3   -0.24    0.56
  -7  -9  -3   17.22    1.12
  -6  -9  -3   70.46    2.66
  -5  -9  -3   14.81    0.97
  -4  -9  -3    2.67    0.29
  -3  -9  -3  105.00    2.36
  -2  -9  -3   72.65    1.79
  -1  -9  -3    3.54    0.24
   0  -9  -3   16.43    0.53
   1  -9  -3   53.49    1.31
   2  -9  -3   44.12    1.15
   3  -9  -3    0.22    0.24
   4  -9  -3   21.91    0.76
   5  -9  -3   13.92    0.62
   6  -9  -3    3.21    0.40
  -9  -8  -3    2.41    0.66
  -8  -8  -3    8.11    0.86
  -7  -8  -3   45.34    1.96
  -6  -8  -3   42.56    1.87
  -5  -8  -3    0.28    0.42
  -4  -8  -3   27.51    0.76
  -3  -8  -3   96.71    2.15
  -2  -8  -3   86.70    1.59
  -1  -8  -3    9.60    0.34
   0  -8  -3  101.25    2.16
   1  -8  -3   93.65    2.06
   2  -8  -3    3.77    0.29
   3  -8  -3   53.41    1.35
   4  -8  -3   51.52    1.34
   5  -8  -3    4.26    0.36
   6  -8  -3    0.10    0.30
  -9  -7  -3    1.52    0.65
  -8  -7  -3   20.07    1.24
  -7  -7  -3   42.27    1.88
  -6  -7  -3    2.93    0.55
  -5  -7  -3   20.58    1.05
  -4  -7  -3  115.29    2.56
  -3  -7  -3   86.99    1.92
  -2  -7  -3    0.04    0.12
  -1  -7  -3  118.37    2.49
   0  -7  -3   98.43    2.11
   1  -7  -3   18.49    0.43
   2  -7  -3    7.98    0.37
   3  -7  -3   51.84    1.29
   4  -7  -3   39.38    1.08
   5  -7  -3    1.36    0.29
   6  -7  -3    6.96    0.45
   7  -7  -3   20.68    1.22
  -9  -6  -3   12.05    1.04
  -8  -6  -3   20.85    1.24
  -7  -6  -3   20.17    1.15
  -6  -6  -3    5.91    0.65
  -5  -6  -3   88.18    1.98
  -4  -6  -3  185.56    3.85
  -3  -6  -3    3.61    0.24
  -2  -6  -3   63.58    1.42
  -1  -6  -3  173.24    3.59
   0  -6  -3  132.90    2.75
   1  -6  -3    0.48    0.14
   2  -6  -3   91.68    1.64
   3  -6  -3   65.60    1.24
   4  -6  -3   10.43    0.38
   5  -6  -3    7.85    0.36
   6  -6  -3   35.88    1.08
   7  -6  -3    7.95    0.75
  -9  -5  -3   21.06    1.35
  -8  -5  -3   18.28    1.19
  -7  -5  -3    2.03    0.52
  -6  -5  -3   46.95    1.86
  -5  -5  -3  108.31    2.36
  -4  -5  -3   37.97    0.93
  -3  -5  -3    8.82    0.33
  -2  -5  -3  116.05    2.48
  -1  -5  -3   88.70    1.85
   0  -5  -3   34.23    0.79
   1  -5  -3   48.58    0.90
   2  -5  -3  132.91    2.29
   3  -5  -3   37.93    0.77
   4  -5  -3    0.51    0.19
   5  -5  -3   36.99    0.85
   6  -5  -3   43.46    0.99
   7  -5  -3    0.28    0.34
   8  -5  -3    2.16    0.57
  -9  -4  -3   16.14    1.17
  -8  -4  -3    4.70    0.71
  -7  -4  -3   14.44    0.95
  -6  -4  -3   45.91    1.83
  -5  -4  -3   43.11    1.07
  -4  -4  -3    1.12    0.18
  -3  -4  -3   91.07    1.97
  -2  -4  -3  205.88    4.23
  -1  -4  -3   38.29    0.83
   0  -4  -3   52.74    0.93
   1  -4  -3  273.42    4.52
   2  -4  -3  160.69    2.69
   3  -4  -3    1.17    0.16
   4  -4  -3   20.57    0.52
   5  -4  -3   55.41    1.14
   6  -4  -3   15.28    0.65
   7  -4  -3    0.41    0.33
   8  -4  -3    9.79    0.61
  -9  -3  -3    6.40    0.80
  -8  -3  -3   -0.38    0.47
  -7  -3  -3   60.33    2.32
  -6  -3  -3   60.81    1.47
  -5  -3  -3    4.90    0.28
  -4  -3  -3   44.37    1.06
  -3  -3  -3  269.71    5.41
  -2  -3  -3   96.72    2.03
  -1  -3  -3    0.27    0.08
   0  -3  -3  212.95    3.56
   1  -3  -3  189.06    3.14
   2  -3  -3   45.74    0.85
   3  -3  -3    5.05    0.22
   4  -3  -3   61.27    1.16
   5  -3  -3   39.78    0.86
   6  -3  -3    0.06    0.26
   7  -3  -3    9.25    0.53
   8  -3  -3   16.61    0.76
  -9  -2  -3   -0.28    0.57
  -8  -2  -3   11.49    0.89
  -7  -2  -3   48.15    1.96
  -6  -2  -3    3.43    0.29
  -5  -2  -3    5.78    0.31
  -4  -2  -3   14.16    0.45
  -3  -2  -3  160.91    3.35
  -2  -2  -3   54.33    1.18
  -1  -2  -3  234.47    4.71
   0  -2  -3   58.72    1.03
   1  -2  -3  171.80    2.83
   2  -2  -3   10.80    0.28
   3  -2  -3  130.68    2.25
   4  -2  -3  110.18    1.94
   5  -2  -3    9.85    0.34
   6  -2  -3    6.22    0.40
   7  -2  -3   25.11    0.88
   8  -2  -3   11.01    0.61
  -9  -1  -3    4.02    0.70
  -8  -1  -3   17.69    1.11
  -7  -1  -3   15.17    0.95
  -6  -1  -3   -0.32    0.23
  -5  -1  -3   39.31    0.99
  -4  -1  -3  234.81    4.89
  -3  -1  -3   24.62    0.62
  -2  -1  -3  186.63    3.79
  -1  -1  -3  350.01    5.75
   0  -1  -3   21.54    0.43
   1  -1  -3   19.88    0.39
   2  -1  -3   72.65    1.27
   3  -1  -3  162.72    2.71
   4  -1  -3   62.38    1.18
   5  -1  -3    1.19    0.24
   6  -1  -3   25.16    0.81
   7  -1  -3   25.80    0.88
   8  -1  -3    1.76    0.37
  -9   0  -3   13.76    1.06
  -8   0  -3   16.70    1.09
  -7   0  -3    1.88    0.35
  -6   0  -3    5.64    0.37
  -5   0  -3  135.23    2.86
  -4   0  -3   59.60    1.38
  -3   0  -3   15.53    0.46
  -2   0  -3   64.69    1.40
  -1   0  -3   85.24    1.44
   0   0  -3  445.62    7.33
   1   0  -3   78.50    1.33
   2   0  -3   70.94    1.24
   3   0  -3   98.34    1.69
   4   0  -3    2.53    0.16
   5   0  -3   46.55    1.19
   6   0  -3   41.08    1.14
   7   0  -3    7.00    0.44
   8   0  -3    0.45    0.33
  -9   1  -3   14.20    1.12
  -8   1  -3    9.42    0.87
  -7   1  -3    2.67    0.38
  -6   1  -3   27.52    0.85
  -5   1  -3   82.02    1.87
  -4   1  -3    0.25    0.20
  -3   1  -3   38.75    0.92
  -2   1  -3  188.08    3.86
  -1   1  -3  136.51    2.30
   0   1  -3   11.77    0.24
   1   1  -3  212.82    3.07
   2   1  -3  126.25    2.13
   3   1  -3   12.02    0.32
   4   1  -3   35.69    0.88
   5   1  -3  101.55    2.25
   6   1  -3   35.97    1.02
   7   1  -3    0.77    0.26
   8   1  -3    8.46    0.49
   9   1  -3   16.52    1.18
  -9   2  -3    6.77    0.89
  -8   2  -3    0.97    0.58
  -7   2  -3   21.68    0.81
  -6   2  -3   44.24    1.23
  -5   2  -3   20.27    0.69
  -4   2  -3    9.18    0.41
  -3   2  -3  171.98    3.60
  -2   2  -3  100.91    2.18
  -1   2  -3   21.26    0.39
   0   2  -3   53.57    0.86
   1   2  -3  292.56    4.84
   2   2  -3   58.85    1.05
   3   2  -3    4.95    0.20
   4   2  -3   33.42    0.69
   5   2  -3   57.53    1.10
   6   2  -3    9.51    0.44
   7   2  -3   10.54    0.50
   8   2  -3   24.36    1.35
   9   2  -3   10.52    0.99
  -8   3  -3    7.67    0.88
  -7   3  -3   44.60    1.98
  -6   3  -3   36.99    1.09
  -5   3  -3    0.07    0.28
  -4   3  -3   38.80    1.05
  -3   3  -3  195.71    4.13
  -2   3  -3   33.28    0.86
  -1   3  -3    1.41    0.13
   0   3  -3  294.17    4.26
   1   3  -3  214.99    3.55
   2   3  -3    1.38    0.09
   3   3  -3   25.51    0.55
   4   3  -3   61.52    1.15
   5   3  -3   28.70    0.64
   6   3  -3   16.22    0.47
   7   3  -3   43.69    1.85
   8   3  -3   28.59    1.48
   9   3  -3    1.05    0.65
  -8   4  -3   20.71    1.40
  -7   4  -3   29.80    1.57
  -6   4  -3    5.02    0.66
  -5   4  -3   17.42    0.69
  -4   4  -3   52.50    1.38
  -3   4  -3   96.11    2.17
  -2   4  -3    1.41    0.15
  -1   4  -3   88.96    1.62
   0   4  -3  138.78    2.38
   1   4  -3   15.50    0.33
   2   4  -3    0.50    0.17
   3   4  -3  136.21    2.33
   4   4  -3   87.57    1.58
   5   4  -3    0.16    0.15
   6   4  -3   40.60    1.10
   7   4  -3   47.74    1.30
   8   4  -3   11.49    0.92
   9   4  -3    1.49    0.65
  -8   5  -3   14.72    1.23
  -7   5  -3    3.91    0.76
  -6   5  -3    2.18    0.59
  -5   5  -3   59.88    2.38
  -4   5  -3   73.73    1.82
  -3   5  -3   10.92    0.52
  -2   5  -3   29.60    0.67
  -1   5  -3  236.77    4.10
   0   5  -3   51.59    0.89
   1   5  -3    0.99    0.14
   2   5  -3  103.54    2.28
   3   5  -3  201.66    4.21
   4   5  -3    9.95    0.31
   5   5  -3   21.40    0.70
   6   5  -3   32.01    0.95
   7   5  -3   22.27    0.78
   8   5  -3   -0.17    0.51
   9   5  -3   12.42    1.06
  -7   6  -3   -0.53    0.63
  -6   6  -3   18.35    1.27
  -5   6  -3   64.53    2.71
  -4   6  -3   52.91    2.20
  -3   6  -3    4.45    0.41
  -2   6  -3   79.17    1.96
  -1   6  -3  147.26    2.67
   0   6  -3   10.00    0.46
   1   6  -3   55.96    1.16
   2   6  -3   83.27    1.92
   3   6  -3   47.94    1.20
   4   6  -3    0.24    0.24
   5   6  -3   52.12    1.35
   6   6  -3   38.30    1.09
   7   6  -3    3.81    0.37
   8   6  -3    7.07    0.80
   9   6  -3   21.61    1.39
  -7   7  -3    3.65    0.85
  -6   7  -3   25.09    1.59
  -5   7  -3   38.41    1.89
  -4   7  -3    0.50    0.56
  -3   7  -3   57.49    2.40
  -2   7  -3   45.68    2.16
  -1   7  -3   18.27    0.68
   0   7  -3    2.91    0.24
   1   7  -3   95.35    1.87
   2   7  -3   67.55    1.64
   3   7  -3    1.23    0.24
   4   7  -3   38.34    1.04
   5   7  -3  105.60    2.45
   6   7  -3   15.79    0.64
   7   7  -3    1.07    0.32
   8   7  -3   15.72    0.70
  -6   8  -3   23.87    1.62
  -5   8  -3    1.19    0.69
  -4   8  -3   19.11    1.39
  -3   8  -3   63.25    2.80
  -2   8  -3   44.02    2.35
  -1   8  -3    3.66    0.35
   0   8  -3   81.56    2.08
   1   8  -3  105.57    2.57
   2   8  -3   24.14    0.78
   3   8  -3   30.82    0.91
   4   8  -3   51.11    1.34
   5   8  -3   46.70    1.28
   6   8  -3    0.99    0.29
   7   8  -3    9.52    0.55
   8   8  -3   15.19    0.71
  -6   9  -3   10.41    1.26
  -5   9  -3    2.91    0.88
  -4   9  -3   14.77    1.39
  -3   9  -3   47.05    2.52
  -2   9  -3   14.24    1.36
  -1   9  -3   21.68    0.80
   0   9  -3   70.21    1.86
   1   9  -3   28.66    0.96
   2   9  -3    0.63    0.36
   3   9  -3   37.50    1.55
   4   9  -3   51.79    1.37
   5   9  -3    3.16    0.37
   6   9  -3    4.01    0.41
   7   9  -3   30.65    1.03
   8   9  -3   12.91    0.68
  -5  10  -3   10.10    1.36
  -4  10  -3   28.26    2.04
  -3  10  -3    6.09    1.15
  -2  10  -3    8.86    1.21
  -1  10  -3   64.67    2.93
   0  10  -3   18.13    0.75
   1  10  -3    3.37    0.38
   2  10  -3   22.27    1.06
   3  10  -3   48.16    1.86
   4  10  -3   23.75    1.12
   5  10  -3    1.66    0.44
   6  10  -3   15.74    0.99
   7  10  -3   28.83    1.36
   8  10  -3    3.04    0.59
  -4  11  -3    7.88    1.42
  -3  11  -3    0.91    1.02
  -2  11  -3   15.78    1.47
  -1  11  -3   44.03    2.30
   0  11  -3    9.29    0.57
   1  11  -3    2.41    0.38
   2  11  -3   42.83    1.70
   3  11  -3   34.86    1.48
   4  11  -3    0.19    0.40
   5  11  -3   10.33    0.80
   6  11  -3   20.46    1.12
   7  11  -3    5.99    0.70
  -3  12  -3    4.44    1.18
  -2  12  -3   28.35    1.90
  -1  12  -3   12.78    1.21
   0  12  -3    0.69    0.65
   1  12  -3   22.75    0.91
   2  12  -3   23.26    1.16
   3  12  -3    4.34    0.58
   4  12  -3    4.56    0.58
   5  12  -3   22.85    1.23
   6  12  -3    8.05    0.78
   7  12  -3   -0.10    0.55
  -2  13  -3   13.98    1.36
  -1  13  -3    1.56    0.81
   0  13  -3    6.05    0.95
   1  13  -3   27.18    1.04
   2  13  -3    8.46    0.73
   3  13  -3    0.26    0.48
   4  13  -3   16.00    0.98
   5  13  -3   13.81    0.96
   6  13  -3    2.35    0.59
  -1  14  -3    5.04    1.01
   0  14  -3   21.17    1.60
   1  14  -3   13.28    0.73
   2  14  -3   -0.59    0.50
   3  14  -3    5.82    0.68
   4  14  -3   13.52    0.93
   5  14  -3    5.11    0.70
   2  15  -3    1.16    0.62
  -4 -16  -2   13.93    1.58
  -3 -16  -2   15.57    1.42
  -2 -16  -2    1.93    0.75
  -1 -16  -2    3.87    0.54
  -6 -15  -2   -0.67    0.94
  -5 -15  -2    6.52    1.16
  -4 -15  -2   18.12    1.79
  -3 -15  -2    6.84    1.12
  -2 -15  -2    0.98    0.69
  -1 -15  -2   21.26    1.09
   0 -15  -2    9.50    0.74
   1 -15  -2    1.94    0.50
  -7 -14  -2    2.92    0.91
  -6 -14  -2    3.54    0.92
  -5 -14  -2   22.75    1.68
  -4 -14  -2    9.14    1.29
  -3 -14  -2   -0.14    0.80
  -2 -14  -2   24.38    0.92
  -1 -14  -2   28.98    1.29
   0 -14  -2    3.55    0.50
   1 -14  -2    1.55    0.47
   2 -14  -2   12.39    0.86
  -7 -13  -2    1.73    0.78
  -6 -13  -2   17.51    1.34
  -5 -13  -2   28.65    1.78
  -4 -13  -2    2.59    0.82
  -3 -13  -2    7.38    1.19
  -2 -13  -2   30.95    1.04
  -1 -13  -2   20.20    1.01
   0 -13  -2    0.41    0.38
   1 -13  -2   19.20    1.02
   2 -13  -2   23.06    1.15
   3 -13  -2    3.80    0.55
  -8 -12  -2   -0.25    0.71
  -7 -12  -2    4.69    0.81
  -6 -12  -2   27.27    1.61
  -5 -12  -2   14.13    1.14
  -4 -12  -2    3.93    0.81
  -3 -12  -2   24.90    0.92
  -2 -12  -2   20.74    0.81
  -1 -12  -2    3.13    0.45
   0 -12  -2   23.29    1.08
   1 -12  -2   46.71    1.78
   2 -12  -2   11.25    0.75
   3 -12  -2   -0.30    0.26
   4 -12  -2   12.74    0.61
  -8 -11  -2    0.84    0.69
  -7 -11  -2   22.34    1.41
  -6 -11  -2   30.92    1.64
  -5 -11  -2    0.31    0.56
  -4 -11  -2   39.09    1.92
  -3 -11  -2   38.24    1.14
  -2 -11  -2   24.20    0.88
  -1 -11  -2    8.63    0.60
   0 -11  -2   54.85    1.97
   1 -11  -2   52.81    1.33
   2 -11  -2    3.85    0.33
   3 -11  -2    9.00    0.49
   4 -11  -2   27.21    0.92
   5 -11  -2   10.01    0.57
  -9 -10  -2   -0.53    0.59
  -8 -10  -2   12.09    1.06
  -7 -10  -2   39.85    1.96
  -6 -10  -2    2.05    0.56
  -5 -10  -2    8.17    0.80
  -4 -10  -2   39.13    1.82
  -3 -10  -2   59.13    1.51
  -2 -10  -2    0.33    0.27
  -1 -10  -2   48.92    1.73
   0 -10  -2   41.78    1.06
   1 -10  -2   21.77    0.69
   2 -10  -2   12.51    0.52
   3 -10  -2   41.15    1.14
   4 -10  -2   20.51    0.75
   5 -10  -2    0.60    0.30
  -9  -9  -2    3.81    0.71
  -8  -9  -2   23.76    1.46
  -7  -9  -2   11.47    0.96
  -6  -9  -2    2.64    0.57
  -5  -9  -2   29.31    1.46
  -4  -9  -2   47.58    1.95
  -3  -9  -2   13.36    0.52
  -2  -9  -2   45.28    1.24
  -1  -9  -2   92.21    1.97
   0  -9  -2   41.93    1.04
   1  -9  -2    0.38    0.22
   2  -9  -2   55.72    1.38
   3  -9  -2   79.79    1.88
   4  -9  -2    8.01    0.46
   5  -9  -2    1.61    0.30
   6  -9  -2   20.99    0.81
  -9  -8  -2   14.08    1.10
  -8  -8  -2   22.82    1.34
  -7  -8  -2    0.09    0.47
  -6  -8  -2   21.58    1.21
  -5  -8  -2   76.21    2.77
  -4  -8  -2   16.57    0.55
  -3  -8  -2    4.29    0.29
  -2  -8  -2  164.01    3.62
  -1  -8  -2   87.00    1.88
   0  -8  -2    3.00    0.23
   1  -8  -2   39.37    1.01
   2  -8  -2   47.23    1.19
   3  -8  -2   51.31    1.31
   4  -8  -2    1.32    0.27
   5  -8  -2   13.05    0.57
   6  -8  -2   19.72    0.76
  -9  -7  -2   16.31    1.20
  -8  -7  -2    4.05    0.67
  -7  -7  -2    8.54    0.80
  -6  -7  -2   44.82    1.89
  -5  -7  -2   49.37    1.89
  -4  -7  -2    1.39    0.21
  -3  -7  -2   55.54    1.67
  -2  -7  -2  170.82    3.63
  -1  -7  -2   17.86    0.48
   0  -7  -2    3.98    0.23
   1  -7  -2  115.07    1.99
   2  -7  -2  101.69    2.22
   3  -7  -2    2.34    0.26
   4  -7  -2   39.14    1.07
   5  -7  -2   51.18    1.35
   6  -7  -2    8.52    0.47
   7  -7  -2    0.85    0.32
  -9  -6  -2    5.72    0.84
  -8  -6  -2    0.52    0.48
  -7  -6  -2   21.61    1.24
  -6  -6  -2   67.69    2.57
  -5  -6  -2    9.63    0.74
  -4  -6  -2   25.84    0.69
  -3  -6  -2  226.60    4.61
  -2  -6  -2   14.53    0.45
  -1  -6  -2   -0.02    0.11
   0  -6  -2   98.55    2.09
   1  -6  -2  134.25    2.28
   2  -6  -2   25.90    0.57
   3  -6  -2   32.68    0.71
   4  -6  -2   46.11    0.97
   5  -6  -2   54.28    1.15
   6  -6  -2    0.37    0.26
   7  -6  -2    9.29    0.75
  -9  -5  -2    0.44    0.61
  -8  -5  -2   17.09    1.13
  -7  -5  -2   34.84    1.62
  -6  -5  -2   27.85    1.37
  -5  -5  -2   13.81    0.45
  -4  -5  -2  156.22    4.54
  -3  -5  -2  143.51    2.95
  -2  -5  -2   10.90    0.35
  -1  -5  -2   20.81    0.50
   0  -5  -2  448.38    8.81
   1  -5  -2   84.57    1.46
   2  -5  -2   19.22    0.44
   3  -5  -2   97.35    1.73
   4  -5  -2   66.31    1.28
   5  -5  -2    8.63    0.37
   6  -5  -2   10.92    0.43
   7  -5  -2   21.74    0.85
   8  -5  -2    6.56    0.72
  -9  -4  -2    2.70    0.67
  -8  -4  -2   41.24    1.85
  -7  -4  -2   46.58    1.95
  -6  -4  -2   -0.10    0.38
  -5  -4  -2   49.97    1.20
  -4  -4  -2  247.18    5.07
  -3  -4  -2   49.81    1.13
  -2  -4  -2    7.37    0.26
  -1  -4  -2  165.49    3.32
   0  -4  -2   99.78    2.04
   1  -4  -2    0.81    0.11
   2  -4  -2   78.67    1.39
   3  -4  -2  104.10    1.81
   4  -4  -2   31.71    0.70
   5  -4  -2    3.04    0.25
   6  -4  -2   44.49    0.98
   7  -4  -2   33.35    1.08
   8  -4  -2    2.22    0.41
  -9  -3  -2   13.29    1.06
  -8  -3  -2   41.76    1.91
  -7  -3  -2    9.80    0.84
  -6  -3  -2   56.76    2.14
  -5  -3  -2   62.63    1.44
  -4  -3  -2   30.99    0.78
  -3  -3  -2   -0.08    0.12
  -2  -3  -2  165.49    3.38
  -1  -3  -2  109.81    1.81
   0  -3  -2  111.31    2.23
   1  -3  -2   42.87    0.77
   2  -3  -2  290.29    4.81
   3  -3  -2   89.60    1.57
   4  -3  -2    0.01    0.15
   5  -3  -2   51.61    1.04
   6  -3  -2   64.82    1.31
   7  -3  -2   13.84    0.64
   8  -3  -2    0.54    0.36
  -9  -2  -2   20.02    1.29
  -8  -2  -2   14.12    1.01
  -7  -2  -2    9.13    0.77
  -6  -2  -2   57.83    1.42
  -5  -2  -2   78.39    1.77
  -4  -2  -2   31.91    0.81
  -3  -2  -2   51.50    1.15
  -2  -2  -2  990.47   19.56
  -1  -2  -2  345.56    6.80
   0  -2  -2   74.72    1.26
   1  -2  -2  191.69    3.16
   2  -2  -2  186.02    3.07
   3  -2  -2    4.28    0.19
   4  -2  -2   20.56    0.50
   5  -2  -2   67.58    1.30
   6  -2  -2   37.38    1.06
   7  -2  -2    0.73    0.30
   8  -2  -2   11.77    0.63
  -9  -1  -2   12.54    1.05
  -8  -1  -2   -0.21    0.46
  -7  -1  -2   25.07    1.26
  -6  -1  -2   61.67    1.52
  -5  -1  -2   70.13    1.61
  -4  -1  -2    3.58    0.24
  -3  -1  -2  267.66    5.49
  -2  -1  -2   44.25    0.97
  -1  -1  -2    2.48    0.11
   0  -1  -2  133.52    2.24
   1  -1  -2  106.71    1.79
   2  -1  -2  146.77    2.41
   3  -1  -2    1.44    0.13
   4  -1  -2   98.46    1.74
   5  -1  -2  104.48    1.87
   6  -1  -2    4.91    0.36
   7  -1  -2   14.60    0.62
   8  -1  -2   28.97    1.00
   9  -1  -2   10.35    0.64
  -9   0  -2    3.94    0.72
  -8   0  -2    8.75    0.81
  -7   0  -2   37.06    1.60
  -6   0  -2   71.51    1.69
  -5   0  -2    0.35    0.22
  -4   0  -2  155.80    2.65
  -3   0  -2  121.45    2.59
  -2   0  -2    5.53    0.22
  -1   0  -2   77.66    1.57
   0   0  -2  611.42   10.04
   1   0  -2  416.33    6.82
   2   0  -2   10.95    0.25
   3   0  -2   48.39    0.89
   4   0  -2  172.47    2.95
   5   0  -2   57.51    1.36
   6   0  -2    4.62    0.36
   7   0  -2   21.83    0.77
   8   0  -2   20.66    0.80
   9   0  -2    4.83    0.48
  -9   1  -2    0.84    0.58
  -8   1  -2   25.60    1.39
  -7   1  -2   26.78    1.33
  -6   1  -2    6.08    0.42
  -5   1  -2   20.03    0.65
  -4   1  -2  150.62    3.19
  -3   1  -2   49.57    1.14
  -2   1  -2   19.04    0.49
  -1   1  -2  119.78    2.45
   0   1  -2  629.14    8.87
   1   1  -2  123.28    1.78
   2   1  -2   55.46    0.99
   3   1  -2  137.15    1.98
   4   1  -2  174.26    2.46
   5   1  -2   -0.22    0.34
   6   1  -2   12.28    0.51
   7   1  -2   26.41    0.84
   8   1  -2    7.74    0.49
   9   1  -2    0.37    0.56
  -9   2  -2    3.90    0.78
  -8   2  -2   22.92    1.36
  -7   2  -2   13.39    0.94
  -6   2  -2    4.02    0.38
  -5   2  -2   52.10    1.32
  -4   2  -2  129.07    2.79
  -3   2  -2    4.73    0.27
  -2   2  -2   47.05    1.08
  -1   2  -2  201.24    3.31
   0   2  -2   82.41    1.26
   1   2  -2    7.02    0.18
   2   2  -2  419.45    6.94
   3   2  -2  156.23    2.61
   4   2  -2   77.70    1.40
   5   2  -2    8.18    0.29
   6   2  -2   35.66    0.98
   7   2  -2   34.46    1.01
   8   2  -2    0.29    0.47
   9   2  -2    8.07    0.87
  -8   3  -2   14.03    1.13
  -7   3  -2    0.84    0.53
  -6   3  -2   26.31    1.32
  -5   3  -2   47.65    1.24
  -4   3  -2   22.13    0.70
  -3   3  -2    8.31    0.38
  -2   3  -2  180.64    3.07
  -1   3  -2  104.33    1.82
   0   3  -2    8.42    0.23
   1   3  -2   99.21    1.69
   2   3  -2  270.18    4.48
   3   3  -2   91.65    1.60
   4   3  -2    5.36    0.21
   5   3  -2   24.69    0.57
   6   3  -2   78.10    1.48
   7   3  -2    8.83    0.74
   8   3  -2    1.36    0.56
   9   3  -2   12.84    1.01
  -8   4  -2    2.02    0.69
  -7   4  -2    3.34    0.65
  -6   4  -2   27.60    1.41
  -5   4  -2   35.95    1.56
  -4   4  -2    0.85    0.28
  -3   4  -2   63.91    2.19
  -2   4  -2  244.56    5.20
  -1   4  -2   34.33    0.71
   0   4  -2    6.61    0.21
   1   4  -2  131.73    2.27
   2   4  -2  129.82    2.73
   3   4  -2   45.93    0.86
   4   4  -2   86.13    1.55
   5   4  -2   66.57    1.25
   6   4  -2   37.01    1.03
   7   4  -2    0.30    0.27
   8   4  -2   10.09    0.85
   9   4  -2    7.19    0.83
  -8   5  -2   -0.26    0.68
  -7   5  -2   12.19    1.05
  -6   5  -2   33.83    1.65
  -5   5  -2    5.25    0.70
  -4   5  -2   31.82    1.41
  -3   5  -2   57.10    2.19
  -2   5  -2   62.57    1.53
  -1   5  -2   19.55    0.50
   0   5  -2  114.22    2.09
   1   5  -2   93.73    2.09
   2   5  -2   41.46    1.01
   3   5  -2    9.60    0.38
   4   5  -2  123.54    2.71
   5   5  -2   38.97    1.04
   6   5  -2    5.88    0.38
   7   5  -2    6.16    0.41
   8   5  -2   27.65    1.42
   9   5  -2    3.87    0.74
  -7   6  -2   13.03    1.14
  -6   6  -2   11.08    1.04
  -5   6  -2    6.67    0.76
  -4   6  -2   32.57    1.60
  -3   6  -2   63.99    2.39
  -2   6  -2    1.19    0.23
  -1   6  -2   47.76    1.28
   0   6  -2  221.19    3.86
   1   6  -2   53.10    1.28
   2   6  -2    1.92    0.23
   3   6  -2   45.32    1.13
   4   6  -2   70.08    1.69
   5   6  -2   14.28    0.55
   6   6  -2    7.73    0.43
   7   6  -2   26.69    0.87
   8   6  -2   14.97    1.04
   9   6  -2   -0.68    0.58
  -7   7  -2    9.15    1.01
  -6   7  -2    1.04    0.64
  -5   7  -2   19.46    1.28
  -4   7  -2   52.98    2.34
  -3   7  -2   19.84    1.23
  -2   7  -2    3.98    0.33
  -1   7  -2  103.52    2.46
   0   7  -2  115.57    2.14
   1   7  -2   25.86    0.66
   2   7  -2   29.55    0.83
   3   7  -2   48.17    1.19
   4   7  -2   34.47    0.95
   5   7  -2    0.74    0.27
   6   7  -2   44.90    1.22
   7   7  -2   18.16    0.70
   8   7  -2    2.92    0.38
   9   7  -2    3.63    0.72
  -6   8  -2    7.08    0.94
  -5   8  -2   24.48    1.55
  -4   8  -2   26.76    1.63
  -3   8  -2    0.41    0.68
  -2   8  -2   22.35    1.56
  -1   8  -2   78.40    2.00
   0   8  -2   13.02    0.59
   1   8  -2   17.00    0.68
   2   8  -2   47.24    1.22
   3   8  -2   55.18    1.37
   4   8  -2    0.71    0.26
   5   8  -2   23.45    0.77
   6   8  -2   42.38    1.20
   7   8  -2    5.57    0.44
   8   8  -2    0.87    0.34
   9   8  -2   13.17    1.06
  -6   9  -2   16.28    1.47
  -5   9  -2   20.93    1.58
  -4   9  -2    3.03    0.84
  -3   9  -2   15.92    1.38
  -2   9  -2   94.78    3.93
  -1   9  -2   26.25    0.91
   0   9  -2    6.33    0.44
   1   9  -2   45.83    1.30
   2   9  -2   76.52    1.94
   3   9  -2   28.88    1.23
   4   9  -2   14.36    0.84
   5   9  -2   33.22    0.99
   6   9  -2   16.54    0.67
   7   9  -2   -0.15    0.32
   8   9  -2   10.66    0.59
  -5  10  -2    8.21    1.17
  -4  10  -2    2.74    0.95
  -3  10  -2   25.42    1.86
  -2  10  -2   40.61    2.36
  -1  10  -2    0.54    0.35
   0  10  -2    4.69    0.42
   1  10  -2   47.77    1.40
   2  10  -2   61.21    1.71
   3  10  -2    5.34    0.54
   4  10  -2   43.66    1.73
   5  10  -2   19.39    1.01
   6  10  -2    2.12    0.49
   7  10  -2    5.70    0.65
   8  10  -2   21.72    1.17
  -4  11  -2   11.40    1.46
  -3  11  -2   28.08    2.10
  -2  11  -2    8.25    1.20
  -1  11  -2    5.29    0.93
   0  11  -2   54.88    1.56
   1  11  -2   34.13    1.15
   2  11  -2    0.56    0.34
   3  11  -2   30.73    1.35
   4  11  -2   28.24    1.33
   5  11  -2   12.38    0.84
   6  11  -2    0.74    0.45
   7  11  -2   11.49    0.85
   8  11  -2   18.77    1.14
  -4  12  -2   21.72    2.00
  -3  12  -2    9.68    1.40
  -2  12  -2   -0.69    0.85
  -1  12  -2   25.50    1.73
   0  12  -2   38.22    1.25
   1  12  -2    6.83    0.52
   2  12  -2    4.47    0.46
   3  12  -2   34.48    1.47
   4  12  -2   21.71    1.18
   5  12  -2    1.15    0.47
   6  12  -2   12.59    0.91
   7  12  -2   12.48    0.95
  -3  13  -2    1.50    1.07
  -2  13  -2    5.88    1.05
  -1  13  -2   28.58    1.88
   0  13  -2   12.70    1.22
   1  13  -2   -0.10    0.37
   2  13  -2   27.20    1.29
   3  13  -2   24.05    1.24
   4  13  -2    3.95    0.59
   5  13  -2    4.21    0.64
   6  13  -2   15.76    1.04
  -1  14  -2   13.48    1.28
   0  14  -2   -0.30    0.78
   1  14  -2   11.96    0.70
   2  14  -2   19.84    1.13
   3  14  -2    7.22    0.76
   4  14  -2    0.45    0.52
   5  14  -2   14.05    0.99
   1  15  -2   15.43    1.43
   2  15  -2   12.76    0.94
   3  15  -2    0.27    0.52
   4  15  -2    9.96    0.89
  -3 -16  -1    2.60    0.91
  -2 -16  -1   24.52    1.59
  -5 -15  -1    2.99    1.05
  -4 -15  -1   -1.34    0.99
  -3 -15  -1   20.89    1.61
  -2 -15  -1   21.74    1.47
  -1 -15  -1    0.52    0.43
   0 -15  -1    9.58    0.74
   1 -15  -1   13.33    0.87
  -6 -14  -1   10.48    1.25
  -5 -14  -1    0.46    0.80
  -4 -14  -1   11.92    1.42
  -3 -14  -1   27.23    1.88
  -2 -14  -1    6.79    0.90
  -1 -14  -1    1.82    0.43
   0 -14  -1   22.84    1.10
   1 -14  -1   11.29    0.79
   2 -14  -1    1.58    0.45
  -7 -13  -1    8.94    1.10
  -6 -13  -1    1.84    0.77
  -5 -13  -1    5.82    0.95
  -4 -13  -1   28.99    1.89
  -3 -13  -1   16.36    1.55
  -2 -13  -1   -0.01    0.32
  -1 -13  -1   22.53    1.06
   0 -13  -1   31.13    1.29
   1 -13  -1    3.68    0.52
   2 -13  -1    3.38    0.49
   3 -13  -1   18.06    1.02
  -8 -12  -1    7.27    1.02
  -7 -12  -1    5.15    0.86
  -6 -12  -1    0.43    0.63
  -5 -12  -1   37.57    1.96
  -4 -12  -1   56.87    2.57
  -3 -12  -1    1.82    0.87
  -2 -12  -1   11.65    0.59
  -1 -12  -1   41.43    1.58
   0 -12  -1   21.41    1.00
   1 -12  -1   -0.66    0.31
   2 -12  -1   15.91    0.90
   3 -12  -1   16.67    0.67
   4 -12  -1    4.01    0.40
  -8 -11  -1   12.17    1.12
  -7 -11  -1    1.00    0.63
  -6 -11  -1   24.40    1.48
  -5 -11  -1   42.96    2.04
  -4 -11  -1    5.33    0.80
  -3 -11  -1    4.74    0.87
  -2 -11  -1   25.42    0.88
  -1 -11  -1   24.91    1.08
   0 -11  -1    4.11    0.46
   1 -11  -1   14.68    0.80
   2 -11  -1   32.50    0.95
   3 -11  -1    9.21    0.49
   4 -11  -1    0.77    0.30
   5 -11  -1   15.55    0.68
  -8 -10  -1    2.60    0.73
  -7 -10  -1   14.43    1.15
  -6 -10  -1   38.44    1.84
  -5 -10  -1   16.44    1.10
  -4 -10  -1    0.23    0.56
  -3 -10  -1   22.88    0.77
  -2 -10  -1  100.31    2.46
  -1 -10  -1   16.33    0.81
   0 -10  -1    7.07    0.35
   1 -10  -1   50.54    1.25
   2 -10  -1   58.33    1.46
   3 -10  -1    0.22    0.24
   4 -10  -1   10.45    0.52
   5 -10  -1   16.50    0.69
  -9  -9  -1    4.37    0.78
  -8  -9  -1    2.01    0.64
  -7  -9  -1   31.82    1.66
  -6  -9  -1   30.73    1.53
  -5  -9  -1    7.58    0.75
  -4  -9  -1    5.94    0.68
  -3  -9  -1  111.13    2.53
  -2  -9  -1   63.42    1.59
  -1  -9  -1   -0.09    0.29
   0  -9  -1   53.32    1.25
   1  -9  -1   46.16    1.13
   2  -9  -1   12.16    0.50
   3  -9  -1   16.93    0.62
   4  -9  -1   17.21    0.65
   5  -9  -1   12.31    0.57
   6  -9  -1    0.03    0.41
  -9  -8  -1    0.84    0.59
  -8  -8  -1   14.79    1.09
  -7  -8  -1   34.86    1.69
  -6  -8  -1   17.43    1.07
  -5  -8  -1    5.36    0.64
  -4  -8  -1   52.64    2.04
  -3  -8  -1  101.02    2.24
  -2  -8  -1    2.15    0.26
  -1  -8  -1   31.71    0.78
   0  -8  -1   99.41    2.13
   1  -8  -1   37.88    0.97
   2  -8  -1    1.95    0.25
   3  -8  -1   34.42    0.96
   4  -8  -1   69.68    1.67
   5  -8  -1    4.75    0.37
   6  -8  -1    5.11    0.41
  -9  -7  -1    4.28    0.78
  -8  -7  -1   21.68    1.30
  -7  -7  -1   22.71    1.27
  -6  -7  -1    0.56    0.49
  -5  -7  -1   51.78    1.95
  -4  -7  -1  122.14    2.63
  -3  -7  -1   34.30    0.88
  -2  -7  -1   14.60    0.48
  -1  -7  -1  219.16    4.45
   0  -7  -1   52.43    1.22
   1  -7  -1   28.55    0.58
   2  -7  -1   36.10    0.74
   3  -7  -1   56.58    1.38
   4  -7  -1   37.14    1.04
   5  -7  -1    2.18    0.30
   6  -7  -1   13.94    0.62
   7  -7  -1   12.31    0.60
  -9  -6  -1   18.79    1.31
  -8  -6  -1   20.34    1.25
  -7  -6  -1    6.52    0.69
  -6  -6  -1   13.58    0.90
  -5  -6  -1   98.83    3.33
  -4  -6  -1   58.86    1.34
  -3  -6  -1    0.19    0.16
  -2  -6  -1   71.22    1.58
  -1  -6  -1  185.93    3.82
   0  -6  -1  121.51    2.55
   1  -6  -1    1.13    0.15
   2  -6  -1  137.09    2.35
   3  -6  -1   72.57    1.35
   4  -6  -1    0.01    0.19
   5  -6  -1   26.69    0.69
   6  -6  -1   39.91    1.12
   7  -6  -1    2.82    0.37
  -9  -5  -1   18.86    1.32
  -8  -5  -1   19.86    1.25
  -7  -5  -1    4.34    0.57
  -6  -5  -1   29.77    1.40
  -5  -5  -1   85.41    2.89
  -4  -5  -1   12.73    0.39
  -3  -5  -1   72.06    1.57
  -2  -5  -1  233.49    4.78
  -1  -5  -1  123.60    2.53
   0  -5  -1    3.66    0.18
   1  -5  -1  278.06    4.53
   2  -5  -1   73.08    1.31
   3  -5  -1   20.70    0.50
   4  -5  -1    5.88    0.28
   5  -5  -1   37.22    0.86
   6  -5  -1   32.81    0.81
   7  -5  -1    0.19    0.32
   8  -5  -1    4.80    0.65
  -9  -4  -1   10.77    1.01
  -8  -4  -1    0.90    0.52
  -7  -4  -1   24.18    1.30
  -6  -4  -1   64.52    2.38
  -5  -4  -1   29.22    0.76
  -4  -4  -1    5.52    0.24
  -3  -4  -1  323.21    6.41
  -2  -4  -1  102.20    3.21
  -1  -4  -1   11.89    0.29
   0  -4  -1   96.18    1.95
   1  -4  -1  356.81    5.83
   2  -4  -1  121.88    2.05
   3  -4  -1    2.90    0.19
   4  -4  -1   50.84    1.01
   5  -4  -1   56.21    1.14
   6  -4  -1    3.53    0.27
   7  -4  -1    9.20    0.54
   8  -4  -1   18.88    0.81
  -9  -3  -1    1.91    0.65
  -8  -3  -1    9.73    0.86
  -7  -3  -1   48.47    2.04
  -6  -3  -1   68.45    2.55
  -5  -3  -1    0.21    0.18
  -4  -3  -1   23.41    0.60
  -3  -3  -1  272.00    5.51
  -2  -3  -1   94.23    1.94
  -1  -3  -1   10.63    0.30
   0  -3  -1  282.42    5.57
   1  -3  -1  268.21    4.40
   2  -3  -1   31.71    0.62
   3  -3  -1   74.37    1.37
   4  -3  -1   64.59    1.21
   5  -3  -1   19.26    0.52
   6  -3  -1    2.39    0.24
   7  -3  -1   23.05    0.83
   8  -3  -1   18.36    0.79
  -9  -2  -1   -0.54    0.55
  -8  -2  -1   23.92    1.31
  -7  -2  -1   44.63    1.89
  -6  -2  -1    3.16    0.59
  -5  -2  -1   17.14    0.53
  -4  -2  -1  102.46    2.22
  -3  -2  -1  137.45    2.87
  -2  -2  -1    8.73    0.43
  -1  -2  -1  102.80    2.94
   0  -2  -1   68.38    1.36
   1  -2  -1   33.68    0.60
   2  -2  -1   46.50    0.84
   3  -2  -1  176.07    3.00
   4  -2  -1   70.25    1.31
   5  -2  -1    1.83    0.19
   6  -2  -1   23.11    0.61
   7  -2  -1   34.03    1.04
   8  -2  -1    5.12    0.45
   9  -2  -1    1.96    0.43
  -9  -1  -1    9.60    0.94
  -8  -1  -1   18.82    1.15
  -7  -1  -1   11.95    0.87
  -6  -1  -1    6.93    0.40
  -5  -1  -1  121.13    2.64
  -4  -1  -1  278.61    5.69
  -3  -1  -1    1.79    0.16
  -2  -1  -1   27.09    0.63
  -1  -1  -1  357.61   10.30
   0  -1  -1  123.21    2.46
   1  -1  -1   11.67    0.24
   2  -1  -1  310.92    5.12
   3  -1  -1  112.55    1.95
   4  -1  -1   25.56    0.56
   5  -1  -1   17.40    0.45
   6  -1  -1   46.39    1.23
   7  -1  -1   11.63    0.55
   8  -1  -1    0.71    0.33
   9  -1  -1    9.72    0.62
  -9   0  -1   24.34    1.47
  -8   0  -1   11.17    0.92
  -7   0  -1   -0.15    0.39
  -6   0  -1   45.08    1.19
  -5   0  -1  116.82    2.56
  -4   0  -1   26.05    0.54
  -3   0  -1   10.50    0.35
  -2   0  -1   14.26    0.38
  -1   0  -1  416.69    8.30
   0   0  -1    2.04    0.16
   1   0  -1   88.53    1.48
   2   0  -1   18.11    0.36
   3   0  -1   25.62    0.51
   4   0  -1   20.71    0.46
   5   0  -1   96.72    1.74
   6   0  -1   55.63    1.40
   7   0  -1    0.43    0.27
   8   0  -1    6.32    0.46
   9   0  -1   17.77    0.78
  -9   1  -1   15.35    1.15
  -8   1  -1    3.32    0.62
  -7   1  -1   12.41    0.87
  -6   1  -1   43.34    1.73
  -5   1  -1   57.72    1.39
  -4   1  -1   -0.03    0.11
  -3   1  -1  164.52    2.75
  -2   1  -1  356.97    7.21
  -1   1  -1   11.10    0.30
   0   1  -1   95.87    1.40
   1   1  -1  305.53    5.02
   2   1  -1   43.97    0.66
   3   1  -1    1.58    0.09
   4   1  -1  119.38    1.75
   5   1  -1  133.30    2.82
   6   1  -1   14.99    0.56
   7   1  -1    1.15    0.29
   8   1  -1   20.78    0.78
   9   1  -1   14.08    1.08
  -9   2  -1    3.25    0.74
  -8   2  -1    0.81    0.56
  -7   2  -1   41.85    1.81
  -6   2  -1   35.09    1.53
  -5   2  -1    4.69    0.53
  -4   2  -1   59.53    1.44
  -3   2  -1  193.52    3.97
  -2   2  -1   70.07    1.23
  -1   2  -1    1.96    0.11
   0   2  -1    3.31    0.12
   1   2  -1  164.28    3.33
   2   2  -1   12.82    0.28
   3   2  -1   75.81    1.32
   4   2  -1   81.49    1.23
   5   2  -1   61.58    1.15
   6   2  -1    9.97    0.34
   7   2  -1   21.82    0.74
   8   2  -1   32.89    1.58
   9   2  -1    2.84    0.65
  -8   3  -1   18.58    1.24
  -7   3  -1   34.20    1.64
  -6   3  -1   13.85    0.94
  -5   3  -1    4.94    0.61
  -4   3  -1   64.59    2.22
  -3   3  -1  120.31    2.07
  -2   3  -1    4.57    0.18
  -1   3  -1  125.25    2.18
   0   3  -1  216.46    3.63
   1   3  -1   16.68    0.44
   2   3  -1    1.99    0.11
   3   3  -1  197.21    3.26
   4   3  -1   36.10    0.71
   5   3  -1    0.08    0.14
   6   3  -1   41.15    0.86
   7   3  -1   60.89    2.28
   8   3  -1   18.17    1.14
   9   3  -1    0.39    0.55
  -8   4  -1   20.36    1.35
  -7   4  -1   17.57    1.18
  -6   4  -1    0.69    0.51
  -5   4  -1   37.93    1.59
  -4   4  -1   85.07    2.89
  -3   4  -1    9.93    0.34
  -2   4  -1   40.29    1.00
  -1   4  -1  233.33    4.82
   0   4  -1   34.21    0.71
   1   4  -1    1.49    0.15
   2   4  -1   88.34    1.89
   3   4  -1  171.44    2.86
   4   4  -1   22.19    0.49
   5   4  -1   28.18    0.61
   6   4  -1   31.98    0.90
   7   4  -1   53.74    1.35
   8   4  -1    3.06    0.59
   9   4  -1    6.50    0.81
  -8   5  -1    8.87    1.00
  -7   5  -1    4.00    0.70
  -6   5  -1   13.52    1.00
  -5   5  -1   67.69    2.52
  -4   5  -1   35.15    1.58
  -3   5  -1    8.67    0.70
  -2   5  -1   56.21    1.32
  -1   5  -1  177.30    3.78
   0   5  -1   39.86    0.82
   1   5  -1   94.92    2.11
   2   5  -1  191.64    3.96
   3   5  -1   93.82    2.09
   4   5  -1    0.50    0.13
   5   5  -1   47.78    1.20
   6   5  -1   38.34    1.04
   7   5  -1   16.36    0.62
   8   5  -1    5.94    0.69
   9   5  -1   20.54    1.28
  -7   6  -1    1.19    0.66
  -6   6  -1   39.07    1.84
  -5   6  -1   45.17    2.05
  -4   6  -1   -0.06    0.49
  -3   6  -1    8.97    0.75
  -2   6  -1   78.52    1.85
  -1   6  -1   47.01    1.25
   0   6  -1    0.10    0.21
   1   6  -1  175.60    5.36
   2   6  -1   86.03    1.90
   3   6  -1   33.87    0.87
   4   6  -1   17.43    0.57
   5   6  -1   77.45    1.80
   6   6  -1   37.35    1.03
   7   6  -1   -0.09    0.26
   8   6  -1   20.16    1.16
   9   6  -1   20.03    1.25
  -7   7  -1    9.51    1.06
  -6   7  -1   15.84    1.22
  -5   7  -1   11.14    0.99
  -4   7  -1    8.66    0.86
  -3   7  -1   40.66    1.84
  -2   7  -1   74.20    1.81
  -1   7  -1    0.03    0.24
   0   7  -1   86.40    2.11
   1   7  -1  175.10    4.04
   2   7  -1   34.74    0.90
   3   7  -1    7.31    0.35
   4   7  -1   78.78    1.81
   5   7  -1   81.40    1.91
   6   7  -1    8.30    0.45
   7   7  -1    8.44    0.47
   8   7  -1   15.73    1.04
   9   7  -1    9.54    0.92
  -6   8  -1   11.26    1.11
  -5   8  -1    0.50    0.58
  -4   8  -1   24.03    1.48
  -3   8  -1   79.70    3.15
  -2   8  -1   20.95    1.42
  -1   8  -1    9.36    0.48
   0   8  -1  133.24    3.11
   1   8  -1   67.37    1.76
   2   8  -1    1.18    0.23
   3   8  -1   32.56    0.90
   4   8  -1   71.14    1.70
   5   8  -1   44.42    1.18
   6   8  -1    1.26    0.30
   7   8  -1   22.54    0.79
   8   8  -1   15.62    0.68
   9   8  -1    1.54    0.66
  -6   9  -1    4.23    0.94
  -5   9  -1    7.68    1.03
  -4   9  -1   23.45    1.57
  -3   9  -1   35.59    2.03
  -2   9  -1    2.79    0.91
  -1   9  -1   37.50    1.15
   0   9  -1   40.65    1.19
   1   9  -1    2.38    0.36
   2   9  -1    0.13    0.29
   3   9  -1   99.80    3.31
   4   9  -1   53.51    1.96
   5   9  -1   -0.07    0.27
   6   9  -1   22.54    0.79
   7   9  -1   30.86    0.99
   8   9  -1    6.90    0.50
  -5  10  -1   16.91    1.52
  -4  10  -1   17.44    1.55
  -3  10  -1    2.98    0.97
  -2  10  -1   28.92    1.91
  -1  10  -1   54.61    1.57
   0  10  -1   28.39    0.96
   1  10  -1   -0.35    0.32
   2  10  -1   71.95    1.91
   3  10  -1  105.07    3.40
   4  10  -1    0.83    0.40
   5  10  -1   14.49    0.88
   6  10  -1   17.03    0.97
   7  10  -1   25.55    1.26
   8  10  -1    0.74    0.49
  -5  11  -1   13.81    1.62
  -4  11  -1    8.50    1.36
  -3  11  -1    2.68    1.03
  -2  11  -1   26.77    1.88
  -1  11  -1   38.27    2.14
   0  11  -1    2.68    0.40
   1  11  -1   14.64    0.68
   2  11  -1   67.21    1.88
   3  11  -1    3.86    0.54
   4  11  -1    0.56    0.40
   5  11  -1   21.41    1.13
   6  11  -1   25.21    1.26
   7  11  -1    3.15    0.57
   8  11  -1    3.33    0.60
  -4  12  -1   -1.08    1.07
  -3  12  -1   13.08    1.52
  -2  12  -1   25.63    1.85
  -1  12  -1    7.91    1.00
   0  12  -1   10.40    0.62
   1  12  -1   32.88    1.12
   2  12  -1   17.70    0.81
   3  12  -1    0.44    0.42
   4  12  -1   19.16    1.06
   5  12  -1   31.79    1.48
   6  12  -1    9.77    0.81
   7  12  -1    2.29    0.55
  -3  13  -1   13.38    1.55
  -2  13  -1    9.59    1.25
  -1  13  -1    0.56    0.72
   0  13  -1   20.12    0.86
   1  13  -1   25.96    1.00
   2  13  -1    4.61    0.49
   3  13  -1    7.84    0.70
   4  13  -1   30.74    1.44
   5  13  -1   12.11    0.91
   6  13  -1    0.55    0.51
   7  13  -1    9.00    0.85
  -2  14  -1    0.09    0.81
  -1  14  -1    7.30    1.12
   0  14  -1   21.59    1.61
   1  14  -1    9.76    0.65
   2  14  -1    1.43    0.45
   3  14  -1   18.86    1.12
   4  14  -1   16.10    1.01
   5  14  -1    3.38    0.61
   6  14  -1    9.36    0.85
   0  15  -1    7.28    1.06
   1  15  -1    1.08    0.45
   2  15  -1   11.18    0.86
   3  15  -1   16.76    1.07
   4  15  -1    5.68    0.72
  -5 -15   0   10.42    1.48
  -4 -15   0   11.00    1.36
  -3 -15   0    1.63    0.86
  -2 -15   0   12.36    1.13
   0 -15   0    2.23    0.48
   1 -15   0    0.67    0.47
  -6 -14   0   10.00    1.26
  -5 -14   0   15.96    1.52
  -4 -14   0    4.41    1.06
  -3 -14   0    5.27    1.03
  -2 -14   0   28.95    1.68
  -1 -14   0   18.17    0.95
   0 -14   0    0.94    0.42
   1 -14   0    7.99    0.67
   2 -14   0   16.48    0.97
  -7 -13   0    2.16    0.86
  -6 -13   0   12.47    1.23
  -5 -13   0   12.02    1.22
  -4 -13   0    1.11    0.87
  -3 -13   0   19.19    1.57
  -2 -13   0   39.49    1.97
  -1 -13   0    8.61    0.65
   0 -13   0    7.33    0.61
   1 -13   0   30.57    1.34
   2 -13   0   11.97    0.81
   3 -13   0   -0.09    0.38
  -7 -12   0    9.57    1.04
  -6 -12   0   20.46    1.42
  -5 -12   0    1.55    0.62
  -4 -12   0   17.54    1.39
  -3 -12   0   50.88    2.60
  -2 -12   0    8.33    0.50
  -1 -12   0    1.46    0.40
   0 -12   0   42.12    1.60
   1 -12   0   29.92    1.27
   2 -12   0    5.69    0.57
   3 -12   0    4.83    0.39
   4 -12   0   16.26    0.69
  -8 -11   0    5.27    0.86
  -7 -11   0   22.28    1.44
  -6 -11   0    7.36    0.92
  -5 -11   0   11.86    1.02
  -4 -11   0   29.21    1.62
  -3 -11   0   55.74    2.51
  -2 -11   0    0.82    0.33
  -1 -11   0   23.74    1.03
   0 -11   0   59.01    2.03
   1 -11   0   35.41    1.39
   2 -11   0    0.58    0.23
   3 -11   0   23.98    0.81
   4 -11   0   19.26    0.73
   5 -11   0    2.75    0.37
  -8 -10   0   19.71    1.37
  -7 -10   0   13.83    1.14
  -6 -10   0    1.28    0.55
  -5 -10   0   13.04    0.98
  -4 -10   0   46.82    2.11
  -3 -10   0    7.40    0.89
  -2 -10   0    5.83    0.42
  -1 -10   0   68.76    2.30
   0 -10   0   19.60    0.89
   1 -10   0    4.38    0.31
   2 -10   0   31.15    0.90
   3 -10   0   39.35    1.09
   4 -10   0    7.38    0.44
   5 -10   0    0.36    0.29
  -9  -9   0    8.14    0.93
  -8  -9   0   14.61    1.16
  -7  -9   0    6.22    0.81
  -6  -9   0   14.29    1.05
  -5  -9   0   26.70    1.39
  -4  -9   0   46.40    1.99
  -3  -9   0   11.30    0.47
  -2  -9   0   67.03    1.70
  -1  -9   0   75.53    2.42
   0  -9   0   11.65    0.43
   1  -9   0   12.02    0.46
   2  -9   0   73.46    1.75
   3  -9   0   42.99    1.16
   4  -9   0   -0.06    0.23
   5  -9   0    6.73    0.44
   6  -9   0   21.23    0.81
  -9  -8   0   10.17    0.97
  -8  -8   0    6.83    0.82
  -7  -8   0    2.20    0.60
  -6  -8   0   41.00    1.80
  -5  -8   0   41.58    1.82
  -4  -8   0    2.92    0.48
  -3  -8   0   11.03    0.43
  -2  -8   0  111.32    2.54
  -1  -8   0   32.63    0.79
   0  -8   0    0.94    0.18
   1  -8   0   81.73    1.83
   2  -8   0   52.51    1.28
   3  -8   0    6.76    0.38
   4  -8   0   10.17    0.48
   5  -8   0   24.49    0.82
   6  -8   0   12.63    0.59
   7  -8   0   -0.44    0.42
  -9  -7   0    6.47    0.82
  -8  -7   0   -0.01    0.48
  -7  -7   0   20.51    1.22
  -6  -7   0   43.76    1.86
  -5  -7   0   28.81    1.37
  -4  -7   0    8.43    0.67
  -3  -7   0   40.19    1.00
  -2  -7   0   65.20    1.54
  -1  -7   0    1.41    0.15
   0  -7   0   57.15    1.31
   1  -7   0  106.43    1.84
   2  -7   0   27.79    0.60
   3  -7   0    1.95    0.25
   4  -7   0   45.82    1.20
   5  -7   0   49.40    1.33
   6  -7   0    2.34    0.31
   7  -7   0    4.25    0.41
  -9  -6   0    2.51    0.70
  -8  -6   0    5.72    0.73
  -7  -6   0   35.26    1.65
  -6  -6   0   40.86    1.72
  -5  -6   0   -0.20    0.40
  -4  -6   0   76.30    2.59
  -3  -6   0   70.59    1.57
  -2  -6   0   20.95    0.58
  -1  -6   0   15.70    0.42
   0  -6   0  221.21    3.60
   1  -6   0   85.44    1.49
   2  -6   0    0.19    0.14
   3  -6   0   46.13    0.93
   4  -6   0   57.77    1.15
   5  -6   0   25.30    0.66
   6  -6   0    2.34    0.32
   7  -6   0    9.80    0.53
  -9  -5   0   -0.29    0.60
  -8  -5   0   30.14    1.56
  -7  -5   0   29.60    1.44
  -6  -5   0    0.01    0.43
  -5  -5   0   22.48    1.11
  -4  -5   0   99.16    3.41
  -3  -5   0   95.30    2.04
  -2  -5   0    0.30    0.12
  -1  -5   0   45.60    0.97
   0  -5   0  150.89    2.52
   1  -5   0    6.69    0.22
   2  -5   0   36.54    0.72
   3  -5   0   91.96    1.66
   4  -5   0   74.93    1.43
   5  -5   0    0.86    0.20
   6  -5   0   32.33    0.81
   7  -5   0   24.55    0.70
   8  -5   0    1.71    0.55
  -9  -4   0   10.17    0.97
  -8  -4   0   30.38    1.55
  -7  -4   0    4.44    0.61
  -6  -4   0    7.99    0.71
  -5  -4   0   52.86    1.97
  -4  -4   0  153.49    4.81
  -3  -4   0   17.05    0.46
  -2  -4   0  112.60    2.34
  -1  -4   0  109.26    2.22
   0  -4   0   71.67    1.22
   1  -4   0   25.83    0.51
   2  -4   0  190.25    3.13
   3  -4   0  123.10    2.14
   4  -4   0   17.10    0.46
   5  -4   0   25.35    0.64
   6  -4   0   43.95    0.97
   7  -4   0   20.16    0.61
   8  -4   0    0.22    0.37
  -9  -3   0   13.29    1.06
  -8  -3   0   13.91    1.01
  -7  -3   0   -0.20    0.45
  -6  -3   0   32.48    1.43
  -5  -3   0   80.72    2.74
  -4  -3   0   19.86    0.52
  -3  -3   0   96.71    2.03
  -2  -3   0  431.05    8.57
  -1  -3   0  161.66    3.25
   0  -3   0    7.65    0.23
   1  -3   0  170.86    2.85
   2  -3   0  246.42    4.03
   3  -3   0   83.38    1.47
   4  -3   0   14.21    0.41
   5  -3   0   61.98    1.21
   6  -3   0   50.81    1.08
   7  -3   0    5.08    0.42
   8  -3   0    5.04    0.46
  -9  -2   0   14.74    1.11
  -8  -2   0    3.29    0.61
  -7  -2   0    9.10    0.78
  -6  -2   0   70.57    2.56
  -5  -2   0   53.80    1.22
  -4  -2   0   14.37    0.42
  -3  -2   0  260.82    5.20
  -2  -2   0  887.65   17.46
  -1  -2   0   16.06    0.37
   0  -2   0    1.39    0.08
   1  -2   0  369.38    5.98
   2  -2   0  215.95    3.59
   3  -2   0    3.94    0.19
   4  -2   0  103.06    1.82
   5  -2   0   77.53    1.45
   6  -2   0   26.87    0.67
   7  -2   0    2.60    0.35
   8  -2   0   21.06    0.82
   9  -2   0   12.27    0.69
  -9  -1   0   10.23    0.94
  -8  -1   0    2.04    0.56
  -7  -1   0   32.34    1.53
  -6  -1   0   58.35    2.23
  -5  -1   0    3.49    0.20
  -4  -1   0  183.68    3.88
  -3  -1   0  128.32    2.65
  -2  -1   0    7.04    0.22
  -1  -1   0    1.64    0.15
   0  -1   0  257.86    7.57
   1  -1   0  528.86    8.50
   2  -1   0  152.39    2.56
   3  -1   0   93.31    1.63
   4  -1   0  127.13    2.22
   5  -1   0   75.88    1.40
   6  -1   0    0.03    0.19
   7  -1   0   24.41    0.83
   8  -1   0   30.96    1.01
   9  -1   0    5.07    0.49
  -9   0   0   -0.50    0.58
  -8   0   0   17.71    1.14
  -7   0   0   31.55    1.43
  -6   0   0   18.93    1.02
  -5   0   0   15.13    0.48
  -4   0   0  135.51    2.29
  -3   0   0  127.56    2.15
  -2   0   0    9.37    0.29
  -1   0   0  105.47    2.07
   1   0   0   97.89    2.06
   2   0   0    8.99    0.21
   3   0   0  126.43    2.66
   4   0   0  132.27    2.30
   5   0   0   15.62    0.42
   6   0   0   19.50    0.67
   7   0   0   28.58    0.92
   8   0   0   18.58    0.74
   9   0   0   -0.33    0.36
  -9   1   0    4.88    0.80
  -8   1   0   28.73    1.51
  -7   1   0   24.05    1.25
  -6   1   0   -0.11    0.37
  -5   1   0   70.30    2.50
  -4   1   0  129.81    2.69
  -3   1   0   94.04    1.62
  -2   1   0  154.33    2.55
  -1   1   0  517.44    8.51
   0   1   0  274.08    5.43
   1   1   0    1.38    0.06
   2   1   0    7.40    0.18
   3   1   0  127.87    2.16
   4   1   0  189.72    3.15
   5   1   0    3.65    0.17
   6   1   0   62.08    1.50
   7   1   0   35.17    1.02
   8   1   0    1.93    0.33
   9   1   0    9.99    0.92
  -9   2   0   13.70    1.14
  -8   2   0   19.19    1.22
  -7   2   0    2.18    0.56
  -6   2   0   26.93    1.29
  -5   2   0   74.45    2.61
  -4   2   0  100.85    2.19
  -3   2   0    4.21    0.20
  -2   2   0  217.13    4.38
  -1   2   0  362.04    7.33
   0   2   0    1.32    0.12
   1   2   0   16.26    0.38
   2   2   0  869.37   14.22
   3   2   0  253.66    4.23
   4   2   0   13.15    0.34
   5   2   0   48.51    0.82
   6   2   0   72.74    1.36
   7   2   0    9.22    0.47
   8   2   0    3.34    0.37
   9   2   0   14.52    1.08
  -8   3   0    4.05    0.75
  -7   3   0    7.18    0.75
  -6   3   0   49.83    2.02
  -5   3   0   58.88    2.22
  -4   3   0   15.95    0.84
  -3   3   0   79.24    1.76
  -2   3   0  236.18    4.92
  -1   3   0  172.52    3.52
   0   3   0    7.15    0.31
   1   3   0  158.49    2.65
   2   3   0  425.43    6.98
   3   3   0   96.65    1.66
   4   3   0   19.40    0.44
   5   3   0   81.35    1.47
   6   3   0   31.83    0.70
   7   3   0   -0.31    0.23
   8   3   0   13.28    0.97
   9   3   0   13.63    1.05
  -8   4   0    0.15    0.60
  -7   4   0   19.85    1.24
  -6   4   0   39.07    1.80
  -5   4   0   26.24    1.28
  -4   4   0   15.65    0.91
  -3   4   0  120.88    2.60
  -2   4   0  179.85    3.84
  -1   4   0   24.68    0.66
   0   4   0   71.16    1.65
   1   4   0  109.29    2.26
   2   4   0  112.62    2.35
   3   4   0   18.23    0.51
   4   4   0  158.76    2.66
   5   4   0   53.04    1.01
   6   4   0    8.22    0.39
   7   4   0    4.96    0.60
   8   4   0   31.00    1.49
   9   4   0    8.74    0.87
  -8   5   0    2.09    0.75
  -7   5   0   25.66    1.46
  -6   5   0   34.00    1.63
  -5   5   0    1.08    0.52
  -4   5   0   75.00    2.68
  -3   5   0   91.78    2.04
  -2   5   0   34.47    0.90
  -1   5   0    7.22    0.32
   0   5   0  151.41    3.30
   1   5   0   44.43    1.12
   2   5   0    0.26    0.14
   3   5   0   95.36    2.06
   4   5   0  111.37    2.34
   5   5   0   22.26    0.67
   6   5   0   -0.03    0.22
   7   5   0   28.59    0.86
   8   5   0   28.38    1.44
   9   5   0   -0.30    0.53
  -7   6   0    8.92    0.98
  -6   6   0    3.00    0.69
  -5   6   0   27.10    1.43
  -4   6   0   54.52    2.23
  -3   6   0   46.70    1.90
  -2   6   0    0.14    0.20
  -1   6   0   83.61    1.99
   0   6   0  210.98    4.64
   1   6   0   16.38    0.57
   2   6   0   19.85    0.56
   3   6   0   69.94    1.58
   4   6   0   75.02    1.72
   5   6   0   -0.15    0.22
   6   6   0   38.25    1.06
   7   6   0   35.21    1.02
   8   6   0    5.55    0.68
   9   6   0    1.60    0.61
  -7   7   0    5.81    0.93
  -6   7   0    1.56    0.66
  -5   7   0   52.85    2.25
  -4   7   0   44.21    1.99
  -3   7   0    1.16    0.55
  -2   7   0   26.10    0.82
  -1   7   0  104.28    2.48
   0   7   0   59.47    1.49
   1   7   0    1.59    0.20
   2   7   0   66.66    1.49
   3   7   0   40.37    1.01
   4   7   0    7.23    0.36
   5   7   0   29.10    0.84
   6   7   0   43.00    1.16
   7   7   0   18.92    0.70
   8   7   0   -0.18    0.47
   9   7   0    6.43    0.81
  -6   8   0   12.63    1.15
  -5   8   0   23.24    1.47
  -4   8   0   10.44    0.97
  -3   8   0    5.78    0.82
  -2   8   0   50.91    1.39
  -1   8   0   80.63    2.02
   0   8   0    1.09    0.29
   1   8   0   32.01    0.99
   2   8   0  115.67    2.62
   3   8   0   11.43    0.45
   4   8   0    3.33    0.29
   5   8   0   44.51    1.16
   6   8   0   39.60    1.11
   7   8   0    2.97    0.34
   8   8   0    7.43    0.48
  -6   9   0   22.34    1.60
  -5   9   0    7.43    0.97
  -4   9   0   -0.33    0.63
  -3   9   0   42.82    2.21
  -2   9   0   77.03    3.29
  -1   9   0   11.58    0.57
   0   9   0   12.40    0.57
   1   9   0   75.70    1.92
   2   9   0   69.16    1.78
   3   9   0    9.65    0.70
   4   9   0   49.34    1.80
   5   9   0   28.28    0.85
   6   9   0   16.35    0.64
   7   9   0    5.76    0.44
   8   9   0   14.98    0.68
  -5  10   0    1.38    0.86
  -4  10   0    7.08    1.06
  -3  10   0   37.99    2.25
  -2  10   0   31.95    2.02
  -1  10   0    4.06    0.41
   0  10   0   19.38    0.75
   1  10   0   71.18    1.85
   2  10   0    6.43    0.48
   4  10   0   51.01    1.88
   5  10   0   10.97    0.77
   6  10   0    0.60    0.44
   7  10   0   14.73    0.89
   8  10   0   21.54    1.13
  -5  11   0    3.07    1.13
  -4  11   0   19.95    1.78
  -3  11   0   26.53    1.94
  -2  11   0    1.71    0.85
  -1  11   0   34.23    1.13
   0  11   0   58.03    1.62
   1  11   0   24.74    0.92
   2  11   0    1.58    0.38
   3  11   0   50.39    1.97
   4  11   0   28.16    1.31
   5  11   0   12.07    0.82
   6  11   0    9.45    0.74
   7  11   0   21.25    1.15
   8  11   0    6.54    0.69
  -4  12   0   14.38    1.69
  -3  12   0    3.93    1.20
  -2  12   0    5.45    1.02
  -1  12   0   28.72    1.84
   0  12   0   41.77    1.32
   1  12   0    2.50    0.42
   2  12   0    7.96    0.56
   3  12   0   53.91    2.03
   4  12   0   19.22    1.06
   5  12   0    0.57    0.45
   6  12   0   19.26    1.12
   7  12   0    8.55    0.75
   8  12   0    0.60    0.53
  -3  13   0    1.79    1.07
  -2  13   0   14.29    1.42
  -1  13   0   32.32    1.95
   0  13   0    7.43    0.57
   1  13   0   10.81    0.64
   2  13   0   35.03    1.23
   3  13   0   18.66    1.08
   4  13   0   -0.10    0.51
   5  13   0   13.26    0.91
   6  13   0   13.18    0.95
   7  13   0    3.41    0.62
  -2  14   0   15.37    1.48
  -1  14   0    7.88    1.12
   0  14   0    0.71    0.73
   1  14   0   17.84    0.86
   2  14   0   28.72    1.11
   3  14   0    5.56    0.66
   4  14   0    4.36    0.63
   5  14   0   15.42    1.03
   6  14   0   12.08    0.94
   0  15   0    1.90    0.81
   1  15   0   27.78    1.11
   2  15   0   11.80    0.95
   3  15   0    1.56    0.58
   4  15   0   12.10    0.93
   5  15   0   12.79    0.95
  -4 -15   1    3.70    1.13
  -3 -15   1   14.00    1.32
  -2 -15   1   10.86    1.06
   0 -15   1    9.40    0.72
  -6 -14   1    8.45    1.22
  -5 -14   1    0.84    0.90
  -4 -14   1   14.09    1.49
  -3 -14   1   22.03    1.60
  -2 -14   1    2.06    0.73
  -1 -14   1   11.31    0.72
   0 -14   1   25.19    1.14
   1 -14   1    7.88    0.66
   2 -14   1    0.44    0.42
  -7 -13   1   11.21    1.24
  -6 -13   1    0.22    0.75
  -5 -13   1   16.07    1.40
  -4 -13   1   28.61    1.95
  -3 -13   1    7.46    1.06
  -2 -13   1    3.31    0.77
  -1 -13   1   25.76    1.13
   0 -13   1   19.76    0.99
   1 -13   1   -0.11    0.34
   2 -13   1   11.63    0.78
   3 -13   1   15.25    0.92
  -7 -12   1    3.44    0.79
  -6 -12   1    9.57    1.05
  -4 -12   1   19.01    1.47
  -3 -12   1    0.06    0.70
  -2 -12   1   19.56    1.35
  -1 -12   1   32.12    1.29
   0 -12   1   10.46    0.66
   1 -12   1    6.95    0.57
   2 -12   1   23.49    1.14
   3 -12   1   12.43    0.82
   4 -12   1    0.05    0.29
  -8 -11   1    3.39    0.81
  -7 -11   1    2.47    0.71
  -6 -11   1   24.77    1.51
  -5 -11   1   22.16    1.40
  -4 -11   1    0.15    0.53
  -3 -11   1    5.17    0.88
  -2 -11   1   70.51    1.81
  -1 -11   1   13.89    0.74
   0 -11   1    3.08    0.40
   1 -11   1   40.03    1.52
   2 -11   1   26.75    0.83
   3 -11   1    1.98    0.29
   4 -11   1    7.87    0.47
   5 -11   1   12.88    0.62
  -8 -10   1    0.07    0.62
  -7 -10   1   26.08    1.54
  -6 -10   1   17.14    1.17
  -5 -10   1   14.23    1.06
  -4 -10   1    0.39    0.54
  -3 -10   1  101.61    3.81
  -2 -10   1   71.72    1.83
  -1 -10   1   -0.02    0.28
   0 -10   1   27.57    1.12
   1 -10   1   57.17    1.37
   2 -10   1   26.37    0.81
   3 -10   1    3.35    0.32
   4 -10   1   18.39    0.69
   5 -10   1   16.61    0.69
  -8  -9   1    7.81    0.91
  -7  -9   1   29.91    1.63
  -6  -9   1   23.13    1.31
  -5  -9   1    0.12    0.48
  -4  -9   1   53.51    2.18
  -3  -9   1  105.06    3.62
  -2  -9   1    0.08    0.25
  -1  -9   1    2.67    0.34
   0  -9   1   40.23    1.00
   1  -9   1   37.80    0.98
   2  -9   1    2.90    0.28
   3  -9   1   36.55    1.02
   4  -9   1   24.99    0.81
   5  -9   1    9.11    0.49
   6  -9   1    2.89    0.37
  -9  -8   1    1.26    0.63
  -8  -8   1   14.75    1.12
  -7  -8   1   21.33    1.29
  -6  -8   1    1.24    0.50
  -5  -8   1   42.72    1.85
  -4  -8   1   72.14    2.62
  -3  -8   1   33.22    0.89
  -2  -8   1    0.84    0.24
  -1  -8   1   70.06    1.52
   0  -8   1  139.40    2.89
   1  -8   1    8.76    0.38
   2  -8   1   20.35    0.64
   3  -8   1   79.90    1.87
   4  -8   1   24.95    0.80
   5  -8   1    0.54    0.23
   6  -8   1    9.82    0.53
   7  -8   1   11.82    0.85
  -9  -7   1    9.95    0.93
  -8  -7   1   14.72    1.07
  -7  -7   1    6.97    0.79
  -6  -7   1    7.46    0.78
  -5  -7   1   81.03    2.89
  -4  -7   1   77.09    2.73
  -3  -7   1    7.05    0.32
  -2  -7   1   35.15    0.70
  -1  -7   1  195.24    3.81
   0  -7   1   89.68    1.55
   1  -7   1   -0.02    0.14
   2  -7   1   75.16    1.38
   3  -7   1   39.10    0.84
   4  -7   1    7.52    0.41
   5  -7   1   12.46    0.54
   6  -7   1   16.06    0.65
   7  -7   1    8.90    0.52
  -9  -6   1   19.69    1.33
  -8  -6   1   19.33    1.25
  -7  -6   1   -0.04    0.46
  -6  -6   1   36.75    1.66
  -5  -6   1   76.61    2.72
  -4  -6   1   17.86    0.94
  -3  -6   1   32.81    0.82
  -2  -6   1   87.36    1.52
  -1  -6   1  185.31    3.71
   0  -6   1    0.43    0.12
   1  -6   1   47.95    0.90
   2  -6   1   81.01    1.46
   3  -6   1   10.16    0.34
   4  -6   1   -0.03    0.18
   5  -6   1   48.46    1.04
   6  -6   1   35.08    1.06
   7  -6   1    2.53    0.34
  -9  -5   1   20.49    1.35
  -8  -5   1    5.88    0.78
  -7  -5   1   16.11    1.05
  -6  -5   1   36.75    1.64
  -5  -5   1   47.79    1.87
  -4  -5   1    0.49    0.38
  -3  -5   1   99.03    2.06
  -2  -5   1  193.00    3.96
  -1  -5   1   93.16    1.95
   0  -5   1   40.24    0.91
   1  -5   1  176.61    2.97
   2  -5   1   56.30    1.06
   3  -5   1    9.17    0.39
   4  -5   1   36.40    0.80
   5  -5   1   64.69    1.31
   6  -5   1   12.47    0.45
   7  -5   1    2.73    0.29
   8  -5   1    9.47    0.80
  -9  -4   1    6.71    0.85
  -8  -4   1    2.81    0.65
  -7  -4   1   49.54    2.10
  -6  -4   1   31.47    1.45
  -5  -4   1   27.87    1.26
  -4  -4   1   22.90    1.04
  -3  -4   1  166.68    5.10
  -2  -4   1   88.20    1.87
  -1  -4   1    1.39    0.18
   0  -4   1   34.50    0.78
   1  -4   1  233.38    3.87
   2  -4   1   44.40    0.83
   3  -4   1   10.10    0.32
   4  -4   1   84.89    1.58
   5  -4   1   34.46    0.80
   6  -4   1    0.86    0.22
   7  -4   1   17.15    0.56
   8  -4   1   20.22    0.85
  -9  -3   1   -0.07    0.55
  -8  -3   1   19.77    1.22
  -7  -3   1   59.18    2.34
  -6  -3   1   42.17    1.71
  -5  -3   1    0.01    0.34
  -4  -3   1   35.65    1.39
  -3  -3   1  190.97    5.78
  -2  -3   1    2.09    0.30
  -1  -3   1   17.12    0.56
   0  -3   1  224.57    4.42
   1  -3   1  131.46    2.16
   2  -3   1    5.13    0.20
   3  -3   1  119.44    2.09
   4  -3   1   62.73    1.21
   5  -3   1    4.91    0.27
   6  -3   1   14.32    0.47
   7  -3   1   34.18    0.85
   8  -3   1   18.21    0.79
  -9  -2   1    3.76    0.70
  -8  -2   1   31.40    1.58
  -7  -2   1   21.30    1.18
  -6  -2   1    9.27    0.42
  -5  -2   1   59.20    2.14
  -4  -2   1   79.49    2.64
  -3  -2   1   75.99    2.41
  -2  -2   1   13.92    0.59
  -1  -2   1  163.97    3.32
   1  -2   1    2.13    0.15
   2  -2   1   72.02    2.17
   3  -2   1  188.22    3.95
   4  -2   1   61.98    1.16
   5  -2   1    4.40    0.25
   6  -2   1   34.88    0.81
   7  -2   1   42.48    1.23
   8  -2   1    1.10    0.36
   9  -2   1    3.26    0.47
  -9  -1   1   13.39    1.06
  -8  -1   1   20.57    1.23
  -7  -1   1    0.61    0.47
  -6  -1   1   14.40    0.91
  -5  -1   1  128.08    2.80
  -4  -1   1  112.04    3.65
  -3  -1   1    1.76    0.28
  -2  -1   1   42.84    1.41
  -1  -1   1  315.91    8.74
   1  -1   1   11.38    0.30
   2  -1   1  360.95    7.22
   3  -1   1  163.13    3.41
   4  -1   1   -0.05    0.18
   5  -1   1   56.14    1.11
   6  -1   1   42.58    0.92
   7  -1   1   11.29    0.55
   8  -1   1    3.04    0.39
   9  -1   1   15.53    0.74
  -9   0   1   16.92    1.18
  -8   0   1    6.03    0.71
  -7   0   1    0.92    0.48
  -6   0   1   55.14    2.08
  -5   0   1   97.37    2.13
  -4   0   1   19.13    0.56
  -3   0   1   25.19    0.63
  -2   0   1   17.97    0.45
  -1   0   1   89.80    1.82
   1   0   1  416.19    8.31
   2   0   1   14.14    0.29
   3   0   1   10.43    0.25
   4   0   1   26.07    0.71
   5   0   1  117.57    2.58
   6   0   1   45.73    0.95
   7   0   1   -0.30    0.25
   8   0   1   11.41    0.58
   9   0   1   27.63    0.98
  -9   1   1    8.27    0.95
  -8   1   1    0.51    0.52
  -7   1   1   11.71    0.86
  -6   1   1   46.06    1.82
  -5   1   1   15.82    0.88
  -4   1   1   25.02    0.66
  -3   1   1  115.05    2.38
  -2   1   1  314.60    6.27
  -1   1   1   11.41    0.44
   0   1   1  121.82    3.49
   1   1   1  367.58    7.27
   2   1   1   28.45    0.52
   3   1   1    1.76    0.11
   4   1   1  279.00    4.63
   5   1   1  122.18    2.12
   6   1   1    6.41    0.38
   7   1   1   13.32    0.56
   8   1   1   19.17    0.74
   9   1   1    9.71    0.58
  -9   2   1    1.31    0.73
  -8   2   1    6.63    0.79
  -7   2   1   31.65    1.54
  -6   2   1   25.38    1.21
  -5   2   1    1.66    0.44
  -4   2   1   71.68    1.58
  -3   2   1  181.04    3.66
  -2   2   1   46.42    1.02
  -1   2   1   31.69    0.73
   0   2   1   65.03    1.44
   1   2   1  100.02    2.05
   2   2   1    8.00    0.20
   3   2   1  140.23    2.34
   4   2   1  104.82    1.80
   5   2   1   16.95    0.42
   6   2   1    3.63    0.31
   7   2   1   46.62    1.24
   8   2   1   24.42    0.84
   9   2   1   -0.17    0.49
  -8   3   1   18.33    1.24
  -7   3   1   23.15    1.29
  -6   3   1    3.25    0.59
  -5   3   1   20.42    1.04
  -4   3   1   62.19    1.45
  -3   3   1   78.25    1.67
  -2   3   1   31.77    0.76
  -1   3   1  266.99    5.42
   0   3   1  273.76    5.71
   1   3   1   10.52    0.24
   2   3   1   92.53    1.57
   3   3   1  272.32    4.48
   4   3   1   23.21    0.49
   5   3   1    0.05    0.14
   6   3   1   72.82    1.35
   7   3   1   53.04    1.34
   8   3   1    9.72    0.83
   9   3   1    3.49    0.70
  -8   4   1   18.34    1.27
  -7   4   1    9.29    0.89
  -6   4   1    3.81    0.63
  -5   4   1   56.52    2.16
  -4   4   1   48.93    1.88
  -3   4   1    2.91    0.22
  -2   4   1  115.67    2.52
  -1   4   1  354.02    7.20
   0   4   1   92.76    2.11
   1   4   1   11.93    0.28
   2   4   1  107.12    2.21
   3   4   1  312.49    5.21
   4   4   1    5.70    0.21
   5   4   1   29.12    0.62
   6   4   1   65.53    1.24
   7   4   1   26.36    1.23
   8   4   1    0.05    0.46
   9   4   1   14.80    1.05
  -8   5   1    4.21    0.88
  -7   5   1   -0.42    0.55
  -6   5   1   31.62    1.59
  -5   5   1   41.92    1.74
  -4   5   1    5.50    0.62
  -3   5   1   19.52    0.59
  -2   5   1   72.43    1.64
  -1   5   1  267.43    5.64
   0   5   1    3.86    0.26
   1   5   1  125.07    2.69
   2   5   1  235.08    4.76
   3   5   1   71.40    1.58
   4   5   1   12.43    0.32
   5   5   1   84.58    1.91
   6   5   1   31.33    0.87
   7   5   1    2.85    0.50
   8   5   1   21.60    1.18
   9   5   1   21.76    1.27
  -7   6   1    4.09    0.77
  -6   6   1   35.92    1.83
  -5   6   1   28.35    1.46
  -4   6   1   -0.35    0.43
  -3   6   1   70.43    1.67
  -2   6   1  134.99    2.95
  -1   6   1    0.89    0.22
   0   6   1  122.65    2.75
   1   6   1  191.34    4.05
   2   6   1   69.54    1.53
   3   6   1    0.04    0.17
   4   6   1   58.05    1.37
   5   6   1  100.20    2.23
   6   6   1   11.47    0.49
   7   6   1    6.90    0.41
   8   6   1   19.63    1.15
   9   6   1   18.17    1.20
  -7   7   1   12.90    1.19
  -6   7   1   15.37    1.17
  -5   7   1    2.78    0.63
  -4   7   1   38.34    1.78
  -3   7   1   53.79    2.22
  -2   7   1   34.48    0.98
  -1   7   1   28.64    0.87
   0   7   1   56.06    1.42
   1   7   1  218.62    6.41
   2   7   1   13.05    0.43
   3   7   1   34.64    0.88
   4   7   1  121.36    2.64
   5   7   1   47.01    1.22
   6   7   1   -0.28    0.24
   7   7   1   23.17    0.77
   8   7   1   20.26    1.17
   9   7   1    4.11    0.71
  -6   8   1    5.57    0.88
  -5   8   1    4.45    0.75
  -4   8   1   64.13    2.74
  -3   8   1   33.81    1.71
  -2   8   1    1.74    0.28
  -1   8   1   38.21    1.13
   0   8   1   97.18    2.34
   1   8   1   32.98    1.00
   2   8   1    2.01    0.30
   3   8   1   99.09    3.19
   4   8   1   51.82    1.28
   5   8   1    5.58    0.37
   6   8   1   15.39    0.61
   7   8   1   34.97    1.03
   8   8   1   13.91    0.95
   9   8   1    1.74    0.66
  -6   9   1    0.70    0.72
  -5   9   1    9.98    1.07
  -4   9   1   16.67    1.30
  -3   9   1   17.24    1.33
  -2   9   1   12.75    0.59
  -1   9   1   43.23    1.27
   0   9   1   51.74    1.43
   1   9   1    0.40    0.29
   2   9   1   61.80    1.64
   3   9   1  113.30    3.57
   4   9   1    6.25    0.59
   5   9   1    8.04    0.43
   6   9   1   29.57    0.91
   7   9   1   32.06    0.99
   8   9   1    1.28    0.34
   9   9   1    5.30    0.72
  -5  10   1   17.30    1.46
  -4  10   1   13.29    1.30
  -3  10   1    0.28    0.80
  -2  10   1   60.69    2.90
  -1  10   1   48.76    1.44
   0  10   1    7.09    0.46
   1  10   1   17.19    0.72
   2  10   1  106.39    2.56
   3  10   1   22.05    1.06
   4  10   1    0.21    0.42
   5  10   1   15.92    0.92
   6  10   1   39.87    1.63
   7  10   1   14.08    0.90
   8  10   1    3.55    0.58
  -5  11   1   15.83    1.61
  -4  11   1   -0.30    0.90
  -3  11   1   10.28    1.30
  -2  11   1   32.88    2.13
  -1  11   1   12.83    0.65
   0  11   1    4.61    0.42
   1  11   1   25.00    0.91
   2  11   1   23.49    0.93
   3  11   1    5.29    0.59
   4  11   1    4.77    0.60
   5  11   1   43.76    1.78
   6  11   1   24.86    1.25
   7  11   1    1.29    0.50
   8  11   1   13.19    0.91
  -4  12   1    2.73    1.16
  -3  12   1   16.05    1.64
  -2  12   1   15.02    1.50
  -1  12   1   -0.21    0.70
   0  12   1   20.06    0.83
   1  12   1   41.75    1.29
   2  12   1   11.41    0.65
   3  12   1    2.41    0.52
   4  12   1   52.97    2.09
   5  12   1   37.49    1.64
   6  12   1    0.85    0.48
   7  12   1    5.64    0.67
   8  12   1    8.38    0.74
  -3  13   1   16.95    1.73
  -1  13   1    3.96    0.86
   0  13   1   27.52    1.04
   1  13   1   22.47    0.92
   2  13   1    0.08    0.36
   3  13   1   18.62    1.04
   4  13   1   30.62    1.44
   5  13   1    8.42    0.77
   6  13   1    0.14    0.47
   7  13   1   10.54    0.89
  -2  14   1    1.12    0.89
  -1  14   1   10.30    1.18
   0  14   1   21.67    0.93
   1  14   1    2.20    0.43
   2  14   1    7.61    0.61
   3  14   1   28.78    1.41
   4  14   1   12.80    0.95
   5  14   1    0.23    0.50
   6  14   1   12.07    0.91
  -1  15   1   13.19    1.37
   0  15   1    9.69    1.13
   1  15   1    0.08    0.44
   2  15   1   21.31    0.98
   3  15   1   20.06    1.18
   4  15   1   -0.29    0.52
   5  15   1    3.26    0.63
   2  16   1   25.06    1.37
   3  16   1    2.94    0.70
  -4 -15   2    8.85    1.30
  -3 -15   2    0.29    0.79
  -2 -15   2   13.95    1.23
  -1 -15   2   19.98    1.30
   0 -15   2    2.39    0.49
  -5 -14   2   12.72    1.36
  -4 -14   2   -0.50    0.85
  -3 -14   2   10.39    1.20
  -2 -14   2   21.73    1.44
   0 -14   2    0.18    0.37
   1 -14   2   14.48    0.84
  -6 -13   2   15.04    1.38
  -5 -13   2    4.84    0.95
  -4 -13   2    3.69    0.98
  -3 -13   2   26.99    1.78
  -2 -13   2   26.03    1.56
  -1 -13   2    0.27    0.35
   0 -13   2   13.11    0.77
   1 -13   2   29.72    1.28
   2 -13   2    5.16    0.57
   3 -13   2    0.80    0.45
  -7 -12   2   13.87    1.25
  -6 -12   2   12.90    1.17
  -5 -12   2    2.10    0.72
  -4 -12   2   26.23    1.68
  -3 -12   2   31.08    1.92
  -2 -12   2    5.83    0.86
  -1 -12   2    5.96    0.50
   0 -12   2   40.00    1.51
   1 -12   2   27.78    1.20
   2 -12   2    0.00    0.34
   3 -12   2    9.78    0.71
   4 -12   2   18.25    0.73
  -7 -11   2   10.62    1.05
  -6 -11   2    0.19    0.60
  -5 -11   2   10.91    1.00
  -4 -11   2   30.07    1.69
  -3 -11   2   29.77    1.79
  -2 -11   2   -0.01    0.63
  -1 -11   2   39.83    1.39
   0 -11   2   55.35    1.93
   1 -11   2    5.76    0.53
   2 -11   2    9.66    0.46
   3 -11   2   29.30    0.91
   4 -11   2   13.84    0.61
   5 -11   2   -0.02    0.44
  -8 -10   2   18.88    1.37
  -7 -10   2    6.98    0.89
  -6 -10   2    2.40    0.63
  -5 -10   2   18.69    1.23
  -4 -10   2   44.42    2.02
  -3 -10   2    3.88    0.77
  -2 -10   2   63.00    1.62
  -1 -10   2   50.12    1.69
   0 -10   2    4.97    0.44
   1 -10   2    1.50    0.23
   2 -10   2   41.88    1.11
   3 -10   2   26.22    0.83
   4 -10   2    2.61    0.32
   5 -10   2    5.19    0.42
  -8  -9   2    9.54    1.01
  -7  -9   2    0.23    0.58
  -6  -9   2   14.74    1.07
  -5  -9   2   32.69    1.59
  -4  -9   2   15.49    1.04
  -3  -9   2   28.39    1.49
  -2  -9   2   74.04    1.83
  -1  -9   2   44.01    1.55
   0  -9   2    6.17    0.31
   1  -9   2   26.76    0.76
   2  -9   2   93.21    2.13
   3  -9   2   14.86    0.57
   4  -9   2    2.94    0.32
   5  -9   2   20.01    0.75
   6  -9   2   16.72    0.70
  -9  -8   2   11.20    1.05
  -8  -8   2    0.71    0.60
  -7  -8   2    5.63    0.74
  -6  -8   2   42.68    1.88
  -5  -8   2   22.68    1.25
  -4  -8   2   -0.12    0.41
  -3  -8   2   55.93    2.16
  -2  -8   2   49.92    1.26
  -1  -8   2   18.42    0.51
   0  -8   2   14.08    0.45
   1  -8   2   80.46    1.80
   2  -8   2   20.02    0.65
   3  -8   2    0.57    0.23
   4  -8   2   29.34    0.88
   5  -8   2   23.18    0.80
   6  -8   2    4.53    0.40
  -9  -7   2    1.60    0.67
  -8  -7   2    2.87    0.64
  -7  -7   2   17.95    1.17
  -6  -7   2   43.61    1.91
  -5  -7   2    0.79    0.49
  -4  -7   2   33.16    1.48
  -3  -7   2   45.39    1.83
  -2  -7   2   31.16    0.64
  -1  -7   2   25.74    0.65
   0  -7   2  118.68    2.03
   1  -7   2  103.87    1.83
   2  -7   2    4.26    0.23
   3  -7   2   18.03    0.50
   4  -7   2   57.53    1.42
   5  -7   2   18.44    0.68
   6  -7   2    0.10    0.25
   7  -7   2    8.22    0.76
  -9  -6   2    0.29    0.63
  -8  -6   2   15.07    1.09
  -7  -6   2   27.46    1.42
  -6  -6   2    6.59    0.72
  -5  -6   2   14.18    0.89
  -4  -6   2   78.46    2.58
  -3  -6   2   46.03    1.07
  -2  -6   2    1.50    0.20
  -1  -6   2   53.66    1.17
   0  -6   2  229.71    4.59
   1  -6   2   48.96    0.93
   2  -6   2    1.63    0.18
   3  -6   2   60.81    1.19
   4  -6   2   33.88    0.78
   5  -6   2    4.93    0.30
   6  -6   2   13.02    0.57
   7  -6   2   11.84    0.57
  -9  -5   2    4.72    0.81
  -8  -5   2   24.80    1.47
  -7  -5   2    5.79    0.69
  -6  -5   2    5.71    0.64
  -5  -5   2   39.74    1.64
  -4  -5   2  128.11    3.98
  -3  -5   2    8.79    0.62
  -2  -5   2   41.92    0.99
  -1  -5   2   91.42    2.75
   0  -5   2  119.13    2.43
   1  -5   2   19.32    0.44
   2  -5   2   61.39    1.15
   3  -5   2   59.59    1.14
   4  -5   2   27.93    0.68
   5  -5   2    3.77    0.27
   6  -5   2   31.39    0.80
   7  -5   2   11.25    0.46
   8  -5   2    0.06    0.52
  -9  -4   2    7.13    0.91
  -8  -4   2   10.75    0.93
  -7  -4   2    0.35    0.48
  -6  -4   2   39.10    1.64
  -5  -4   2   65.99    2.36
  -4  -4   2   90.08    2.89
  -3  -4   2   44.56    1.63
  -2  -4   2  129.38    2.70
  -1  -4   2  129.14    3.78
   0  -4   2    6.48    0.24
   1  -4   2   34.73    0.82
   2  -4   2  255.89    5.13
   3  -4   2   67.60    1.25
   4  -4   2    0.69    0.18
   5  -4   2   34.67    0.80
   6  -4   2   27.42    0.71
   7  -4   2    3.01    0.29
   8  -4   2    2.42    0.40
  -9  -3   2   11.98    1.04
  -8  -3   2    0.11    0.51
  -7  -3   2    7.89    0.79
  -6  -3   2   81.30    2.80
  -5  -3   2   25.81    1.18
  -4  -3   2    4.70    0.49
  -3  -3   2   93.33    2.90
  -2  -3   2  274.64    7.85
  -1  -3   2   97.99    2.98
   1  -3   2  105.99    2.21
   2  -3   2  185.02    3.77
   3  -3   2    8.07    0.35
   4  -3   2   20.78    0.67
   5  -3   2   44.52    0.96
   6  -3   2   26.34    0.68
   7  -3   2    0.49    0.23
   8  -3   2   15.31    0.71
  -9  -2   2    8.16    0.89
  -8  -2   2    0.39    0.49
  -7  -2   2   35.50    1.62
  -6  -2   2   35.46    0.98
  -5  -2   2    8.39    0.64
  -4  -2   2   79.13    2.58
  -3  -2   2  149.46    4.62
  -2  -2   2  438.97   12.10
  -1  -2   2    7.25    0.37
   1  -2   2  197.87    4.07
   2  -2   2   46.29    1.07
   3  -2   2    5.03    0.27
   4  -2   2  128.33    2.79
   5  -2   2   52.43    1.33
   6  -2   2    3.35    0.26
   7  -2   2   13.04    0.47
   8  -2   2   23.37    0.88
   9  -2   2    4.33    0.48
  -9  -1   2    0.33    0.58
  -8  -1   2    6.60    0.73
  -7  -1   2   23.13    1.26
  -6  -1   2   11.69    0.48
  -5  -1   2    0.17    0.20
  -4  -1   2  155.53    3.50
  -3  -1   2  132.33    4.09
  -2  -1   2   58.09    1.78
  -1  -1   2  127.38    3.60
   1  -1   2  119.16    3.50
   2  -1   2   18.12    0.50
   3  -1   2   49.45    1.16
   4  -1   2  149.71    3.20
   5  -1   2   20.08    0.66
   6  -1   2    6.42    0.30
   7  -1   2   26.31    0.88
   8  -1   2   24.78    0.90
   9  -1   2    0.98    0.38
  -9   0   2    5.60    0.76
  -8   0   2   19.89    1.21
  -7   0   2   22.05    1.20
  -6   0   2    5.21    0.60
  -5   0   2   52.94    1.31
  -4   0   2  177.86    3.64
  -3   0   2   48.84    1.11
  -2   0   2    9.77    0.31
  -1   0   2  423.50    8.36
   0   0   2  633.90   17.39
   1   0   2   74.73    1.56
   2   0   2    5.98    0.24
   3   0   2  125.81    2.61
   4   0   2  158.60    3.32
   5   0   2   -0.15    0.20
   6   0   2   69.35    1.71
   7   0   2   35.91    1.07
   8   0   2    9.33    0.53
   9   0   2    3.12    0.43
  -9   1   2   12.70    1.07
  -8   1   2   28.90    1.51
  -7   1   2   12.20    0.90
  -6   1   2    4.81    0.58
  -5   1   2  103.33    2.29
  -4   1   2   99.18    2.14
  -3   1   2    1.72    0.17
  -2   1   2  139.71    2.95
  -1   1   2  108.21    2.19
   0   1   2  140.26    3.85
   1   1   2    2.65    0.12
   2   1   2   44.43    0.79
   3   1   2  272.94    4.47
   4   1   2    3.61    0.16
   5   1   2   69.76    1.28
   6   1   2   64.61    1.55
   7   1   2   25.24    0.82
   8   1   2   -0.27    0.28
   9   1   2   13.78    0.68
  -8   2   2   12.42    0.99
  -7   2   2    1.07    0.52
  -6   2   2   36.52    1.57
  -5   2   2   69.97    2.39
  -4   2   2   21.50    0.60
  -3   2   2    4.78    0.23
  -2   2   2  182.27    3.76
  -1   2   2  191.20    3.88
   0   2   2   75.18    1.60
   1   2   2  334.90    6.79
   2   2   2  980.58   15.96
   3   2   2   51.47    0.93
   4   2   2   33.50    0.65
   5   2   2   78.53    1.42
   6   2   2   59.24    1.44
   7   2   2    9.05    0.47
   8   2   2   16.51    0.66
   9   2   2   22.19    1.30
  -8   3   2    1.02    0.64
  -7   3   2   14.51    1.00
  -6   3   2   66.40    2.44
  -5   3   2   50.26    1.93
  -4   3   2    0.00    0.18
  -3   3   2   86.85    1.92
  -2   3   2  292.49    5.90
  -1   3   2   42.80    0.97
   0   3   2  107.14    2.36
   1   3   2  107.77    1.82
   2   3   2  165.49    3.38
   3   3   2    0.07    0.10
   4   3   2   31.47    0.63
   5   3   2   62.17    1.16
   6   3   2   57.60    1.11
   7   3   2    9.38    0.47
   8   3   2   45.86    1.89
   9   3   2   15.66    1.08
  -8   4   2    1.20    0.65
  -7   4   2   33.26    1.66
  -6   4   2   43.69    1.88
  -5   4   2    3.70    0.58
  -4   4   2   31.11    0.84
  -3   4   2   98.97    2.21
  -2   4   2   78.74    1.73
  -1   4   2    0.27    0.15
   0   4   2   97.24    2.20
   1   4   2  164.13    2.75
   2   4   2    7.88    0.27
   3   4   2   50.31    0.90
   4   4   2  247.52    4.12
   5   4   2   51.02    0.97
   6   4   2    0.03    0.16
   7   4   2   47.27    1.86
   8   4   2   38.38    1.73
   9   4   2    2.49    0.61
  -7   5   2   23.73    1.39
  -6   5   2   10.81    0.91
  -5   5   2    9.45    0.79
  -4   5   2   65.73    2.41
  -3   5   2   95.16    2.14
  -2   5   2   18.25    0.56
  -1   5   2   83.40    1.88
   0   5   2  432.51    9.01
   1   5   2   21.84    0.62
   2   5   2   10.35    0.32
   3   5   2  137.81    2.94
   4   5   2  158.32    2.67
   5   5   2   13.36    0.48
   6   5   2   32.10    0.87
   7   5   2   38.29    1.57
   8   5   2   18.69    1.07
   9   5   2    0.96    0.52
  -7   6   2    7.83    0.95
  -6   6   2    0.88    0.58
  -5   6   2   57.79    2.29
  -4   6   2   46.69    1.92
  -3   6   2   31.67    0.88
  -2   6   2   26.35    0.75
  -1   6   2  134.63    2.95
   0   6   2   99.95    2.28
   1   6   2   -0.01    0.19
   2   6   2   13.59    0.40
   3   6   2  220.16    4.59
   4   6   2   24.88    0.71
   5   6   2    9.81    0.43
   6   6   2   72.67    1.69
   7   6   2   23.65    0.75
   8   6   2    0.78    0.48
   9   6   2    5.65    0.77
  -7   7   2    0.55    0.70
  -6   7   2    8.14    0.92
  -5   7   2   51.36    2.24
  -4   7   2   39.01    1.78
  -3   7   2    2.50    0.56
  -2   7   2   99.71    2.30
  -1   7   2  115.96    2.64
   0   7   2    4.37    0.32
   1   7   2   18.70    0.66
   2   7   2  173.16    3.55
   3   7   2   51.77    1.23
   4   7   2    1.68    0.23
   5   7   2   46.34    1.19
   6   7   2   45.19    1.18
   7   7   2    8.48    0.45
   8   7   2    3.49    0.63
   9   7   2   15.63    1.06
  -6   8   2   23.17    1.49
  -5   8   2   14.84    1.11
  -4   8   2    1.72    0.60
  -3   8   2   52.41    2.23
  -2   8   2   48.02    1.29
  -1   8   2   41.07    1.17
   0   8   2    3.32    0.32
   1   8   2   88.15    2.77
   2   8   2  172.94    3.68
   3   8   2    3.81    0.26
   4   8   2   16.34    0.55
   5   8   2   78.12    1.81
   6   8   2   21.73    0.72
   7   8   2    0.11    0.28
   8   8   2   19.83    1.15
   9   8   2   13.65    1.03
  -6   9   2   21.67    1.54
  -5   9   2    1.74    0.73
  -4   9   2    8.50    0.94
  -3   9   2   75.80    3.16
  -2   9   2   55.93    1.52
  -1   9   2   -0.45    0.26
   0   9   2   43.24    1.23
   1   9   2   89.36    2.22
   2   9   2   47.82    1.31
   3   9   2   13.96    0.77
   4   9   2   48.46    1.79
   5   9   2   30.30    1.31
   6   9   2    1.91    0.33
   7   9   2    9.30    0.52
   8   9   2   25.05    0.86
   9   9   2    4.18    0.70
  -5  10   2    1.67    0.83
  -4  10   2   20.96    1.53
  -3  10   2   39.44    2.23
  -2  10   2   11.69    1.27
  -1  10   2   21.91    0.83
   0  10   2   42.46    1.24
   1  10   2   49.59    1.41
   2  10   2    0.61    0.34
   3  10   2   58.48    2.09
   4  10   2   40.05    1.59
   5  10   2    7.81    0.68
   6  10   2    0.10    0.43
   7  10   2   42.49    1.72
   8  10   2   12.95    0.85
  -5  11   2   12.58    1.44
  -4  11   2   30.72    2.08
  -3  11   2   12.40    1.38
  -2  11   2    4.16    1.03
  -1  11   2   52.39    1.52
   0  11   2   56.00    1.56
   1  11   2    9.93    0.56
   2  11   2   24.98    0.95
   3  11   2   38.64    1.56
   4  11   2   40.58    1.64
   5  11   2    0.34    0.44
   6  11   2   30.16    1.41
   7  11   2   23.61    1.21
   8  11   2    1.05    0.54
  -4  12   2   10.64    1.53
  -3  12   2    0.80    0.98
  -2  12   2   10.78    1.34
  -1  12   2   45.77    1.40
   0  12   2   22.63    0.89
   1  12   2    2.78    0.40
   2  12   2   20.01    0.85
   3  12   2   26.59    1.24
   4  12   2    1.71    0.51
   5  12   2   16.45    0.98
   6  12   2   27.60    1.36
   7  12   2    4.54    0.64
   8  12   2    0.40    0.50
  -3  13   2    7.17    1.34
  -2  13   2   21.16    1.76
  -1  13   2   19.42    1.49
   0  13   2    0.06    0.35
   1  13   2   22.35    0.89
   2  13   2   29.58    1.10
   3  13   2    9.97    0.77
   4  13   2    3.29    0.60
   5  13   2   31.68    1.48
   6  13   2   15.43    1.04
   7  13   2    1.18    0.55
  -2  14   2   12.18    1.36
  -1  14   2    1.39    0.78
   0  14   2    4.02    0.50
   1  14   2   29.62    1.10
   2  14   2   22.81    0.98
   3  14   2   -0.50    0.47
   4  14   2    7.92    0.77
   5  14   2   23.96    1.31
   6  14   2    3.44    0.62
   7  14   2    1.63    0.61
  -1  15   2    1.33    0.87
   0  15   2    8.11    1.10
   1  15   2   20.23    0.93
   2  15   2    1.04    0.44
   3  15   2    5.19    0.71
   4  15   2   19.53    1.19
   5  15   2    5.55    0.74
   6  15   2   -0.13    0.56
   1  16   2    3.82    0.55
   2  16   2    1.77    0.66
   3  16   2   13.92    1.08
   4  16   2   13.52    1.05
  -2 -15   3    0.74    0.76
  -5 -14   3    3.19    1.05
  -4 -14   3   12.75    1.37
  -3 -14   3    4.64    0.96
  -2 -14   3   -0.58    0.67
   0 -14   3   18.78    0.98
   1 -14   3    4.32    0.52
  -6 -13   3    2.57    0.96
  -5 -13   3   13.72    1.36
  -4 -13   3   13.96    1.37
  -3 -13   3    0.20    0.78
  -2 -13   3    8.13    0.93
   0 -13   3    7.58    0.58
   1 -13   3    0.72    0.37
   2 -13   3   11.38    0.77
  -6 -12   3    9.02    1.05
  -5 -12   3   23.62    1.59
  -4 -12   3    4.45    0.81
  -3 -12   3    4.75    0.94
  -2 -12   3   23.15    1.46
  -1 -12   3   24.12    1.02
   0 -12   3    0.23    0.31
   1 -12   3   11.72    0.74
   2 -12   3   26.96    1.24
   3 -12   3    5.21    0.56
   4 -12   3    1.15    0.46
  -7 -11   3    6.12    0.90
  -6 -11   3   19.22    1.36
  -5 -11   3   10.79    1.01
  -4 -11   3    0.71    0.61
  -3 -11   3   33.71    1.89
  -2 -11   3   44.02    2.11
  -1 -11   3    3.39    0.38
   0 -11   3   10.59    0.62
   1 -11   3   46.08    1.69
   2 -11   3   14.31    0.81
   3 -11   3    0.12    0.24
   4 -11   3    8.94    0.50
  -8 -10   3    2.23    0.78
  -7 -10   3   23.99    1.53
  -6 -10   3   19.38    1.27
  -4 -10   3   22.29    1.37
  -3 -10   3   50.26    2.26
  -2 -10   3   20.96    1.34
  -1 -10   3    3.79    0.39
   0 -10   3   20.18    0.88
   1 -10   3   66.51    1.58
   2 -10   3    8.48    0.43
   3 -10   3    6.98    0.41
   4 -10   3   26.87    0.88
   5 -10   3    9.62    0.52
  -8  -9   3   12.15    1.10
  -7  -9   3   29.24    1.63
  -6  -9   3    3.57    0.66
  -5  -9   3    2.68    0.59
  -4  -9   3   51.08    2.16
  -3  -9   3   42.45    1.86
  -2  -9   3    0.41    0.24
  -1  -9   3   27.82    1.07
   0  -9   3   74.43    1.66
   1  -9   3   22.83    0.68
   2  -9   3   14.11    0.54
   3  -9   3   45.37    1.22
   4  -9   3   16.92    0.64
   5  -9   3    1.10    0.28
   6  -9   3    7.57    0.49
  -8  -8   3   15.79    1.17
  -7  -8   3    8.68    0.87
  -6  -8   3    1.01    0.53
  -5  -8   3   48.29    2.00
  -4  -8   3   50.56    2.06
  -3  -8   3   31.76    1.47
  -2  -8   3   26.82    0.79
  -1  -8   3  110.77    2.31
   0  -8   3   87.66    1.88
   1  -8   3    3.69    0.27
   2  -8   3   46.11    1.17
   3  -8   3   62.82    1.55
   4  -8   3   19.29    0.69
   5  -8   3    1.76    0.29
   6  -8   3   23.79    0.85
  -8  -7   3   14.14    1.10
  -7  -7   3    1.37    0.57
  -6  -7   3   15.95    1.06
  -5  -7   3  109.68    3.66
  -4  -7   3   35.42    1.58
  -3  -7   3    1.48    0.43
  -2  -7   3   71.92    1.64
  -1  -7   3  102.29    2.10
   0  -7   3    2.91    0.21
   1  -7   3   18.91    0.47
   2  -7   3   42.69    0.88
   3  -7   3   55.09    1.12
   4  -7   3    0.19    0.23
   5  -7   3   35.50    1.05
   6  -7   3   25.91    0.87
   7  -7   3    2.80    0.37
  -9  -6   3   22.60    1.47
  -8  -6   3    6.96    0.81
  -7  -6   3    4.00    0.65
  -6  -6   3   38.17    1.71
  -5  -6   3   53.29    2.06
  -4  -6   3    0.63    0.39
  -3  -6   3   48.85    1.82
  -2  -6   3   86.03    1.89
  -1  -6   3   57.67    1.77
   0  -6   3   10.65    0.36
   1  -6   3  149.75    2.56
   2  -6   3   79.10    1.46
   3  -6   3    4.83    0.26
   4  -6   3   52.29    1.09
   5  -6   3   71.38    1.41
   6  -6   3   17.62    0.56
   7  -6   3   -0.02    0.28
  -9  -5   3   12.82    1.14
  -8  -5   3   -0.04    0.57
  -7  -5   3   21.68    1.23
  -6  -5   3   33.70    1.52
  -5  -5   3   22.14    1.15
  -4  -5   3   10.08    0.71
  -3  -5   3  199.31    6.05
  -2  -5   3  105.70    2.24
  -1  -5   3    0.83    0.19
   1  -5   3  242.53    4.91
   2  -5   3   30.12    0.80
   3  -5   3   11.14    0.36
   4  -5   3   72.31    1.41
   5  -5   3   60.44    1.24
   6  -5   3    2.22    0.26
   7  -5   3    5.66    0.35
   8  -5   3   12.51    0.53
  -9  -4   3    1.84    0.69
  -8  -4   3    9.50    0.93
  -7  -4   3   48.16    1.31
  -6  -4   3   38.79    1.70
  -5  -4   3    0.04    0.40
  -4  -4   3   88.33    2.92
  -3  -4   3  132.05    4.15
  -2  -4   3    0.25    0.11
  -1  -4   3   16.09    0.75
   1  -4   3   89.61    1.93
   2  -4   3    1.41    0.21
   3  -4   3   93.37    2.11
   4  -4   3   54.73    1.35
   5  -4   3   18.12    0.52
   6  -4   3    5.14    0.31
   7  -4   3   29.35    0.78
   8  -4   3   22.65    0.69
  -9  -3   3    1.96    0.67
  -8  -3   3   29.33    1.55
  -7  -3   3   44.04    1.91
  -6  -3   3   16.48    0.61
  -5  -3   3   28.29    1.27
  -4  -3   3   60.84    2.13
  -3  -3   3   27.82    1.07
  -2  -3   3    1.58    0.30
  -1  -3   3  207.86    6.19
   1  -3   3    1.58    0.28
   2  -3   3   33.07    0.84
   3  -3   3  197.09    4.11
   4  -3   3   39.34    1.04
   5  -3   3    0.03    0.23
   6  -3   3   35.87    0.85
   7  -3   3   45.37    1.04
   8  -3   3    7.75    0.52
  -9  -2   3   11.54    1.00
  -8  -2   3   24.69    1.38
  -7  -2   3   11.20    0.89
  -6  -2   3    9.36    0.45
  -5  -2   3   54.68    1.36
  -4  -2   3   32.97    1.32
  -3  -2   3    5.01    0.43
  -2  -2   3   57.04    1.86
  -1  -2   3  299.71    8.41
   1  -2   3   21.48    0.85
   2  -2   3  103.29    2.19
   3  -2   3  171.67    3.61
   4  -2   3    8.58    0.40
   5  -2   3   21.06    0.70
   6  -2   3   44.71    1.23
   7  -2   3   21.14    0.62
   8  -2   3    0.22    0.31
   9  -2   3    5.88    0.53
  -9  -1   3   14.79    1.16
  -8  -1   3    6.96    0.79
  -7  -1   3    0.06    0.46
  -6  -1   3   36.21    0.99
  -5  -1   3   98.97    2.23
  -4  -1   3   32.50    0.87
  -3  -1   3   12.51    0.40
  -2  -1   3  124.12    2.61
  -1  -1   3  222.95    6.16
   0  -1   3   11.78    0.43
   1  -1   3  135.87    2.80
   2  -1   3  189.13    3.88
   3  -1   3   37.38    0.94
   4  -1   3    0.43    0.20
   5  -1   3   79.82    1.89
   6  -1   3   26.46    0.85
   7  -1   3    3.58    0.27
   8  -1   3   10.33    0.56
   9  -1   3   16.15    0.76
  -9   0   3    8.11    0.87
  -8   0   3    1.32    0.55
  -7   0   3    6.36    0.69
  -6   0   3   43.17    1.72
  -5   0   3   47.30    1.17
  -4   0   3    2.71    0.41
  -3   0   3   97.45    2.10
  -2   0   3   71.98    1.53
  -1   0   3   77.91    1.63
   0   0   3  461.20   12.62
   1   0   3   83.48    1.76
   2   0   3   66.57    1.39
   3   0   3   16.55    0.49
   4   0   3   59.63    1.41
   5   0   3  128.01    2.88
   6   0   3    6.26    0.39
   7   0   3    2.75    0.32
   8   0   3   17.54    0.72
   9   0   3   12.87    0.68
  -8   1   3    2.05    0.59
  -7   1   3   27.21    1.34
  -6   1   3   24.66    1.21
  -5   1   3    1.00    0.24
  -4   1   3   65.38    1.46
  -3   1   3  155.92    3.32
  -2   1   3   73.46    2.24
  -1   1   3   18.00    0.46
   0   1   3   21.92    0.70
   1   1   3  354.15    7.04
   2   1   3  186.75    3.79
   3   1   3   24.17    0.49
   4   1   3  240.68    3.98
   5   1   3   37.81    1.01
   6   1   3    0.21    0.24
   7   1   3   14.75    0.61
   8   1   3   18.04    0.71
   9   1   3    3.68    0.44
  -8   2   3   11.07    0.97
  -7   2   3   27.05    1.38
  -6   2   3    5.01    0.62
  -5   2   3    9.88    0.41
  -4   2   3  109.03    2.37
  -3   2   3  131.13    2.76
  -2   2   3   11.31    0.35
  -1   2   3  167.95    3.46
   0   2   3   57.46    1.27
   1   2   3  234.52    4.72
   2   2   3   55.25    1.19
   3   2   3  163.20    2.73
   4   2   3   14.52    0.36
   5   2   3    5.70    0.22
   6   2   3    3.33    0.30
   7   2   3   50.15    1.32
   8   2   3   10.96    0.55
   9   2   3    1.08    0.57
  -8   3   3   18.15    1.22
  -7   3   3    9.26    0.88
  -6   3   3    1.19    0.50
  -5   3   3   38.68    1.60
  -4   3   3   58.42    1.40
  -3   3   3    5.60    0.28
  -2   3   3   45.32    1.05
  -1   3   3  189.37    3.87
   0   3   3  217.67    4.45
   1   3   3    0.32    0.12
   2   3   3   97.58    2.03
   3   3   3  264.11    4.40
   4   3   3   45.81    0.86
   5   3   3    4.59    0.21
   6   3   3   61.15    1.48
   7   3   3   60.81    1.53
   8   3   3   -0.52    0.43
   9   3   3    6.50    0.78
  -8   4   3    9.09    0.98
  -7   4   3    0.16    0.58
  -6   4   3   16.67    1.05
  -5   4   3   56.87    2.14
  -4   4   3   19.36    0.62
  -3   4   3    1.22    0.21
  -2   4   3  155.20    3.31
  -1   4   3  274.61    5.58
   0   4   3   48.75    1.23
   1   4   3   37.68    0.70
   2   4   3  209.61    4.22
   3   4   3   92.92    1.60
   4   4   3    1.05    0.14
   5   4   3   44.20    0.86
   6   4   3   46.75    0.94
   7   4   3   14.30    0.89
   8   4   3    5.24    0.64
   9   4   3   17.67    1.14
  -8   5   3    2.63    0.80
  -7   5   3    0.46    0.57
  -6   5   3   45.84    1.96
  -5   5   3   40.45    1.70
  -4   5   3    0.51    0.46
  -3   5   3   35.34    0.95
  -2   5   3  133.82    2.85
  -1   5   3   48.44    1.17
   0   5   3   34.21    0.93
   1   5   3   88.77    1.55
   2   5   3  120.33    2.46
   3   5   3    8.82    0.24
   4   5   3   37.76    0.74
   5   5   3  107.90    2.37
   6   5   3   46.61    1.18
   7   5   3    1.90    0.47
   8   5   3   18.93    1.09
   9   5   3   22.85    1.30
  -7   6   3    8.46    0.97
  -6   6   3   40.26    1.87
  -5   6   3    8.34    0.84
  -4   6   3   10.98    0.84
  -3   6   3   64.19    1.55
  -2   6   3   91.59    2.07
  -1   6   3    0.38    0.20
   0   6   3  132.60    2.94
   1   6   3  178.94    3.76
   2   6   3   61.99    1.37
   3   6   3    3.20    0.22
   4   6   3  182.95    3.85
   5   6   3   88.61    1.99
   6   6   3    6.15    0.37
   7   6   3   18.71    1.02
   8   6   3   20.42    1.16
  -7   7   3   22.77    1.53
  -6   7   3    7.38    0.93
  -5   7   3    1.81    0.61
  -4   7   3   40.07    1.80
  -3   7   3   51.78    1.32
  -2   7   3    7.54    0.38
  -1   7   3   18.37    0.64
   0   7   3   98.95    2.31
   1   7   3  120.47    2.72
   2   7   3    0.14    0.13
   3   7   3   84.85    1.87
   4   7   3  120.76    2.56
   5   7   3   18.99    0.63
   6   7   3    3.35    0.33
   7   7   3   44.37    1.19
   8   7   3   21.19    1.16
   9   7   3    1.18    0.54
  -6   8   3    0.31    0.65
  -5   8   3    3.82    0.76
  -4   8   3   51.11    2.25
  -3   8   3   54.67    2.28
  -2   8   3    4.43    0.34
  -1   8   3   91.80    2.24
   0   8   3   97.55    2.35
   1   8   3   10.48    0.51
   2   8   3   91.92    2.07
   3   8   3   92.66    3.03
   4   8   3   26.10    0.74
   5   8   3    0.25    0.23
   6   8   3   45.21    1.19
   7   8   3   44.55    1.21
   8   8   3    8.02    0.72
   9   8   3    1.69    0.64
  -6   9   3    0.80    0.75
  -5   9   3   15.12    1.27
  -4   9   3   22.90    1.45
  -3   9   3    0.93    0.68
  -2   9   3   44.95    1.28
  -1   9   3   53.81    1.48
   0   9   3   17.27    0.68
   1   9   3    3.63    0.36
   2   9   3   76.37    1.86
   3   9   3  101.41    3.30
   4   9   3    2.63    0.44
   5   9   3   14.30    0.83
   6   9   3   69.11    1.70
   7   9   3   16.00    0.65
   8   9   3   -0.44    0.48
   9   9   3   12.91    1.00
  -5  10   3   21.06    1.58
  -4  10   3    4.77    0.95
  -3  10   3   12.81    1.28
  -2  10   3   69.33    1.86
  -1  10   3   32.30    1.05
   0  10   3   -0.03    0.28
   1  10   3   36.99    1.13
   2  10   3   96.18    2.32
   3  10   3   30.59    1.27
   4  10   3    8.18    0.66
   5  10   3   32.13    1.40
   6  10   3   32.70    1.43
   7  10   3    0.80    0.45
   8  10   3   10.54    0.81
  -5  11   3    9.99    1.35
  -4  11   3    2.74    1.03
  -3  11   3   18.18    1.68
  -2  11   3   20.83    1.67
  -1  11   3    6.30    0.49
   0  11   3   15.82    0.69
   1  11   3   56.16    1.55
   2  11   3   49.43    1.50
   3  11   3    2.35    0.45
   4  11   3   22.00    1.10
   5  11   3   43.32    1.77
   6  11   3    2.24    0.54
   7  11   3    5.91    0.68
   8  11   3   11.75    0.89
  -4  12   3   12.30    1.63
  -3  12   3   17.31    1.71
  -2  12   3    8.35    1.25
  -1  12   3    2.54    0.39
   0  12   3   64.04    1.77
   1  12   3   49.11    1.46
   2  12   3    0.59    0.36
   3  12   3   12.19    0.81
   4  12   3   40.06    1.66
   5  12   3   16.05    0.99
   6  12   3   -0.21    0.47
   7  12   3    6.82    0.72
   8  12   3   10.78    0.90
  -3  13   3   12.19    1.52
  -2  13   3   -1.48    0.81
  -1  13   3   15.75    1.39
   0  13   3   29.31    1.07
   1  13   3   10.18    0.61
   2  13   3    6.04    0.53
   3  13   3   13.06    0.86
   4  13   3   32.16    1.48
   6  13   3    5.01    0.69
   7  13   3   10.98    0.89
   8  13   3    5.45    0.77
  -2  14   3    6.62    1.14
  -1  14   3   19.24    1.52
   0  14   3   13.62    0.72
   1  14   3    0.23    0.39
   2  14   3   22.18    0.95
   3  14   3   30.42    1.45
   4  14   3    4.70    0.64
   5  14   3    0.25    0.56
   6  14   3   22.16    1.29
   7  14   3    5.42    0.72
  -1  15   3   11.31    1.27
   0  15   3    3.51    0.51
   1  15   3    5.46    0.56
   2  15   3   19.66    0.94
   3  15   3    8.82    0.85
   4  15   3    0.02    0.55
   5  15   3    8.11    0.86
   6  15   3   14.45    1.06
   1  16   3   12.27    0.78
   2  16   3    9.31    0.71
   3  16   3    2.03    0.63
   4  16   3    5.31    0.79
  -4 -14   4    0.75    0.85
  -3 -14   4   12.34    1.23
  -2 -14   4   15.52    1.25
  -1 -14   4    1.41    0.67
  -5 -13   4    1.30    0.84
  -4 -13   4    4.73    0.96
  -3 -13   4   22.54    1.61
  -2 -13   4    6.40    0.91
  -1 -13   4    1.52    0.60
   0 -13   4   20.20    0.97
   1 -13   4   20.39    1.03
   2 -13   4    2.50    0.50
  -6 -12   4    3.74    0.84
  -5 -12   4    1.57    0.74
  -4 -12   4   27.72    1.75
  -3 -12   4   19.58    1.45
  -2 -12   4    0.48    0.62
   0 -12   4   35.32    1.37
   1 -12   4    6.76    0.56
   2 -12   4    1.65    0.41
   3 -12   4   16.59    0.97
  -7 -11   4    6.21    0.97
  -6 -11   4   -0.23    0.62
  -5 -11   4   15.96    1.28
  -4 -11   4   30.03    1.75
  -3 -11   4    6.61    0.90
  -2 -11   4    8.37    0.96
   0 -11   4   18.63    0.87
   1 -11   4   -0.04    0.28
   2 -11   4   17.83    0.92
   3 -11   4   27.68    0.90
   4 -11   4    6.63    0.44
  -7 -10   4    0.92    0.68
  -6 -10   4    5.58    0.83
  -5 -10   4   25.08    1.44
  -4 -10   4   23.55    1.38
  -3 -10   4    5.75    0.83
  -2 -10   4   32.46    1.72
  -1 -10   4   29.27    1.12
   0 -10   4   10.32    0.59
   1 -10   4    7.78    0.39
   2 -10   4   59.17    1.49
   3 -10   4   16.38    0.64
   4 -10   4    0.29    0.26
   5 -10   4   10.84    0.55
  -8  -9   4    3.38    0.79
  -7  -9   4    3.87    0.73
  -6  -9   4   27.98    1.50
  -5  -9   4   15.84    1.08
  -4  -9   4    0.75    0.48
  -3  -9   4   28.90    1.49
  -2  -9   4   48.54    2.12
  -1  -9   4   49.21    1.62
   0  -9   4    0.51    0.20
   1  -9   4   46.10    1.16
   2  -9   4   51.39    1.32
   3  -9   4    0.65    0.24
   4  -9   4    3.56    0.33
   5  -9   4   23.83    0.83
   6  -9   4    9.03    0.53
  -8  -8   4    0.92    0.62
  -7  -8   4    8.54    0.88
  -6  -8   4   30.38    1.57
  -5  -8   4    7.74    0.76
  -4  -8   4    9.35    0.79
  -3  -8   4   39.61    1.72
  -2  -8   4  107.63    2.42
  -1  -8   4    1.90    0.21
   0  -8   4   59.67    1.13
   1  -8   4   38.65    1.00
   2  -8   4    6.34    0.35
   3  -8   4    1.36    0.25
   4  -8   4   21.32    0.73
   5  -8   4   20.86    0.76
   6  -8   4    0.83    0.31
  -8  -7   4    5.73    0.83
  -7  -7   4   18.68    1.22
  -6  -7   4   12.26    0.97
  -5  -7   4    0.57    0.46
  -4  -7   4   50.50    2.03
  -3  -7   4   54.91    2.13
  -2  -7   4   12.52    0.46
  -1  -7   4   25.19    0.93
   0  -7   4  129.40    2.65
   1  -7   4   52.87    1.02
   2  -7   4    5.65    0.27
   3  -7   4   16.38    0.48
   4  -7   4   68.98    1.69
   5  -7   4    3.38    0.34
   6  -7   4    4.42    0.38
   7  -7   4   13.21    0.63
  -8  -6   4   21.61    0.85
  -7  -6   4   14.97    1.04
  -6  -6   4    1.41    0.52
  -5  -6   4   21.73    1.17
  -4  -6   4   89.71    3.06
  -3  -6   4   47.76    1.78
  -2  -6   4    4.72    0.26
  -1  -6   4   86.99    2.65
   1  -6   4   22.03    0.62
   2  -6   4    8.80    0.39
   3  -6   4   27.90    0.67
   4  -6   4   30.62    0.74
   5  -6   4    3.12    0.35
   6  -6   4   15.50    0.53
   7  -6   4   12.21    0.60
  -8  -5   4   20.55    1.34
  -7  -5   4    4.34    0.41
  -6  -5   4    8.15    0.75
  -5  -5   4   66.54    2.43
  -4  -5   4   72.20    2.53
  -3  -5   4   -0.16    0.30
  -2  -5   4   81.83    1.82
  -1  -5   4   89.02    2.89
   1  -5   4    4.01    0.26
   2  -5   4  105.57    2.32
   3  -5   4   58.84    1.41
   4  -5   4    1.46    0.27
   5  -5   4   23.42    0.63
   6  -5   4   28.49    0.75
   7  -5   4    4.72    0.34
   8  -5   4    0.61    0.29
  -9  -4   4   14.24    1.14
  -8  -4   4    4.31    0.74
  -7  -4   4    2.86    0.35
  -6  -4   4   36.56    1.06
  -5  -4   4   65.27    2.36
  -4  -4   4   16.83    0.90
  -3  -4   4   29.32    1.19
  -2  -4   4  138.39    4.19
  -1  -4   4   87.38    2.68
   1  -4   4  111.93    3.38
   2  -4   4  227.31    4.73
   3  -4   4   24.59    0.72
   4  -4   4    6.71    0.39
   5  -4   4   28.99    0.88
   6  -4   4   20.58    0.60
   7  -4   4   -0.03    0.23
   8  -4   4    9.64    0.47
  -9  -3   4    8.46    0.95
  -8  -3   4    0.29    0.58
  -7  -3   4   17.62    0.69
  -6  -3   4   68.73    1.69
  -5  -3   4   22.84    0.72
  -4  -3   4    8.52    0.62
  -3  -3   4  117.58    3.69
  -2  -3   4  119.28    3.67
  -1  -3   4   28.67    1.05
   1  -3   4  130.08    3.95
   2  -3   4   42.75    1.05
   3  -3   4    4.71    0.30
   4  -3   4   50.36    1.27
   5  -3   4   34.84    1.01
   6  -3   4    8.70    0.49
   7  -3   4   11.28    0.45
   8  -3   4   21.58    0.67
  -9  -2   4    2.09    0.66
  -8  -2   4    3.68    0.71
  -7  -2   4   23.23    1.27
  -6  -2   4   58.88    1.49
  -5  -2   4    0.29    0.24
  -4  -2   4   50.88    1.22
  -3  -2   4  149.53    4.37
  -2  -2   4  102.15    3.09
  -1  -2   4   27.62    0.98
   2  -2   4    1.26    0.13
   3  -2   4   62.20    1.43
   4  -2   4  177.35    3.77
   5  -2   4   21.78    0.73
   6  -2   4    0.02    0.25
   7  -2   4   30.39    0.99
   8  -2   4   18.22    0.78
   9  -2   4    1.00    0.38
  -9  -1   4    0.26    0.59
  -8  -1   4   15.08    1.07
  -7  -1   4   29.88    1.46
  -6  -1   4    6.28    0.39
  -5  -1   4   28.59    0.82
  -4  -1   4  123.11    2.65
  -3  -1   4   32.47    0.83
  -2  -1   4    0.41    0.15
  -1  -1   4  120.12    2.44
   0  -1   4  172.19    4.62
   1  -1   4   25.14    0.80
   2  -1   4   41.84    1.45
   3  -1   4  160.98    3.39
   4  -1   4  105.26    2.33
   5  -1   4    0.52    0.24
   6  -1   4   25.54    0.85
   7  -1   4   30.40    0.98
   8  -1   4   11.83    0.61
   9  -1   4    1.88    0.61
  -8   0   4   23.91    1.35
  -7   0   4   22.88    1.24
  -6   0   4    3.94    0.34
  -5   0   4   70.11    1.66
  -4   0   4  110.10    2.40
  -3   0   4    7.62    0.32
  -2   0   4   40.16    0.93
  -1   0   4  217.21    4.39
   0   0   4  220.36    4.40
   1   0   4   28.57    0.88
   2   0   4  111.04    2.29
   3   0   4  107.64    2.29
   4   0   4   31.32    0.84
   5   0   4   28.05    0.85
   6   0   4   82.35    2.01
   7   0   4   18.62    0.73
   8   0   4    2.42    0.37
   9   0   4    9.85    0.59
  -8   1   4   15.99    1.10
  -7   1   4    2.69    0.55
  -6   1   4   20.87    1.08
  -5   1   4   51.33    1.27
  -4   1   4   33.04    0.88
  -3   1   4    0.92    0.18
  -2   1   4  132.64    2.68
  -1   1   4  272.57    5.49
   0   1   4   14.06    0.53
   1   1   4  104.75    2.93
   2   1   4  318.53    6.39
   3   1   4   39.25    0.75
   4   1   4   29.04    0.60
   5   1   4   78.59    1.83
   6   1   4   63.91    1.60
   7   1   4    9.28    0.49
   8   1   4    2.96    0.36
   9   1   4   19.02    0.79
  -8   2   4    2.28    0.67
  -7   2   4    8.79    0.80
  -6   2   4   36.95    1.61
  -5   2   4   33.69    0.92
  -4   2   4    3.83    0.28
  -3   2   4  111.52    2.38
  -2   2   4  194.17    4.02
  -1   2   4   13.41    0.38
   0   2   4  106.99    2.98
   1   2   4   60.71    1.75
   2   2   4  278.17    5.77
   3   2   4    9.33    0.31
   4   2   4   36.52    0.72
   5   2   4   69.03    1.27
   6   2   4   74.60    1.80
   7   2   4    0.68    0.27
   8   2   4   39.55    1.18
   9   2   4   12.27    0.98
  -8   3   4    0.53    0.65
  -7   3   4   26.95    1.45
  -6   3   4   40.83    1.75
  -5   3   4   13.69    0.84
  -4   3   4   12.53    0.46
  -3   3   4  150.93    3.22
  -2   3   4   99.08    2.16
  -1   3   4   -0.06    0.14
   0   3   4   12.33    0.43
   1   3   4  259.56    5.21
   2   3   4   33.02    0.77
   3   3   4   19.94    0.54
   4   3   4   97.25    1.70
   5   3   4   65.30    1.20
   6   3   4   -0.10    0.21
   7   3   4   25.85    0.83
   8   3   4   34.89    1.58
   9   3   4    4.93    0.72
  -8   4   4    4.48    0.83
  -7   4   4   23.05    1.35
  -6   4   4   12.65    0.92
  -5   4   4    1.01    0.47
  -4   4   4   53.20    1.31
  -3   4   4   58.31    1.36
  -2   4   4   26.50    0.70
  -1   4   4   66.46    1.47
   0   4   4  120.25    2.71
   1   4   4  131.91    2.25
   2   4   4    0.63    0.14
   3   4   4  145.97    3.00
   4   4   4  142.03    2.44
   5   4   4   12.96    0.37
   6   4   4   15.57    0.56
   7   4   4   36.70    1.55
   8   4   4   26.99    1.35
   9   4   4    1.24    0.56
  -7   5   4   14.51    1.13
  -6   5   4    1.57    0.56
  -5   5   4   33.40    1.56
  -4   5   4   67.27    1.64
  -3   5   4   30.06    0.84
  -2   5   4    1.49    0.23
  -1   5   4  209.24    4.37
   0   5   4  160.48    3.52
   1   5   4   35.09    0.69
   2   5   4   16.37    0.45
   3   5   4  104.05    2.21
   4   5   4   44.00    0.86
   5   5   4    0.57    0.16
   6   5   4   26.65    0.77
   7   5   4   41.19    1.71
   8   5   4    6.57    0.68
   9   5   4    5.04    0.72
  10   5   4   14.36    1.11
  -7   6   4    5.17    0.90
  -6   6   4    8.00    0.90
  -5   6   4   59.34    2.34
  -4   6   4   31.99    1.48
  -3   6   4    0.50    0.24
  -2   6   4   51.78    1.31
  -1   6   4  101.70    2.29
   0   6   4   34.53    0.99
   1   6   4    2.03    0.22
   2   6   4   60.31    1.33
   3   6   4   77.66    1.72
   4   6   4    2.11    0.16
   5   6   4   35.31    0.94
   6   6   4   63.57    1.54
   7   6   4   13.54    0.84
   8   6   4    0.90    0.50
   9   6   4   17.84    1.15
  -7   7   4    2.36    0.82
  -6   7   4   15.04    1.20
  -5   7   4   24.91    1.40
  -4   7   4   10.02    0.86
  -3   7   4    7.47    0.42
  -2   7   4   86.73    1.99
  -1   7   4   64.51    1.65
   0   7   4   18.35    0.64
   1   7   4  175.45    3.79
   2   7   4  167.69    3.55
   3   7   4   21.66    0.60
   4   7   4   14.60    0.50
   5   7   4   49.71    1.25
   6   7   4   42.66    1.14
   7   7   4    0.16    0.26
   8   7   4   20.67    1.14
   9   7   4   19.20    1.16
  -6   8   4   16.77    1.29
  -5   8   4    9.11    0.93
  -4   8   4    1.73    0.61
  -3   8   4   53.18    1.42
  -2   8   4   59.16    1.54
  -1   8   4    2.04    0.29
   0   8   4   28.10    0.89
   1   8   4  119.26    3.60
   2   8   4   52.08    1.31
   3   8   4    1.25    0.34
   4   8   4   20.41    0.62
   5   8   4   63.35    1.54
   6   8   4   11.12    0.50
   7   8   4   10.97    0.54
   8   8   4   30.65    1.47
   9   8   4    9.87    0.87
  -6   9   4   12.66    1.27
  -5   9   4   -0.10    0.68
  -4   9   4   11.15    1.01
  -3   9   4   76.00    3.07
  -2   9   4   28.17    0.95
  -1   9   4    6.77    0.44
   0   9   4   68.02    1.75
   1   9   4   69.12    1.82
   2   9   4    3.74    0.34
   3   9   4   48.66    1.77
   4   9   4   70.90    2.40
   5   9   4   30.93    1.31
   6   9   4    1.86    0.29
   7   9   4   35.12    1.03
   8   9   4   16.96    1.03
   9   9   4    2.56    0.64
  -5  10   4    6.65    1.06
  -4  10   4   26.71    1.77
  -3  10   4   26.97    1.76
  -2  10   4    0.65    0.31
  -1  10   4   28.67    0.97
   0  10   4   32.76    1.03
   1  10   4   13.59    0.62
   2  10   4   11.22    0.56
   3  10   4   88.47    3.01
   4  10   4   65.42    2.34
   5  10   4    2.97    0.51
   6  10   4   24.92    1.20
   7  10   4   39.18    1.62
  -5  11   4   20.05    1.71
  -4  11   4   23.45    1.79
  -3  11   4    1.71    0.95
  -2  11   4    9.45    1.25
  -1  11   4   51.88    1.49
   0  11   4   42.87    1.26
   1  11   4    1.35    0.35
   2  11   4   40.78    1.25
   3  11   4   86.98    2.86
   4  11   4    8.89    0.70
   5  11   4   12.90    0.83
   6  11   4   42.21    1.74
   7  11   4   20.04    1.13
   8  11   4    0.85    0.52
  -4  12   4    7.63    1.47
  -3  12   4    2.18    1.12
  -2  12   4   21.96    1.73
  -1  12   4   33.78    1.13
   0  12   4    6.96    0.52
   1  12   4   24.26    0.92
   2  12   4   35.73    1.20
   3  12   4   14.38    0.86
   4  12   4    2.09    0.51
   5  12   4   46.80    1.89
   6  12   4   27.45    1.38
   7  12   4    8.55    0.78
   8  12   4    1.52    0.57
  -3  13   4   12.83    1.59
  -2  13   4   19.59    1.66
  -1  13   4    7.93    0.56
   0  13   4    3.51    0.42
   1  13   4   40.56    1.28
   2  13   4   33.69    1.21
   3  13   4   -0.27    0.37
   4  13   4   11.00    0.80
   5  13   4   57.47    2.25
   6  13   4   15.15    1.02
   7  13   4    0.42    0.55
   8  13   4   10.21    0.91
  -2  14   4    8.63    1.22
  -1  14   4   -0.02    0.76
   0  14   4   21.24    0.89
   1  14   4   31.53    1.14
   2  14   4   10.14    0.66
   3  14   4    6.47    0.70
   4  14   4   14.42    0.99
   5  14   4   18.09    1.12
   6  14   4    0.33    0.57
   7  14   4    9.17    0.91
  -1  15   4    5.09    1.05
   0  15   4   18.66    0.88
   1  15   4   12.14    0.73
   2  15   4   -0.37    0.44
   3  15   4   18.13    1.11
   4  15   4   19.04    1.17
   5  15   4    2.47    0.66
   6  15   4    2.80    0.66
   1  16   4    0.50    0.50
   2  16   4    8.39    0.67
   3  16   4   18.97    1.19
   4  16   4   13.69    1.07
  -3 -14   5    3.34    0.89
  -2 -14   5    1.43    0.73
  -1 -14   5   17.43    1.29
  -5 -13   5   10.41    1.16
  -4 -13   5    6.94    1.09
  -3 -13   5   -0.10    0.81
  -2 -13   5   21.16    1.43
  -1 -13   5   13.63    1.09
   1 -13   5    4.52    0.53
   2 -13   5   10.83    0.79
  -6 -12   5    8.96    1.08
  -5 -12   5    9.12    1.12
  -4 -12   5    0.66    0.72
  -3 -12   5   19.00    1.42
  -2 -12   5   18.44    1.31
  -1 -12   5    7.63    0.84
   0 -12   5    1.17    0.35
   1 -12   5   18.51    0.94
   2 -12   5   16.14    0.92
   3 -12   5    1.07    0.41
  -6 -11   5    9.31    1.03
  -5 -11   5    1.89    0.68
  -4 -11   5    8.74    0.96
  -3 -11   5   27.87    1.65
  -2 -11   5   12.63    1.11
   0 -11   5   20.49    0.94
   1 -11   5   29.55    1.23
   2 -11   5    4.54    0.51
   3 -11   5    2.22    0.33
   4 -11   5   13.55    0.62
  -7 -10   5   17.22    1.35
  -6 -10   5    5.22    0.82
  -5 -10   5    0.70    0.57
  -4 -10   5   16.63    1.19
  -3 -10   5   36.55    1.82
  -2 -10   5    0.18    0.57
   0 -10   5   30.11    1.17
   1 -10   5   26.42    1.16
   2 -10   5    0.16    0.23
   3 -10   5   19.30    0.70
   4 -10   5   15.50    0.64
   5 -10   5    2.15    0.33
  -7  -9   5    9.12    0.97
  -6  -9   5    1.09    0.58
  -5  -9   5    9.93    0.89
  -4  -9   5   25.41    1.41
  -3  -9   5    8.12    0.85
  -2  -9   5    5.65    0.78
  -1  -9   5   46.52    1.57
   0  -9   5   45.76    1.13
   1  -9   5    2.59    0.27
   2  -9   5   36.90    1.01
   3  -9   5   32.42    0.96
   4  -9   5   10.23    0.51
   5  -9   5    0.04    0.27
  -8  -8   5   10.33    1.00
  -7  -8   5    3.10    0.71
  -6  -8   5    7.00    0.80
  -5  -8   5   40.93    1.84
  -4  -8   5   23.45    1.27
  -3  -8   5    3.77    0.57
  -2  -8   5   13.40    0.99
  -1  -8   5   84.90    2.65
   0  -8   5    5.78    0.31
   1  -8   5   12.38    0.47
   2  -8   5   38.03    1.02
   3  -8   5   59.37    1.49
   4  -8   5    6.85    0.41
   5  -8   5   10.62    0.53
   6  -8   5   19.95    0.78
  -8  -7   5    5.74    0.50
  -7  -7   5    0.10    0.53
  -6  -7   5   26.22    1.41
  -5  -7   5   37.47    1.68
  -4  -7   5    8.82    0.73
  -3  -7   5    4.26    0.57
  -2  -7   5   51.81    2.02
  -1  -7   5   58.42    1.83
   0  -7   5    2.65    0.24
   1  -7   5   76.49    1.41
   2  -7   5   67.17    1.30
   3  -7   5   20.78    0.56
   4  -7   5   13.55    0.56
   5  -7   5   33.84    1.03
   6  -7   5   11.21    0.55
   7  -7   5    0.81    0.33
  -8  -6   5    1.18    0.38
  -7  -6   5   10.60    0.58
  -6  -6   5   23.24    1.28
  -5  -6   5   19.99    1.12
  -4  -6   5    4.15    0.55
  -3  -6   5   64.31    2.27
  -2  -6   5   77.92    1.79
  -1  -6   5    1.10    0.47
   1  -6   5  149.05    3.17
   2  -6   5   36.93    0.98
   3  -6   5    0.35    0.22
   4  -6   5   45.14    0.99
   5  -6   5   61.15    1.31
   6  -6   5   12.00    0.47
   7  -6   5    1.48    0.31
  -8  -5   5    1.79    0.38
  -7  -5   5   28.20    0.95
  -6  -5   5   18.35    1.10
  -5  -5   5    1.19    0.45
  -4  -5   5   54.73    2.06
  -3  -5   5  138.66    4.34
  -2  -5   5   40.70    1.49
  -1  -5   5    5.95    0.57
   1  -5   5  131.86    3.86
   2  -5   5    4.60    0.31
   3  -5   5   17.49    0.61
   4  -5   5   82.94    1.98
   5  -5   5   38.59    1.13
   6  -5   5    0.26    0.21
   7  -5   5   13.58    0.52
   8  -5   5   14.46    0.69
  -8  -4   5   18.08    1.22
  -7  -4   5   25.44    0.88
  -6  -4   5    5.96    0.40
  -5  -4   5   16.52    0.96
  -4  -4   5   94.71    3.11
  -3  -4   5   72.12    2.34
  -2  -4   5    0.20    0.29
  -1  -4   5   76.12    2.46
   2  -4   5   28.66    0.80
   3  -4   5  121.63    2.69
   4  -4   5   56.28    1.43
   5  -4   5    1.66    0.29
   6  -4   5   21.83    0.80
   7  -4   5   33.45    0.86
   8  -4   5    9.16    0.45
  -8  -3   5   14.13    1.05
  -7  -3   5   10.75    0.55
  -6  -3   5    0.13    0.26
  -5  -3   5   45.44    1.20
  -4  -3   5   56.88    1.39
  -3  -3   5   32.60    1.25
  -2  -3   5   53.47    1.77
  -1  -3   5  333.63   10.04
   2  -3   5   68.17    1.52
   3  -3   5  172.88    3.69
   4  -3   5   15.98    0.59
   5  -3   5    4.80    0.37
   6  -3   5   44.41    1.27
   7  -3   5   30.75    1.03
   8  -3   5    0.32    0.25
  -8  -2   5   13.84    1.05
  -7  -2   5    0.76    0.30
  -6  -2   5   20.75    0.72
  -5  -2   5  105.76    2.40
  -4  -2   5   22.90    0.68
  -3  -2   5   14.61    0.49
  -2  -2   5  240.11    4.94
  -1  -2   5  221.99    4.44
   0  -2   5   17.15    0.64
   1  -2   5   34.86    1.10
   2  -2   5   64.75    1.44
   3  -2   5  132.75    2.91
   4  -2   5    2.47    0.28
   5  -2   5   44.74    1.22
   6  -2   5   30.65    0.97
   7  -2   5    8.83    0.52
   8  -2   5    5.55    0.36
   9  -2   5   12.94    0.70
  -8  -1   5    3.62    0.68
  -7  -1   5    3.15    0.59
  -6  -1   5   56.17    1.43
  -5  -1   5   61.06    1.49
  -4  -1   5    0.13    0.21
  -3  -1   5   74.44    1.66
  -2  -1   5  171.18    3.52
  -1  -1   5  115.73    2.39
   0  -1   5    5.96    0.32
   1  -1   5  279.18    7.78
   2  -1   5  167.75    3.46
   3  -1   5   26.71    0.75
   4  -1   5   51.29    1.29
   5  -1   5   72.58    1.77
   6  -1   5   13.52    0.59
   7  -1   5    0.73    0.29
   8  -1   5   20.08    0.82
   9  -1   5   17.12    0.79
  -8   0   5    0.73    0.55
  -7   0   5   18.14    1.10
  -6   0   5   47.32    1.27
  -5   0   5    0.52    0.25
  -4   0   5   35.34    0.93
  -3   0   5   93.25    2.03
  -2   0   5   88.12    1.86
  -1   0   5    0.57    0.13
   0   0   5   93.05    1.89
   1   0   5  369.00   10.76
   2   0   5   88.97    1.93
   3   0   5   18.67    0.50
   4   0   5   79.38    1.85
   5   0   5   66.70    1.62
   6   0   5    0.21    0.26
   7   0   5   13.80    0.61
   8   0   5   20.72    0.81
   9   0   5    6.25    0.50
  -8   1   5   11.38    0.97
  -7   1   5   31.84    1.52
  -6   1   5    9.34    0.75
  -5   1   5    8.28    0.40
  -4   1   5   86.38    1.90
  -3   1   5  155.97    3.24
  -2   1   5   33.90    0.81
  -1   1   5   87.52    1.81
   0   1   5  525.62   14.11
   1   1   5   63.89    1.87
   2   1   5    1.93    0.17
   3   1   5  146.89    3.01
   4   1   5   39.56    0.78
   5   1   5   23.91    0.76
   6   1   5    3.22    0.34
   7   1   5   36.92    1.10
   8   1   5   15.34    0.67
   9   1   5   -0.42    0.31
  -8   2   5   19.50    1.26
  -7   2   5   18.92    1.16
  -6   2   5    0.82    0.48
  -5   2   5   18.14    0.61
  -4   2   5   84.07    1.88
  -3   2   5   75.62    1.67
  -2   2   5   48.39    1.09
  -1   2   5  126.98    2.61
   0   2   5  213.40    6.14
   1   2   5    4.69    0.30
   2   2   5   58.94    1.31
   3   2   5  191.47    3.99
   4   2   5   34.19    0.69
   5   2   5    0.31    0.22
   6   2   5   47.04    1.24
   7   2   5   57.02    1.48
   8   2   5    0.40    0.27
   9   2   5    3.68    0.63
  -8   3   5   14.06    1.14
  -7   3   5    2.46    0.63
  -6   3   5   13.18    0.91
  -5   3   5   45.18    1.19
  -4   3   5   32.13    0.88
  -3   3   5    1.19    0.21
  -2   3   5  173.02    3.59
  -1   3   5  131.06    2.69
   0   3   5    3.51    0.25
   1   3   5    4.08    0.30
   2   3   5  307.55    6.11
   3   3   5  173.67    3.59
   4   3   5   15.80    0.40
   5   3   5   32.28    0.69
   6   3   5   86.37    2.03
   7   3   5   14.36    0.59
   8   3   5    1.46    0.47
   9   3   5    6.02    0.73
  -7   4   5    0.47    0.58
  -6   4   5   36.21    1.64
  -5   4   5   49.92    1.97
  -4   4   5   12.70    0.49
  -3   4   5   27.12    0.76
  -2   4   5  140.38    3.06
  -1   4   5  111.38    2.39
   0   4   5    7.56    0.36
   1   4   5  106.01    2.29
   2   4   5  274.90    5.60
   3   4   5   34.59    0.85
   4   4   5   20.77    0.49
   5   4   5   83.62    1.52
   6   4   5   21.45    0.70
   7   4   5    0.67    0.42
   8   4   5    7.74    0.72
   9   4   5   14.55    1.04
  -7   5   5    6.67    0.86
  -6   5   5   38.62    1.78
  -5   5   5   17.85    1.05
  -4   5   5    5.74    0.38
  -3   5   5   51.32    1.26
  -2   5   5   62.52    1.48
  -1   5   5    4.00    0.28
   0   5   5  112.78    2.56
   1   5   5  145.99    2.46
   2   5   5  109.28    2.35
   3   5   5    2.60    0.21
   4   5   5  105.61    2.29
   5   5   5  133.58    2.34
   6   5   5    8.71    0.42
   7   5   5    2.70    0.46
   8   5   5   29.01    1.42
   9   5   5   14.81    1.04
  -7   6   5   20.82    1.43
  -6   6   5   14.91    1.11
  -5   6   5    0.52    0.54
  -4   6   5   28.39    0.88
  -3   6   5   61.08    1.49
  -2   6   5   35.73    0.97
  -1   6   5    5.77    0.35
   0   6   5  155.96    3.44
   1   6   5  144.56    2.50
   2   6   5   27.52    0.70
   3   6   5  101.82    2.19
   4   6   5  130.46    2.78
   5   6   5   47.92    1.21
   6   6   5    0.92    0.26
   7   6   5   19.39    1.05
   8   6   5   19.88    1.12
   9   6   5    2.71    0.64
  -6   7   5    1.23    0.70
  -5   7   5    3.88    0.74
  -4   7   5   68.05    2.62
  -3   7   5   66.03    1.64
  -2   7   5    1.06    0.27
  -1   7   5   53.16    1.41
   0   7   5   89.91    2.17
   1   7   5   39.34    1.06
   2   7   5   42.11    1.00
   3   7   5   63.75    1.44
   4   7   5   59.86    1.41
   5   7   5    8.68    0.41
   6   7   5    9.60    0.47
   7   7   5   51.63    1.92
   8   7   5    7.28    0.71
   9   7   5    0.88    0.55
  -6   8   5    0.46    0.67
  -5   8   5   17.68    1.24
  -4   8   5   43.17    2.02
  -3   8   5    4.51    0.38
  -2   8   5   21.56    0.75
  -1   8   5   55.00    1.47
   0   8   5   97.10    2.30
   1   8   5    5.04    0.36
   2   8   5   96.81    3.12
   3   8   5   63.53    2.16
   4   8   5   39.61    1.02
   5   8   5    8.28    0.41
   6   8   5   68.21    1.66
   7   8   5   31.57    0.95
   8   8   5    0.74    0.47
   9   8   5    4.84    0.72
  -6   9   5    9.15    1.08
  -5   9   5   23.42    1.50
  -4   9   5    6.02    0.84
  -3   9   5    4.76    0.81
  -2   9   5   70.49    1.83
  -1   9   5   64.42    1.69
   0   9   5    9.28    0.49
   1   9   5    9.43    0.50
   2   9   5   89.54    2.09
   3   9   5   35.78    1.41
   4   9   5    0.49    0.36
   5   9   5   29.08    1.26
   6   9   5   43.68    1.20
   7   9   5    5.69    0.43
   8   9   5    2.07    0.57
   9   9   5   10.14    0.88
  -5  10   5   10.57    1.24
  -4  10   5   -0.86    0.75
  -3  10   5   17.39    1.41
  -2  10   5   67.80    1.81
  -1  10   5   38.18    1.19
   0  10   5    3.07    0.34
   1  10   5   52.85    1.49
   2  10   5   82.52    2.00
   3  10   5    3.19    0.47
   4  10   5   18.75    0.96
   5  10   5   29.54    1.30
   6  10   5   17.48    0.98
   7  10   5    2.88    0.57
  -4  11   5    5.16    1.18
  -3  11   5   27.30    2.00
  -2  11   5   17.14    0.75
  -1  11   5    1.27    0.35
   0  11   5   41.12    1.24
   1  11   5   56.22    1.56
   2  11   5    8.45    0.54
   3  11   5    0.19    0.38
   4  11   5   35.20    1.52
   5  11   5   21.79    1.12
   6  11   5   -0.32    0.45
   7  11   5   15.58    1.00
   8  11   5   20.91    1.13
  -4  12   5   15.90    1.72
  -3  12   5   22.21    1.87
  -2  12   5    2.47    1.08
  -1  12   5   11.68    0.62
   0  12   5   54.20    1.55
   1  12   5   29.66    1.04
   2  12   5   -0.02    0.34
   3  12   5   10.19    0.73
   4  12   5   51.63    1.98
   5  12   5    5.74    0.64
   6  12   5    8.51    0.76
   7  12   5   11.45    0.90
   8  12   5   11.64    0.93
  -3  13   5   11.57    1.49
  -2  13   5    0.46    0.95
  -1  13   5   18.01    0.80
   0  13   5   22.40    0.90
   1  13   5    5.23    0.49
   2  13   5   11.16    0.66
   3  13   5   41.86    1.65
   4  13   5   12.25    0.85
   5  13   5    0.60    0.49
   6  13   5   14.95    1.00
   7  13   5    9.10    0.85
   8  13   5   -0.59    0.61
  -2  14   5   10.87    1.29
  -1  14   5   14.57    1.34
   0  14   5    7.34    0.55
   1  14   5    3.80    0.48
   2  14   5   37.49    1.30
   3  14   5   18.79    1.08
   4  14   5    0.55    0.50
   5  14   5    6.55    0.71
   6  14   5   20.66    1.22
   7  14   5    3.84    0.74
  -1  15   5    9.55    1.20
   0  15   5    0.28    0.43
   1  15   5   12.11    0.73
   2  15   5   16.89    0.87
   3  15   5    4.19    0.64
   4  15   5    4.85    0.68
   5  15   5   14.33    1.04
   6  15   5   15.20    1.08
   1  16   5   16.35    0.86
   2  16   5    8.04    0.81
   3  16   5    0.63    0.57
   4  16   5   17.24    1.15
  -4 -13   6   13.49    1.34
  -3 -13   6   17.76    1.37
  -2 -13   6    0.59    0.70
  -1 -13   6   11.03    1.03
   1 -13   6    9.53    0.71
  -5 -12   6   12.23    1.18
  -4 -12   6   26.42    1.70
  -3 -12   6    6.13    0.88
  -2 -12   6    1.33    0.71
  -1 -12   6   14.86    1.10
   1 -12   6    1.01    0.36
   2 -12   6    8.01    0.64
  -6 -11   6    3.99    0.87
  -5 -11   6   19.27    1.38
  -4 -11   6   21.12    1.44
  -3 -11   6   -0.24    0.67
  -2 -11   6   11.88    1.10
  -1 -11   6   27.22    1.47
   0 -11   6   12.23    0.71
   1 -11   6    6.32    0.56
   2 -11   6   24.80    1.15
   3 -11   6   17.73    0.99
  -6 -10   6   17.70    1.29
  -5 -10   6   19.40    1.29
  -4 -10   6    6.66    0.85
  -3 -10   6    3.84    0.76
  -2 -10   6   50.84    2.22
  -1 -10   6   22.94    1.30
   0 -10   6    1.40    0.34
   1 -10   6   23.07    1.04
   2 -10   6   29.64    0.90
   3 -10   6    5.25    0.38
   4 -10   6    2.51    0.32
  -7  -9   6    6.89    0.88
  -6  -9   6   22.20    1.38
  -5  -9   6   17.00    1.18
  -4  -9   6    2.48    0.59
  -3  -9   6   44.60    1.95
  -2  -9   6   64.01    2.51
  -1  -9   6    4.66    0.70
   0  -9   6    8.08    0.53
   1  -9   6   24.09    0.73
   2  -9   6   12.68    0.52
   3  -9   6   -0.10    0.23
   4  -9   6   10.67    0.52
   5  -9   6   18.13    0.73
  -7  -8   6   14.40    1.10
  -6  -8   6   19.66    1.25
  -5  -8   6    0.16    0.52
  -4  -8   6   24.63    1.34
  -3  -8   6   48.74    2.07
  -2  -8   6   20.27    1.19
  -1  -8   6    0.21    0.23
   0  -8   6   39.19    1.00
   1  -8   6   21.66    0.67
   2  -8   6    7.22    0.38
   3  -8   6   13.00    0.54
   4  -8   6   36.16    1.07
   5  -8   6    8.94    0.49
   6  -8   6    1.81    0.35
  -8  -7   6    9.87    0.62
  -7  -7   6   16.80    0.75
  -6  -7   6    5.84    0.73
  -5  -7   6   16.21    1.06
  -4  -7   6   49.28    1.99
  -3  -7   6   21.86    1.16
  -2  -7   6    0.43    0.49
  -1  -7   6   24.55    0.76
   1  -7   6   13.91    0.53
   2  -7   6    0.57    0.23
   3  -7   6   38.34    1.07
   4  -7   6   21.35    0.73
   5  -7   6   -0.22    0.23
   6  -7   6    5.32    0.41
  -8  -6   6   16.21    0.74
  -7  -6   6   11.13    0.60
  -6  -6   6    0.43    0.50
  -5  -6   6   25.24    1.27
  -4  -6   6   43.81    1.82
  -3  -6   6    9.92    0.71
  -2  -6   6    5.12    0.57
  -1  -6   6   76.56    2.64
   1  -6   6    0.39    0.27
   2  -6   6   26.98    0.80
   3  -6   6   23.96    0.78
   4  -6   6    2.17    0.30
   5  -6   6    6.02    0.33
   6  -6   6   15.07    0.54
   7  -6   6   12.34    0.61
  -8  -5   6   14.27    0.70
  -7  -5   6   -0.05    0.30
  -6  -5   6   14.27    0.63
  -5  -5   6   28.90    1.37
  -4  -5   6   23.48    1.15
  -3  -5   6    4.20    0.51
  -2  -5   6   63.35    2.23
  -1  -5   6   43.32    1.64
   1  -5   6   32.45    1.30
   2  -5   6  101.32    2.29
   3  -5   6   15.22    0.57
   4  -5   6    1.42    0.27
   5  -5   6   32.76    1.02
   6  -5   6   30.52    1.00
   7  -5   6    2.79    0.31
  -8  -4   6    0.98    0.66
  -7  -4   6    5.55    0.46
  -6  -4   6   28.36    0.91
  -5  -4   6   31.58    0.97
  -4  -4   6    1.62    0.46
  -3  -4   6   29.44    1.22
  -2  -4   6   80.59    2.62
  -1  -4   6   45.14    1.62
   2  -4   6  117.25    2.50
   3  -4   6    2.58    0.29
   4  -4   6    9.21    0.46
   5  -4   6   36.08    1.08
   6  -4   6   13.63    0.63
   7  -4   6    1.61    0.27
   8  -4   6   11.92    0.51
  -8  -3   6   -0.19    0.57
  -7  -3   6   14.94    0.66
  -6  -3   6   46.23    1.27
  -5  -3   6   16.70    0.61
  -4  -3   6   16.89    0.60
  -3  -3   6   48.54    1.20
  -2  -3   6   87.82    2.79
  -1  -3   6    6.88    0.47
   1  -3   6   40.40    1.23
   2  -3   6   17.22    0.52
   3  -3   6   11.19    0.48
   4  -3   6   94.11    2.17
   5  -3   6   28.45    0.92
   6  -3   6    0.28    0.27
   7  -3   6   17.24    0.74
   8  -3   6   17.37    0.62
  -8  -2   6    4.01    0.71
  -7  -2   6   33.26    1.03
  -6  -2   6   13.62    0.57
  -5  -2   6    1.69    0.28
  -4  -2   6   36.71    0.98
  -3  -2   6   62.23    1.46
  -2  -2   6   16.95    0.52
  -1  -2   6   49.67    1.14
   0  -2   6  120.93    3.58
   1  -2   6   81.08    2.37
   2  -2   6    0.02    0.15
   3  -2   6  139.22    2.41
   4  -2   6  157.00    3.40
   5  -2   6    6.10    0.40
   6  -2   6    5.85    0.42
   7  -2   6   23.69    0.88
   8  -2   6   15.80    0.73
  -8  -1   6   14.89    1.07
  -7  -1   6   17.09    1.08
  -6  -1   6    1.63    0.31
  -5  -1   6   40.06    1.10
  -4  -1   6   79.41    1.82
  -3  -1   6   53.61    1.26
  -2  -1   6   38.05    0.91
  -1  -1   6  128.11    2.60
   0  -1   6  126.82    2.62
   1  -1   6    1.09    0.18
   2  -1   6   79.96    1.80
   3  -1   6  129.24    2.65
   4  -1   6   49.80    1.27
   5  -1   6    4.61    0.36
   6  -1   6   26.15    0.88
   7  -1   6   30.57    1.01
   8  -1   6    3.39    0.40
   9  -1   6    4.90    0.47
  -8   0   6   18.07    1.19
  -7   0   6    3.15    0.60
  -6   0   6    2.61    0.35
  -5   0   6   82.27    1.92
  -4   0   6   51.56    1.26
  -3   0   6    3.66    0.27
  -2   0   6   44.57    1.03
  -1   0   6  240.85    4.79
   0   0   6   42.78    0.92
   1   0   6   19.47    0.69
   2   0   6  217.98    4.41
   3   0   6   76.86    1.67
   4   0   6    0.39    0.22
   5   0   6   53.75    1.39
   6   0   6   67.08    1.69
   7   0   6   18.02    0.72
   8   0   6    2.12    0.34
   9   0   6   15.30    0.74
  -8   1   6    7.56    0.87
  -7   1   6    0.74    0.55
  -6   1   6   29.15    0.89
  -5   1   6   43.38    1.15
  -4   1   6   16.42    0.55
  -3   1   6   36.88    0.93
  -2   1   6  123.62    2.53
  -1   1   6   73.84    1.56
   0   1   6    2.62    0.25
   1   1   6   94.73    2.81
   2   1   6  226.44    4.60
   3   1   6   26.08    0.67
   4   1   6   37.53    0.76
   5   1   6   71.61    1.74
   6   1   6   66.07    1.69
   7   1   6    0.49    0.27
   8   1   6   17.59    0.74
   9   1   6   18.74    0.80
  -8   2   6   -0.78    0.60
  -7   2   6   15.45    1.05
  -6   2   6   48.48    1.93
  -5   2   6   14.62    0.55
  -4   2   6    2.61    0.28
  -3   2   6  150.72    3.20
  -2   2   6  142.85    2.96
  -1   2   6    4.76    0.22
   0   2   6    7.96    0.41
   1   2   6  352.01    9.89
   2   2   6  107.23    2.28
   3   2   6    8.73    0.33
   4   2   6   64.94    1.46
   5   2   6   57.72    1.45
   6   2   6   18.07    0.67
   7   2   6   24.38    0.84
   8   2   6   27.66    0.94
   9   2   6    7.65    0.80
  -7   3   6   25.62    1.40
  -6   3   6   25.96    1.33
  -5   3   6    0.27    0.25
  -4   3   6   27.90    0.79
  -3   3   6  105.00    2.35
  -2   3   6   79.91    1.78
  -1   3   6    0.23    0.16
   0   3   6  119.88    2.52
   1   3   6  132.69    3.77
   2   3   6    0.36    0.17
   3   3   6   91.24    1.94
   4   3   6  111.58    2.41
   5   3   6   19.98    0.50
   6   3   6    4.94    0.36
   7   3   6   49.74    1.34
   8   3   6   20.02    0.76
   9   3   6    0.95    0.53
  -7   4   6   21.38    1.31
  -6   4   6    2.84    0.62
  -5   4   6   19.55    0.68
  -4   4   6   53.22    1.33
  -3   4   6   57.04    1.39
  -2   4   6    1.19    0.22
  -1   4   6  123.12    2.66
   0   4   6   96.77    2.19
   1   4   6    7.02    0.40
   2   4   6   19.90    0.57
   3   4   6   93.86    2.07
   4   4   6   83.85    1.85
   5   4   6    2.38    0.21
   6   4   6   32.60    0.95
   7   4   6   40.75    1.15
   8   4   6   16.42    1.03
   9   4   6    1.49    0.53
  -7   5   6   12.41    1.06
  -6   5   6    3.08    0.65
  -5   5   6   47.33    1.92
  -4   5   6   43.94    1.21
  -3   5   6    5.50    0.35
  -2   5   6   26.80    0.77
  -1   5   6  151.17    3.30
   0   5   6   80.42    1.93
   1   5   6    2.96    0.22
   2   5   6   41.42    0.99
   3   5   6  101.60    2.19
   4   5   6    7.00    0.33
   5   5   6   22.87    0.55
   6   5   6   75.66    2.65
   7   5   6   10.81    0.77
   8   5   6    0.87    0.42
   9   5   6   12.18    0.95
  -7   6   6    0.26    0.77
  -6   6   6   11.52    1.00
  -5   6   6   19.62    1.19
  -4   6   6   16.78    0.66
  -3   6   6    3.90    0.34
  -2   6   6   49.94    1.29
  -1   6   6  102.95    2.37
   0   6   6    1.08    0.27
   1   6   6   63.14    1.18
   2   6   6   80.64    1.76
   3   6   6   27.12    0.75
   4   6   6   23.72    0.68
   5   6   6   67.33    1.60
   6   6   6   45.96    1.19
   7   6   6    3.45    0.52
   8   6   6    6.58    0.67
   9   6   6   18.96    1.19
  -6   7   6   14.57    1.15
  -5   7   6   17.13    1.17
  -4   7   6    1.88    0.60
  -3   7   6   63.12    1.59
  -2   7   6   49.32    1.29
  -1   7   6    2.63    0.33
   0   7   6   15.20    0.71
   1   7   6  123.26    2.17
   2   7   6   94.10    2.06
   3   7   6    0.12    0.17
   4   7   6   20.76    0.64
   5   7   6   71.02    1.70
   6   7   6   19.64    0.68
   7   7   6    0.99    0.42
   8   7   6   24.15    1.25
   9   7   6   16.65    1.08
  -6   8   6   19.10    1.38
  -5   8   6    5.43    0.79
  -4   8   6   10.95    0.95
  -3   8   6   59.41    1.55
  -2   8   6    9.50    0.51
  -1   8   6    9.64    0.51
   0   8   6   27.94    0.89
   1   8   6  150.86    3.31
   2   8   6    6.04    0.46
   3   8   6   23.62    0.99
   4   8   6   37.04    0.96
   5   8   6   48.04    1.23
   6   8   6   -0.18    0.26
   7   8   6   23.82    1.16
   8   8   6   18.32    1.04
   9   8   6    5.71    0.73
  -5   9   6    1.38    0.76
  -4   9   6   21.58    1.39
  -3   9   6   10.73    0.54
  -2   9   6    4.93    0.41
  -1   9   6   21.80    0.80
   0   9   6   45.99    1.31
   1   9   6   51.26    1.41
   2   9   6    5.44    0.48
   3   9   6   95.80    3.15
   4   9   6   79.64    2.74
   5   9   6   10.79    0.71
   6   9   6   13.31    0.83
   7   9   6   31.17    0.96
   8   9   6   14.41    0.95
   9   9   6    0.55    0.54
  -5  10   6   12.98    1.29
  -4  10   6   26.74    1.70
  -3  10   6    4.12    0.96
  -2  10   6    2.70    0.38
  -1  10   6   52.26    1.50
   0  10   6   33.24    1.05
   1  10   6    3.41    0.37
   2  10   6   43.60    1.21
   3  10   6  100.32    3.25
   4  10   6   25.20    1.16
   5  10   6   -0.32    0.38
   6  10   6   18.75    1.00
   7  10   6   30.68    1.42
  -4  11   6    7.67    1.34
  -3  11   6   -0.13    0.99
  -2  11   6   20.44    0.83
  -1  11   6   42.73    1.29
   0  11   6   16.17    0.70
   1  11   6   25.10    0.91
   2  11   6   57.61    1.56
   3  11   6   38.12    1.56
   4  11   6    4.00    0.51
   5  11   6   24.27    1.20
   6  11   6   41.16    1.71
   7  11   6   12.51    0.90
  -4  12   6    3.52    1.32
  -3  12   6    7.51    1.35
  -2  12   6   31.97    2.07
  -1  12   6   13.78    0.69
   0  12   6    0.81    0.33
   1  12   6   34.70    1.15
   2  12   6   20.83    0.85
   3  12   6    8.95    0.69
   4  12   6    5.74    0.59
   5  12   6   64.14    2.39
   6  12   6   25.85    1.31
   7  12   6    0.81    0.56
   8  12   6    5.30    0.76
  -3  13   6   23.48    1.88
  -2  13   6   15.76    1.51
  -1  13   6   -0.03    0.35
   0  13   6    8.92    0.58
   1  13   6   38.06    1.25
   2  13   6   22.29    0.92
   3  13   6    0.21    0.40
   4  13   6   40.00    1.69
   5  13   6   41.87    1.76
   6  13   6    2.66    0.56
   7  13   6    2.79    0.61
   8  13   6   15.50    1.10
  -2  14   6    5.08    1.07
  -1  14   6    2.68    0.46
   0  14   6   24.08    0.97
   1  14   6   31.90    1.14
   2  14   6    1.79    0.44
   3  14   6   16.71    1.00
   4  14   6   17.76    1.06
   5  14   6   10.29    0.83
   6  14   6    0.25    0.57
   7  14   6   14.68    1.08
  -1  15   6    9.22    1.19
   0  15   6   19.83    0.91
   1  15   6    6.58    0.58
   2  15   6    2.40    0.49
   3  15   6   23.36    1.23
   4  15   6   16.06    1.06
   5  15   6    0.14    0.56
   6  15   6    9.52    0.89
   1  16   6    1.06    0.49
   2  16   6   10.75    0.86
   3  16   6   18.09    1.15
   4  16   6    3.42    0.65
  -2 -13   7    8.93    1.06
  -1 -13   7    8.64    0.93
  -4 -12   7    3.52    0.82
  -3 -12   7   15.59    1.30
  -2 -12   7   13.46    1.20
  -1 -12   7    2.96    0.73
   1 -12   7   23.12    1.12
   2 -12   7    5.10    0.58
  -5 -11   7    0.04    0.73
  -4 -11   7   11.49    1.10
  -3 -11   7   22.83    1.49
  -2 -11   7    5.81    0.87
  -1 -11   7    4.46    0.76
   1 -11   7   17.05    0.90
   2 -11   7   -0.34    0.36
   3 -11   7    5.61    0.61
  -6 -10   7   -0.15    0.68
  -5 -10   7    4.72    0.79
  -4 -10   7   12.12    1.04
  -3 -10   7   12.37    1.01
  -2 -10   7    3.80    0.74
  -1 -10   7   26.46    1.44
   0 -10   7   37.23    1.40
   1 -10   7    4.99    0.48
   2 -10   7    5.67    0.38
   3 -10   7   21.09    0.76
   4 -10   7   12.18    0.59
  -6  -9   7    0.07    0.62
  -5  -9   7   16.90    1.14
  -4  -9   7   12.17    0.99
  -3  -9   7    0.82    0.56
  -2  -9   7   24.45    1.39
  -1  -9   7   51.91    2.16
   0  -9   7   18.06    0.83
   1  -9   7    0.74    0.23
   2  -9   7   21.74    0.73
   3  -9   7   28.89    0.91
   4  -9   7    4.92    0.39
   5  -9   7    4.82    0.41
  -7  -8   7    0.17    0.38
  -6  -8   7   14.41    1.11
  -5  -8   7   31.01    1.56
  -4  -8   7    4.38    0.64
  -3  -8   7    4.96    0.67
  -2  -8   7   51.58    2.15
  -1  -8   7   50.32    2.01
   0  -8   7    0.46    0.22
   1  -8   7   20.43    0.66
   2  -8   7   41.57    1.12
   3  -8   7   22.01    0.75
   4  -8   7    0.69    0.26
   5  -8   7   17.04    0.70
   6  -8   7    7.57    0.71
  -7  -7   7    5.39    0.50
  -6  -7   7   23.13    0.89
  -5  -7   7   16.51    1.06
  -4  -7   7   -0.02    0.48
  -3  -7   7   31.73    1.50
  -2  -7   7   26.30    1.30
  -1  -7   7   14.16    0.95
   1  -7   7   61.80    1.52
   2  -7   7   42.60    1.17
   3  -7   7    3.24    0.32
   4  -7   7   27.91    1.27
   5  -7   7   20.01    0.74
   6  -7   7    4.67    0.41
  -7  -6   7   16.04    0.72
  -6  -6   7   23.87    0.87
  -5  -6   7    0.02    0.48
  -4  -6   7   23.75    1.21
  -3  -6   7   78.84    2.74
  -2  -6   7   18.27    0.97
  -1  -6   7    0.97    0.49
   1  -6   7   90.70    2.95
   2  -6   7    6.67    0.40
   3  -6   7    3.73    0.33
   4  -6   7   42.33    1.20
   5  -6   7   22.11    0.80
   6  -6   7    1.69    0.27
   7  -6   7    7.20    0.49
  -8  -5   7    8.12    0.98
  -7  -5   7   19.55    0.80
  -6  -5   7    5.90    0.45
  -5  -5   7    6.69    0.44
  -4  -5   7   51.61    1.95
  -3  -5   7   68.76    2.40
  -2  -5   7   15.90    0.85
  -1  -5   7   19.84    0.98
   2  -5   7    2.25    0.28
   3  -5   7   55.06    1.42
   4  -5   7   27.94    0.90
   5  -5   7    7.76    0.47
   6  -5   7    6.33    0.45
   7  -5   7   15.05    0.56
  -8  -4   7   11.28    1.05
  -7  -4   7    8.23    0.53
  -6  -4   7    0.15    0.28
  -5  -4   7   24.37    0.82
  -4  -4   7   72.39    1.73
  -3  -4   7   26.91    0.81
  -2  -4   7    9.44    0.61
  -1  -4   7  101.56    3.25
   1  -4   7    0.34    0.23
   2  -4   7   43.81    1.08
   3  -4   7   76.46    1.84
   4  -4   7   15.61    0.61
   5  -4   7    0.26    0.26
   6  -4   7   28.17    0.96
   7  -4   7   25.15    0.93
   8  -4   7    2.10    0.31
  -8  -3   7   11.23    1.00
  -7  -3   7    4.11    0.42
  -6  -3   7   14.70    0.63
  -5  -3   7   63.25    1.58
  -4  -3   7   31.91    0.92
  -3  -3   7    3.01    0.29
  -2  -3   7   55.61    1.33
  -1  -3   7  176.61    3.66
   0  -3   7   36.58    1.25
   1  -3   7    2.49    0.27
   2  -3   7   49.98    1.22
   3  -3   7   86.65    2.06
   4  -3   7    8.03    0.45
   5  -3   7   23.53    0.81
   6  -3   7   31.85    1.03
   7  -3   7   10.83    0.60
   8  -3   7    1.11    0.37
  -8  -2   7    6.14    0.83
  -7  -2   7    0.25    0.32
  -6  -2   7   52.27    1.40
  -5  -2   7   26.59    0.84
  -4  -2   7    6.52    0.38
  -3  -2   7   16.22    0.55
  -2  -2   7  136.65    2.80
  -1  -2   7  132.74    2.78
   0  -2   7    3.51    0.24
   1  -2   7   22.45    0.83
   2  -2   7  116.57    2.53
   3  -2   7   22.94    1.15
   4  -2   7   27.46    0.85
   5  -2   7   51.82    1.40
   6  -2   7   15.13    0.65
   7  -2   7    0.52    0.30
   8  -2   7    9.67    0.59
  -7  -1   7   12.31    0.60
  -6  -1   7   28.20    0.90
  -5  -1   7    8.54    0.45
  -4  -1   7    2.64    0.28
  -3  -1   7   50.82    1.21
  -2  -1   7  135.86    2.77
  -1  -1   7    4.70    0.25
   0  -1   7   30.39    0.73
   1  -1   7  194.46    5.68
   2  -1   7   90.69    2.03
   3  -1   7    0.36    0.17
   4  -1   7   66.78    1.66
   5  -1   7   57.71    1.52
   6  -1   7    9.24    0.51
   7  -1   7    4.13    0.40
   8  -1   7   20.82    0.86
   9  -1   7    9.74    0.63
  -7   0   7   19.13    1.13
  -6   0   7   10.18    0.51
  -5   0   7    1.56    0.28
  -4   0   7   71.53    1.66
  -3   0   7  104.35    2.29
  -2   0   7   38.52    0.94
  -1   0   7   46.71    1.06
   0   0   7  165.12    4.74
   1   0   7  149.13    4.33
   2   0   7    0.13    0.17
   3   0   7   13.15    0.45
   4   0   7   86.44    2.01
   5   0   7   39.98    1.12
   6   0   7    0.77    0.29
   7   0   7   22.25    0.83
   8   0   7   17.87    0.78
   9   0   7    1.53    0.41
  -7   1   7   17.32    1.10
  -6   1   7    2.42    0.34
  -5   1   7    9.65    0.46
  -4   1   7   92.12    2.07
  -3   1   7   64.25    1.47
  -2   1   7    1.82    0.21
  -1   1   7  106.29    2.21
   0   1   7  114.91    3.44
   1   1   7   69.03    2.15
   2   1   7   15.29    0.50
   3   1   7  150.79    3.16
   4   1   7   81.76    1.80
   5   1   7    1.85    0.28
   6   1   7   31.88    0.98
   7   1   7   41.00    1.23
   8   1   7    5.43    0.45
   9   1   7    0.34    0.37
  -7   2   7    7.99    0.84
  -6   2   7    1.36    0.52
  -5   2   7   34.29    0.97
  -4   2   7   45.43    1.17
  -3   2   7    0.36    0.22
  -2   2   7   93.32    2.03
  -1   2   7   70.20    1.53
   0   2   7  100.20    2.88
   1   2   7    3.76    0.31
   2   2   7  168.02    3.57
   3   2   7  231.60    4.77
   4   2   7    5.21    0.27
   5   2   7    7.58    0.41
   6   2   7   72.34    1.79
   7   2   7   31.18    1.00
   8   2   7    0.29    0.30
   9   2   7    4.74    0.45
  -7   3   7   -0.09    0.62
  -6   3   7   26.01    1.32
  -5   3   7   43.28    1.16
  -4   3   7    7.30    0.39
  -3   3   7   15.53    0.53
  -2   3   7  176.69    3.61
  -1   3   7  113.18    2.44
   0   3   7   53.91    1.67
   1   3   7  222.34    6.44
   2   3   7  259.95    5.33
   3   3   7   47.72    1.15
   4   3   7    3.02    0.24
   5   3   7   44.85    1.19
   6   3   7   44.65    1.23
   7   3   7    6.57    0.44
   8   3   7    5.82    0.45
   9   3   7   15.11    1.07
  -6   4   7   41.54    1.86
  -5   4   7   29.54    0.91
  -4   4   7   -0.20    0.24
  -3   4   7   28.43    0.82
  -2   4   7  153.85    3.30
  -1   4   7   42.14    1.03
   0   4   7   59.90    1.41
   1   4   7  165.00    4.90
   2   4   7  145.74    3.00
   3   4   7    3.85    0.27
   4   4   7   32.40    0.85
   5   4   7   98.82    1.81
   6   4   7   18.39    0.66
   7   4   7    3.59    0.36
   8   4   7   30.70    1.49
   9   4   7   20.72    1.25
  -6   5   7   28.96    1.50
  -5   5   7    0.70    0.54
  -4   5   7   21.75    0.74
  -3   5   7   55.10    1.41
  -2   5   7   42.04    1.07
  -1   5   7    5.84    0.35
   0   5   7  197.06    4.27
   1   5   7  118.76    3.62
   2   5   7   43.02    1.05
   3   5   7   21.06    0.61
   4   5   7  131.20    2.80
   5   5   7   59.00    1.17
   6   5   7    0.46    0.26
   7   5   7   32.77    1.48
   8   5   7   26.59    1.39
   9   5   7    5.13    0.68
  -6   6   7    4.69    0.83
  -4   6   7   63.31    1.61
  -3   6   7  100.23    2.29
  -2   6   7    5.87    0.37
  -1   6   7   36.87    1.06
   0   6   7  194.87    4.17
   1   6   7   73.12    1.65
   2   6   7    3.60    0.26
   3   6   7   54.44    1.28
   4   6   7  117.96    2.60
   5   6   7   13.87    0.53
   6   6   7   15.07    0.59
   7   6   7   30.06    1.37
   8   6   7   13.02    0.91
   9   6   7    0.69    0.55
  -5   7   7   16.16    1.15
  -4   7   7   79.09    1.95
  -3   7   7   31.99    0.96
  -2   7   7   19.32    0.68
  -1   7   7   30.45    0.96
   0   7   7   93.71    2.23
   1   7   7    2.46    0.21
   2   7   7   50.51    1.20
   3   7   7  103.87    2.27
   4   7   7   29.64    0.82
   5   7   7    1.23    0.26
   6   7   7   65.21    1.60
   7   7   7   19.96    1.10
   8   7   7    0.91    0.46
   9   7   7    6.35    0.74
  -5   8   7   37.73    1.88
  -4   8   7   22.55    1.33
  -3   8   7    0.26    0.32
  -2   8   7   49.78    1.37
  -1   8   7   46.56    1.33
   0   8   7   40.42    1.16
   1   8   7    4.23    0.33
   2   8   7  104.54    3.44
   3   8   7   53.65    1.87
   4   8   7    0.66    0.23
   5   8   7   28.49    0.83
   6   8   7   61.34    1.52
   7   8   7    9.98    0.72
   8   8   7    1.18    0.47
   9   8   7   11.11    0.88
  -5   9   7   21.01    1.47
  -4   9   7    2.53    0.76
  -3   9   7   15.07    0.68
  -2   9   7   71.17    1.90
  -1   9   7   71.82    1.88
   0   9   7    0.23    0.29
   1   9   7   30.31    0.94
   2   9   7   64.16    2.22
   3   9   7    1.44    0.35
   4   9   7   10.54    0.68
   5   9   7   46.00    1.75
   6   9   7   18.17    0.95
   7   9   7    0.69    0.32
   8   9   7   10.75    0.82
   9   9   7   16.27    1.08
  -4  10   7    3.13    0.95
  -3  10   7   32.72    1.98
  -2  10   7   28.97    1.01
  -1  10   7   10.53    0.57
   0  10   7   16.26    0.68
   1  10   7   32.56    1.03
   2  10   7   33.01    1.35
   3  10   7    0.30    0.35
   4  10   7   39.44    1.56
   5  10   7   40.72    1.65
   6  10   7    1.51    0.44
   7  10   7    6.37    0.69
  -4  11   7   12.02    1.53
  -3  11   7   18.58    1.65
  -2  11   7    7.68    0.54
  -1  11   7    3.57    0.41
   0  11   7   58.14    1.60
   1  11   7   38.00    1.17
   2  11   7    0.74    0.30
   3  11   7   12.42    0.77
   4  11   7   37.30    1.54
   5  11   7    8.60    0.69
   6  11   7    1.78    0.50
   7  11   7   18.57    1.09
  -3  12   7    9.78    1.46
  -2  12   7   -0.09    0.36
  -1  12   7   21.88    0.87
   0  12   7   38.49    1.22
   1  12   7   12.83    0.67
   2  12   7    7.13    0.51
   3  12   7   18.31    0.99
   4  12   7   33.88    1.51
   5  12   7   -0.27    0.44
   6  12   7   14.50    0.96
   7  12   7   17.12    1.10
  -2  13   7    5.37    1.13
  -1  13   7   18.64    0.82
   0  13   7   11.62    0.78
   1  13   7   -0.09    0.34
   2  13   7   32.06    1.12
   3  13   7   18.20    1.04
   4  13   7    6.93    0.67
   5  13   7    5.68    0.64
   6  13   7   16.89    1.05
   7  13   7    9.48    0.87
   8  13   7    0.72    0.70
  -2  14   7   13.14    1.39
  -1  14   7   10.09    0.64
   0  14   7   -0.43    0.37
   1  14   7   12.59    0.70
   2  14   7   26.98    1.06
   3  14   7   12.62    0.89
   4  14   7    0.83    0.49
   5  14   7   11.09    0.86
   6  14   7   23.26    1.27
   7  14   7    1.18    0.61
   0  15   7    3.67    0.53
   1  15   7   17.92    0.87
   2  15   7   15.99    1.01
   3  15   7   -0.43    0.45
   4  15   7   11.97    0.91
   5  15   7   19.36    1.18
   6  15   7    5.37    0.77
   1  16   7   10.99    0.73
   2  16   7    0.78    0.52
   3  16   7    2.26    0.59
   4  16   7   18.21    1.18
  -3 -12   8    1.38    0.80
  -2 -12   8    3.03    0.82
  -1 -12   8   20.55    1.37
  -4 -11   8    7.01    0.94
  -3 -11   8    2.02    0.74
  -2 -11   8   17.56    1.29
  -1 -11   8   23.81    1.40
   1 -11   8   11.79    0.76
   2 -11   8   21.98    1.10
  -4 -10   8    0.43    0.64
  -3 -10   8   13.95    1.11
  -2 -10   8   33.11    1.71
  -1 -10   8    6.72    0.78
   1 -10   8   19.99    0.99
   2 -10   8   21.18    1.04
   3 -10   8    0.04    0.27
   4 -10   8    6.59    0.46
  -5  -9   8    3.47    0.75
  -4  -9   8    9.34    0.89
  -3  -9   8   22.38    1.33
  -2  -9   8   30.08    1.55
  -1  -9   8   -0.02    0.57
   0  -9   8   14.01    0.75
   1  -9   8   35.67    1.00
   2  -9   8    2.98    0.31
   3  -9   8    4.96    0.38
   4  -9   8   30.52    0.99
  -6  -8   8    6.21    0.66
  -5  -8   8    1.66    0.60
  -3  -8   8   15.98    1.04
  -2  -8   8   15.17    1.04
  -1  -8   8   18.40    1.13
   1  -8   8   11.34    0.70
   2  -8   8    1.22    0.35
   3  -8   8   24.39    0.81
   4  -8   8   32.07    1.01
   5  -8   8    1.39    0.29
  -7  -7   8    8.49    0.76
  -5  -7   8   12.89    0.63
  -4  -7   8   39.17    1.71
  -3  -7   8   22.24    1.19
  -2  -7   8   10.57    0.83
  -1  -7   8   53.67    2.14
   1  -7   8    0.28    0.41
   2  -7   8   11.00    0.50
   3  -7   8   36.98    1.10
   4  -7   8    7.48    0.63
   5  -7   8    0.30    0.25
   6  -7   8   10.52    0.57
  -7  -6   8    1.37    0.50
  -6  -6   8    1.51    0.44
  -5  -6   8   27.03    0.93
  -4  -6   8   15.83    0.65
  -3  -6   8    0.33    0.42
  -2  -6   8   48.40    1.88
  -1  -6   8   26.41    1.25
   1  -6   8    6.30    0.57
   2  -6   8   39.79    1.12
   3  -6   8   30.94    0.96
   4  -6   8    0.77    0.27
   5  -6   8   16.80    0.70
   6  -6   8   27.35    0.98
  -7  -5   8    1.24    0.48
  -6  -5   8   13.25    0.83
  -5  -5   8   22.61    0.81
  -4  -5   8    0.38    0.29
  -3  -5   8   30.61    0.92
  -2  -5   8   56.17    1.40
  -1  -5   8   26.65    1.19
   0  -5   8    4.29    0.40
   1  -5   8   58.51    1.86
   2  -5   8   84.10    2.81
   3  -5   8    6.14    0.40
   4  -5   8   10.52    0.52
   5  -5   8   26.83    0.92
   6  -5   8   15.26    0.69
   7  -5   8    0.12    0.31
  -7  -4   8    7.38    0.67
  -6  -4   8   28.42    1.29
  -5  -4   8   13.29    0.58
  -4  -4   8    4.96    0.38
  -3  -4   8   54.78    1.39
  -2  -4   8   43.74    1.14
  -1  -4   8    1.67    0.25
   0  -4   8   30.46    1.13
   1  -4   8   88.27    2.67
   2  -4   8   39.06    1.02
   3  -4   8    2.25    0.31
   4  -4   8   30.81    0.96
   5  -4   8   20.66    0.78
   6  -4   8    3.53    0.38
   7  -4   8    3.69    0.42
  -7  -3   8   22.79    1.12
  -6  -3   8   20.36    1.02
  -5  -3   8    0.30    0.27
  -4  -3   8   24.60    0.77
  -3  -3   8   39.16    1.03
  -2  -3   8   12.77    0.49
  -1  -3   8   19.48    0.60
   0  -3   8   89.92    1.94
   1  -3   8   45.19    1.55
   2  -3   8    0.23    0.20
   3  -3   8   49.98    1.96
   4  -3   8   57.94    1.51
   5  -3   8   13.50    0.60
   6  -3   8    1.52    0.31
   7  -3   8   17.56    0.78
   8  -3   8   14.38    0.75
  -7  -2   8   23.76    1.16
  -6  -2   8    0.81    0.40
  -5  -2   8   21.79    0.75
  -4  -2   8   33.56    0.95
  -3  -2   8   32.89    0.90
  -2  -2   8    0.18    0.22
  -1  -2   8   88.71    1.94
   0  -2   8  110.61    2.35
   1  -2   8    7.00    0.40
   2  -2   8    5.14    0.30
   3  -2   8  105.54    3.50
   4  -2   8   43.47    1.23
   5  -2   8    0.97    0.29
   6  -2   8   12.25    0.61
   7  -2   8   22.39    0.88
   8  -2   8    8.68    0.56
  -7  -1   8    5.71    0.62
  -6  -1   8    1.94    0.42
  -5  -1   8   31.47    0.94
  -4  -1   8   53.38    1.34
  -3  -1   8   14.54    0.51
  -2  -1   8   32.56    0.85
  -1  -1   8  131.88    2.71
   0  -1   8   50.73    1.14
   1  -1   8    7.55    0.42
   2  -1   8   53.29    1.32
   3  -1   8   70.51    1.61
   4  -1   8    4.29    0.35
   5  -1   8   10.39    0.52
   6  -1   8   42.42    1.26
   7  -1   8   16.49    0.72
   8  -1   8   -0.18    0.32
  -6   0   8   17.56    0.93
  -5   0   8   44.98    1.20
  -4   0   8   20.64    0.67
  -3   0   8    5.80    0.34
  -2   0   8   67.67    1.51
  -1   0   8   63.97    1.39
   0   0   8    9.09    0.48
   1   0   8   38.92    1.27
   2   0   8  134.44    2.90
   3   0   8   32.08    0.85
   4   0   8   -0.06    0.43
   5   0   8   72.82    1.80
   6   0   8   50.77    1.43
   7   0   8    2.25    0.36
   8   0   8    5.80    0.48
   9   0   8   10.78    0.66
  -6   1   8   20.60    1.00
  -5   1   8   35.13    1.38
  -4   1   8    2.60    0.30
  -3   1   8   66.15    1.52
  -2   1   8   94.39    2.02
  -1   1   8   34.83    0.81
   0   1   8   45.07    1.47
   1   1   8   83.00    2.58
   2   1   8  125.92    2.79
   3   1   8   -0.25    0.19
   4   1   8   19.79    1.03
   5   1   8   78.04    1.90
   6   1   8   14.14    0.62
   7   1   8    1.14    0.31
   8   1   8   18.14    0.78
   9   1   8   10.46    0.64
  -6   2   8   30.20    1.24
  -5   2   8    6.50    0.55
  -4   2   8   12.20    0.49
  -3   2   8  118.24    2.53
  -2   2   8   35.35    0.89
  -1   2   8    2.24    0.19
   0   2   8   42.13    1.42
   1   2   8  141.18    4.16
   2   2   8   48.71    1.22
   3   2   8   29.88    0.81
   4   2   8   88.94    2.00
   5   2   8   37.49    1.07
   6   2   8    0.49    0.27
   7   2   8   25.13    0.90
   8   2   8   23.50    0.89
   9   2   8    6.39    0.51
  -5   3   8    2.67    0.41
  -4   3   8   31.73    0.91
  -3   3   8   64.72    1.53
  -2   3   8   14.28    0.48
  -1   3   8   36.80    0.90
   0   3   8   34.27    1.24
   1   3   8  119.24    3.62
   2   3   8   28.35    0.80
   3   3   8   76.35    1.72
   4   3   8  100.09    2.20
   5   3   8   15.79    0.91
   6   3   8    7.52    0.45
   7   3   8   43.65    1.27
   8   3   8   14.71    0.69
   9   3   8    0.67    0.53
  -5   4   8   24.67    1.11
  -4   4   8   48.58    1.27
  -3   4   8   12.42    0.50
  -2   4   8    4.49    0.31
  -1   4   8  130.85    2.86
   0   4   8   73.82    1.60
   1   4   8    1.73    0.31
   2   4   8   54.58    1.31
   3   4   8  162.35    3.41
   4   4   8   57.07    1.35
   5   4   8    1.21    0.39
   6   4   8   34.71    1.03
   7   4   8   30.65    0.98
   8   4   8    3.81    0.62
   9   4   8    3.81    0.68
  -5   5   8   30.74    1.29
  -4   5   8   20.92    1.00
  -3   5   8    0.79    0.27
  -2   5   8   34.82    0.94
  -1   5   8  127.32    2.78
   0   5   8   63.04    1.50
   1   5   8   38.30    1.35
   2   5   8   60.91    1.43
   3   5   8   88.81    1.95
   4   5   8    0.22    0.20
   5   5   8   46.73    1.18
   6   5   8   42.80    1.19
   7   5   8   19.15    1.08
   8   5   8    0.45    0.49
   9   5   8   13.16    1.01
  -4   6   8    1.59    0.43
  -3   6   8   29.25    0.91
  -2   6   8   68.81    1.69
  -1   6   8   21.25    0.74
   0   6   8    6.13    0.40
   1   6   8   94.77    2.08
   2   6   8   80.58    1.81
   3   6   8    5.07    0.32
   4   6   8   13.17    0.49
   5   6   8   86.77    1.99
   6   6   8   47.60    1.90
   7   6   8    0.65    0.41
   8   6   8   10.51    0.83
   9   6   8   16.18    1.07
  -4   7   8    3.13    0.49
  -3   7   8   76.67    2.55
  -2   7   8   20.07    0.73
  -1   7   8    0.05    0.29
   0   7   8   30.28    0.94
   1   7   8  165.67    3.56
   2   7   8   57.55    1.36
   3   7   8    2.34    0.24
   4   7   8   46.05    1.16
   5   7   8   71.73    1.70
   6   7   8    7.05    0.42
   7   7   8   16.61    0.96
   8   7   8   13.17    0.91
   9   7   8    8.54    0.80
  -3   8   8   21.72    1.04
  -2   8   8    5.48    0.44
  -1   8   8    4.97    0.44
   0   8   8   97.30    2.32
   1   8   8  104.94    2.41
   2   8   8    0.78    0.31
   3   8   8   40.16    1.47
   4   8   8   61.25    1.47
   5   8   8   13.24    0.53
   6   8   8    7.32    0.44
   7   8   8   29.32    1.35
   8   8   8   12.49    0.86
   9   8   8    1.94    0.57
  -3   9   8   11.68    0.76
  -2   9   8    0.97    0.35
  -1   9   8   83.58    2.13
   0   9   8   52.25    1.43
   1   9   8    0.96    0.29
   2   9   8   17.68    0.87
   3   9   8   64.06    2.18
   4   9   8   51.72    1.85
   5   9   8    0.58    0.38
   6   9   8   18.86    0.99
   7   9   8   30.32    1.34
   8   9   8    6.59    0.70
   9   9   8    0.93    0.55
  -3  10   8    0.73    0.42
  -2  10   8   18.75    0.94
  -1  10   8   58.01    1.60
   0  10   8   10.89    0.58
   1  10   8    4.03    0.38
   2  10   8   40.43    1.56
   3  10   8   81.46    2.73
   4  10   8    5.24    0.55
   5  10   8   11.23    0.77
   6  10   8   28.58    1.33
   7  10   8    7.99    0.73
  -2  11   8   20.30    1.04
  -1  11   8   21.60    1.02
   0  11   8    1.67    0.35
   1  11   8   32.48    1.06
   2  11   8   34.02    1.41
   3  11   8   31.46    1.36
   4  11   8    4.00    0.50
   5  11   8   39.67    1.60
   6  11   8   20.52    1.10
   7  11   8    1.19    0.54
  -2  12   8   21.15    1.08
  -1  12   8    4.92    0.54
   0  12   8    6.11    0.48
   1  12   8   42.27    1.32
   2  12   8   23.93    1.12
   3  12   8    0.45    0.37
   4  12   8   24.67    1.22
   5  12   8   38.39    1.64
   6  12   8    2.08    0.54
   7  12   8    0.24    0.55
  -1  13   8    1.00    0.46
   0  13   8   22.74    1.11
   1  13   8   31.91    1.12
   2  13   8    5.48    0.59
   3  13   8   17.44    0.97
   4  13   8   18.47    1.04
   5  13   8   16.56    1.04
   6  13   8    0.11    0.48
   7  13   8    8.56    0.87
  -1  14   8    6.89    0.66
   0  14   8   25.89    1.26
   1  14   8   10.32    0.77
   2  14   8    1.34    0.44
   3  14   8   12.21    0.88
   4  14   8   19.41    1.10
   5  14   8    2.45    0.55
   6  14   8    5.84    0.74
   7  14   8   22.85    1.31
   0  15   8    8.96    0.80
   1  15   8   -0.60    0.50
   2  15   8    7.41    0.77
   3  15   8   17.31    1.07
   4  15   8    9.55    0.83
   5  15   8    1.35    0.55
   6  15   8   11.73    0.96
   2  16   8   13.16    0.96
   3  16   8   15.22    1.05
   4  16   8   -0.13    0.52
   2 -11   9    0.05    0.44
   1 -10   9    0.63    0.39
   2 -10   9    5.97    0.59
   3 -10   9   24.93    0.87
  -5  -9   9   22.48    1.21
   1  -9   9    2.86    0.43
   2  -9   9   21.91    0.76
   3  -9   9   12.31    0.57
   4  -9   9    0.22    0.29
  -6  -8   9   15.19    1.00
  -5  -8   9   16.22    0.98
  -4  -8   9    0.12    0.38
   1  -8   9   25.03    1.15
   2  -8   9   29.21    1.28
   3  -8   9    2.78    0.44
   4  -8   9    5.57    0.41
   5  -8   9   19.00    0.76
  -6  -7   9   17.11    1.06
  -5  -7   9    4.72    0.58
  -4  -7   9    1.83    0.44
  -3  -7   9   29.24    1.28
   1  -7   9   35.04    1.50
   2  -7   9   15.35    0.63
   3  -7   9    0.16    0.35
   4  -7   9   16.62    0.96
   5  -7   9   15.36    0.95
  -6  -6   9   12.43    0.83
  -5  -6   9   -0.26    0.37
  -4  -6   9   30.14    1.34
  -3  -6   9   54.75    2.00
  -2  -6   9   19.61    0.96
  -1  -6   9   19.23    0.93
   0  -6   9   51.31    1.81
   1  -6   9   46.38    1.21
   2  -6   9    0.02    0.23
   3  -6   9   19.56    0.72
   4  -6   9   30.89    1.00
   5  -6   9    5.66    0.43
   6  -6   9    1.74    0.35
  -7  -5   9   11.24    0.85
  -6  -5   9    2.51    0.49
  -5  -5   9    8.60    0.66
  -4  -5   9   50.46    1.89
  -3  -5   9   37.20    1.46
  -2  -5   9    1.03    0.37
  -1  -5   9   32.66    1.28
   0  -5   9   43.77    1.16
   1  -5   9   13.34    0.65
   2  -5   9   14.18    0.91
   3  -5   9   36.92    1.09
   4  -5   9   25.35    0.87
   5  -5   9    0.07    0.28
   6  -5   9   13.19    0.66
   7  -5   9   16.41    0.76
  -7  -4   9    4.57    0.58
  -6  -4   9    1.87    0.48
  -5  -4   9   41.74    1.69
  -4  -4   9   30.23    1.32
  -3  -4   9    0.28    0.34
  -2  -4   9   42.54    1.58
  -1  -4   9   63.24    2.11
   0  -4   9   23.83    0.71
   1  -4   9    2.11    0.34
   2  -4   9   54.94    2.11
   3  -4   9   66.42    2.43
   4  -4   9    2.58    0.33
   5  -4   9    8.50    0.51
   6  -4   9   24.23    0.91
   7  -4   9    8.80    0.58
  -7  -3   9   -0.35    0.46
  -6  -3   9   26.95    1.25
  -5  -3   9   37.62    1.52
  -4  -3   9    4.16    0.49
  -3  -3   9    3.95    0.45
  -2  -3   9   78.45    2.52
  -1  -3   9   77.43    2.58
   0  -3   9    4.62    0.40
   1  -3   9   28.45    1.04
   2  -3   9   84.72    1.95
   3  -3   9   38.05    1.64
   4  -3   9    7.47    0.46
   5  -3   9   20.49    0.79
   6  -3   9   15.10    0.69
   7  -3   9    1.26    0.35
  -7  -2   9    6.14    0.65
  -6  -2   9   27.61    1.25
  -5  -2   9    7.24    0.59
  -4  -2   9    1.25    0.38
  -3  -2   9   34.54    1.33
  -2  -2   9   91.63    2.93
  -1  -2   9   13.98    0.71
   0  -2   9   31.24    1.14
   1  -2   9   81.47    2.50
   2  -2   9   55.02    1.37
   3  -2   9    1.30    0.52
   4  -2   9   30.18    0.96
   5  -2   9   30.95    1.02
   6  -2   9    7.75    0.50
   7  -2   9    0.63    0.33
   8  -2   9   15.34    0.77
  -7  -1   9   11.20    0.81
  -6  -1   9   23.36    1.12
  -5  -1   9    0.01    0.37
  -4  -1   9   21.14    0.99
  -3  -1   9   97.45    3.07
  -2  -1   9   11.44    0.63
  -1  -1   9    8.87    0.53
   0  -1   9   88.60    2.75
   1  -1   9   77.20    2.35
   2  -1   9   19.09    0.63
   3  -1   9   12.50    0.92
   4  -1   9   51.31    2.10
   5  -1   9   40.32    1.21
   6  -1   9    1.86    0.33
   7  -1   9   16.03    0.74
   8  -1   9   12.75    0.68
  -6   0   9    4.50    0.53
  -5   0   9    6.79    0.59
  -4   0   9   57.19    2.04
  -3   0   9   34.86    1.33
  -2   0   9    7.17    0.51
  -1   0   9   31.57    1.18
   0   0   9  114.45    3.33
   1   0   9   63.94    2.05
   2   0   9   10.88    0.46
   3   0   9   54.13    1.33
   4   0   9   60.62    2.36
   5   0   9    3.28    0.36
   6   0   9   10.43    0.55
   7   0   9   23.70    0.90
   8   0   9    2.71    0.42
  -6   1   9    2.76    0.49
  -5   1   9   15.01    0.83
  -4   1   9   61.39    2.07
  -3   1   9    5.13    0.47
  -2   1   9   10.47    0.60
  -1   1   9   68.81    2.19
   0   1   9   63.37    2.01
   1   1   9    1.13    0.26
   2   1   9   69.50    1.68
   3   1   9   84.94    1.97
   4   1   9   24.05    1.22
   5   1   9    1.95    0.31
   6   1   9   42.70    1.26
   7   1   9   20.74    0.82
   8   1   9    1.65    0.37
   9   1   9    4.57    0.51
  -6   2   9   10.60    0.73
  -5   2   9   19.71    0.97
  -4   2   9   23.50    1.05
  -3   2   9    1.25    0.36
  -2   2   9  101.08    3.16
  -1   2   9   78.99    2.46
   0   2   9   37.55    1.29
   1   2   9   40.29    1.43
   2   2   9  109.49    2.52
   3   2   9   32.33    0.89
   4   2   9    0.27    0.23
   5   2   9   17.89    1.07
   6   2   9   53.48    1.45
   7   2   9    6.53    0.49
   8   2   9    0.43    0.33
   9   2   9   11.04    0.64
  -5   3   9   24.06    1.10
  -4   3   9    0.08    0.35
  -3   3   9   24.19    1.07
  -2   3   9  131.61    4.02
  -1   3   9   48.90    1.69
   0   3   9    8.81    0.53
   1   3   9   29.25    1.10
   2   3   9   86.54    2.01
   3   3   9    8.65    0.40
   4   3   9   14.93    0.54
   5   3   9   68.69    2.55
   6   3   9   30.01    0.96
   7   3   9    0.90    0.31
   8   3   9   17.51    0.76
   9   3   9   15.16    1.10
  -5   4   9    9.37    0.65
  -4   4   9    3.97    0.46
  -3   4   9   48.21    1.75
  -2   4   9   48.65    1.70
  -1   4   9    2.50    0.37
   0   4   9   42.90    1.54
   1   4   9   52.26    1.78
   2   4   9   58.70    1.46
   3   4   9    1.76    0.25
   4   4   9   91.73    2.05
   5   4   9   51.93    1.99
   6   4   9   -0.15    0.26
   7   4   9   13.60    0.62
   8   4   9   35.03    1.70
   9   4   9   10.30    0.97
  -5   5   9    0.36    0.41
  -4   5   9   39.75    1.53
  -3   5   9   48.12    1.77
  -2   5   9   10.33    0.64
  -1   5   9   18.72    0.86
   0   5   9  113.15    3.62
   1   5   9  112.67    3.60
   2   5   9    0.78    0.24
   3   5   9   49.63    1.21
   4   5   9   93.87    2.12
   5   5   9    7.74    0.40
   6   5   9   10.23    0.52
   7   5   9   25.36    1.30
   8   5   9   33.03    1.62
   9   5   9    2.45    0.59
  -4   6   9   61.57    2.20
  -3   6   9   30.21    1.27
  -2   6   9    1.75    0.40
  -1   6   9   46.38    1.70
   0   6   9   93.12    3.02
   1   6   9   26.71    1.10
   2   6   9   28.76    0.82
   3   6   9   59.82    1.41
   4   6   9   49.82    1.25
   5   6   9    0.35    0.23
   6   6   9   29.03    1.33
   7   6   9   41.80    1.81
   8   6   9    6.64    0.75
   9   6   9    5.62    0.75
  -4   7   9   40.60    1.58
  -3   7   9    0.29    0.42
  -2   7   9   19.09    0.92
  -1   7   9   28.14    1.18
   0   7   9   37.71    1.40
   1   7   9    3.15    0.42
   2   7   9  114.27    2.49
   3   7   9   58.62    1.42
   4   7   9    6.84    0.38
   5   7   9   17.03    0.62
   6   7   9   66.21    1.64
   7   7   9   18.55    1.11
   8   7   9    1.66    0.50
   9   7   9   14.58    1.04
  -4   8   9    5.92    0.61
  -3   8   9    1.32    0.42
  -2   8   9   54.15    1.95
  -1   8   9   55.99    1.98
   0   8   9    8.80    0.64
   1   8   9   91.43    2.89
   2   8   9   76.33    2.61
   3   8   9   19.22    0.91
   4   8   9    1.66    0.25
   5   8   9   37.63    1.04
   6   8   9   58.40    1.50
   7   8   9    1.52    0.48
   8   8   9    6.46    0.69
   9   8   9   18.06    1.15
  -3   9   9   13.63    0.84
  -2   9   9   63.02    2.25
  -1   9   9   16.96    0.86
   0   9   9   13.68    0.79
   1   9   9   41.79    1.57
   2   9   9   27.61    1.15
   3   9   9    4.60    0.47
   4   9   9   46.71    1.78
   5   9   9   67.81    2.36
   6   9   9   10.92    0.76
   8   9   9   22.78    1.23
   9   9   9   11.31    0.89
  -3  10   9   33.08    1.40
  -2  10   9   16.20    0.88
  -1  10   9    1.39    0.40
   0  10   9   48.13    1.80
   1  10   9   22.54    1.04
   2  10   9   18.35    0.90
   3  10   9   16.23    0.88
   4  10   9   78.33    2.66
   5  10   9   28.16    1.25
   6  10   9    0.38    0.42
  -2  11   9    0.87    0.40
  -1  11   9   15.12    0.86
   0  11   9   60.92    2.15
   1  11   9   21.38    1.02
   2  11   9    2.29    0.42
   3  11   9   36.21    1.51
   4  11   9   45.32    1.80
   5  11   9    1.57    0.48
   6  11   9   10.25    0.78
   7  11   9   20.02    1.15
  -2  12   9    4.17    0.54
  -1  12   9   26.81    1.23
   0  12   9   17.86    0.96
   1  12   9    1.24    0.40
   2  12   9   16.17    0.91
   3  12   9   30.29    1.39
   4  12   9   14.50    0.90
   5  12   9    3.52    0.56
   6  12   9   22.29    1.20
   7  12   9   16.48    1.08
  -2  13   9    8.50    0.72
  -1  13   9   19.57    1.05
   0  13   9    4.64    0.56
   1  13   9    9.30    0.70
   2  13   9   36.13    1.53
   3  13   9   22.28    1.16
   4  13   9    1.42    0.49
   5  13   9   10.68    0.81
   6  13   9   21.15    1.18
   7  13   9    7.74    0.80
  -1  14   9    7.20    0.73
   0  14   9    2.18    0.52
   1  14   9   25.42    1.26
   2  14   9   20.69    1.11
   3  14   9    1.31    0.47
   4  14   9    4.39    0.62
   5  14   9   18.95    1.12
   6  14   9   11.29    0.89
   7  14   9    0.11    0.62
   0  15   9    7.54    0.75
   1  15   9   12.84    0.90
   2  15   9    8.66    0.75
   3  15   9    2.72    0.58
   4  15   9   14.98    1.00
   5  15   9   14.06    1.01
   6  15   9    0.94    0.59
   2 -10  10   10.85    0.77
  -4  -9  10   11.44    0.84
  -3  -9  10   15.39    0.96
  -2  -9  10    4.71    0.59
  -1  -9  10    7.58    0.69
   1  -9  10   17.33    0.91
   2  -9  10    0.68    0.28
   3  -9  10   10.55    0.56
  -5  -8  10    5.11    0.63
  -4  -8  10   19.53    1.10
  -3  -8  10   12.41    0.82
  -2  -8  10    0.39    0.45
  -1  -8  10   29.70    1.28
   2  -8  10    4.80    0.55
   3  -8  10   20.00    1.05
   4  -8  10   15.22    0.95
  -5  -7  10   16.56    1.00
  -4  -7  10   20.80    1.10
  -3  -7  10    0.37    0.38
  -2  -7  10   11.61    0.76
  -1  -7  10   40.36    1.55
   0  -7  10   18.10    0.91
   1  -7  10    0.59    0.45
   2  -7  10   27.38    0.91
   3  -7  10   32.99    1.04
   4  -7  10    2.89    0.47
   5  -7  10    4.43    0.57
  -6  -6  10    9.79    0.80
  -5  -6  10   16.14    0.96
  -4  -6  10    4.05    0.53
  -3  -6  10    5.21    0.56
  -2  -6  10   27.98    1.22
  -1  -6  10   33.91    1.35
   0  -6  10    1.23    0.38
   1  -6  10   25.08    1.23
   2  -6  10   42.73    1.77
   3  -6  10   11.59    0.57
   4  -6  10    1.93    0.32
   5  -6  10   14.35    0.67
   6  -6  10   16.42    0.75
  -6  -5  10   15.14    0.98
  -5  -5  10    9.69    0.73
  -4  -5  10   -0.25    0.36
  -3  -5  10   28.32    1.25
  -2  -5  10   69.15    2.36
  -1  -5  10    6.64    0.54
   0  -5  10   14.76    0.78
   1  -5  10   64.16    2.10
   2  -5  10   36.89    1.59
   3  -5  10    0.40    0.27
   4  -5  10   11.89    0.59
   5  -5  10   28.21    0.97
   6  -5  10    7.10    0.50
  -6  -4  10   16.14    0.96
  -5  -4  10    2.15    0.47
  -4  -4  10   14.60    0.87
  -3  -4  10   49.47    1.82
  -2  -4  10   22.56    1.06
  -1  -4  10    1.04    0.36
   0  -4  10   35.63    1.35
   1  -4  10   44.86    1.57
   2  -4  10    8.95    0.75
   3  -4  10   10.93    0.85
   4  -4  10   42.25    1.24
   5  -4  10   21.96    0.83
   6  -4  10    0.00    0.29
   7  -4  10   12.93    0.68
  -6  -3  10    3.01    0.55
  -5  -3  10    6.11    0.58
  -4  -3  10   27.13    1.22
  -3  -3  10   28.77    1.26
  -2  -3  10    3.11    0.44
  -1  -3  10   46.00    1.65
   0  -3  10   62.33    2.04
   1  -3  10   24.52    0.97
   2  -3  10    8.64    0.42
   3  -3  10   58.48    2.25
   4  -3  10   59.08    1.60
   5  -3  10    0.70    0.28
   6  -3  10    7.10    0.50
   7  -3  10   18.02    0.81
  -7  -2  10    8.56    0.74
  -6  -2  10    0.93    0.46
  -5  -2  10   19.86    1.01
  -4  -2  10   42.05    1.65
  -3  -2  10   27.23    1.13
  -2  -2  10   20.48    0.94
  -1  -2  10  125.44    3.82
   0  -2  10   30.26    1.16
   1  -2  10    3.56    0.35
   2  -2  10   36.33    1.00
   3  -2  10   78.83    2.86
   4  -2  10   10.66    0.89
   5  -2  10    2.56    0.35
   6  -2  10   24.98    0.92
   7  -2  10   18.82    0.82
   8  -2  10    1.17    0.40
  -7  -1  10    0.31    0.53
  -6  -1  10    4.73    0.57
  -5  -1  10   40.13    1.63
  -4  -1  10   20.84    1.00
  -3  -1  10    1.17    0.38
  -2  -1  10   70.19    2.34
  -1  -1  10   36.65    1.35
   0  -1  10   27.12    1.08
   1  -1  10   18.61    0.79
   2  -1  10   72.74    1.74
   3  -1  10   51.08    2.13
   4  -1  10    5.36    0.75
   5  -1  10   25.29    0.90
   6  -1  10   50.01    1.45
   7  -1  10    4.59    0.45
   8  -1  10    1.75    0.39
  -7   0  10    2.00    0.58
  -6   0  10   14.32    0.89
  -5   0  10   41.53    1.63
  -4   0  10   -0.22    0.33
  -3   0  10   41.51    1.58
  -2   0  10   56.76    1.94
  -1   0  10   30.37    1.22
   0   0  10    2.02    0.32
   1   0  10  146.95    4.26
   2   0  10   60.08    1.50
   3   0  10    6.88    0.39
   4   0  10   14.96    1.07
   5   0  10   51.87    1.47
   6   0  10   27.34    0.96
   7   0  10   -0.64    0.30
   8   0  10    9.94    0.63
  -6   1  10   23.87    1.16
  -5   1  10    4.57    0.54
  -4   1  10    4.12    0.49
  -3   1  10   67.50    2.24
  -2   1  10   39.05    1.46
  -1   1  10    6.14    0.47
   0   1  10   54.72    1.89
   1   1  10  159.38    4.56
   2   1  10   47.04    1.24
   3   1  10    7.22    0.40
   4   1  10   33.14    1.61
   5   1  10   47.49    2.05
   6   1  10    0.45    0.29
   7   1  10    7.79    0.54
   8   1  10   16.81    0.81
  -6   2  10   15.40    0.89
  -5   2  10    2.06    0.47
  -4   2  10   17.15    0.90
  -3   2  10   58.77    2.04
  -2   2  10    6.50    0.51
  -1   2  10   23.15    0.97
   0   2  10   91.96    2.83
   1   2  10   84.46    2.65
   2   2  10    1.18    0.27
   3   2  10   55.16    1.42
   4   2  10   39.27    1.73
   5   2  10   37.31    1.68
   6   2  10    3.03    0.37
   7   2  10   29.27    1.03
   8   2  10   16.50    0.78
   9   2  10   -0.30    0.54
  -6   3  10    0.08    0.43
  -5   3  10    6.95    0.61
  -4   3  10   28.64    1.22
  -3   3  10   25.08    1.10
  -2   3  10    0.77    0.35
  -1   3  10   81.83    2.68
   0   3  10  111.41    3.33
   1   3  10    1.74    0.32
   2   3  10   20.33    0.71
   3   3  10   93.99    2.15
   4   3  10   70.90    1.68
   5   3  10    4.83    0.60
   6   3  10   15.82    0.67
   7   3  10   21.49    0.85
   8   3  10    3.26    0.42
   9   3  10    0.57    0.58
  -5   4  10   21.76    1.05
  -4   4  10   33.72    1.42
  -3   4  10    1.72    0.39
  -2   4  10   35.79    1.40
  -1   4  10  102.64    3.29
   0   4  10   22.19    0.96
   1   4  10    2.93    0.38
   2   4  10   49.44    1.32
   3   4  10  127.92    2.85
   4   4  10   29.76    0.86
   5   4  10   14.69    0.90
   6   4  10   22.99    0.82
   7   4  10   10.59    0.57
   8   4  10    1.22    0.54
   9   4  10    8.08    0.87
  -5   5  10   26.28    1.22
  -4   5  10    5.71    0.59
  -3   5  10    8.89    0.65
  -2   5  10   37.65    1.47
  -1   5  10   45.79    1.70
   0   5  10    3.17    0.42
   1   5  10   25.57    1.06
   2   5  10   86.75    2.04
   3   5  10   39.87    1.08
   4   5  10    3.61    0.32
   5   5  10   39.86    1.09
   6   5  10   29.15    0.95
   7   5  10    5.31    0.67
   8   5  10    1.52    0.55
   9   5  10   12.23    1.01
  -4   6  10    1.85    0.48
  -3   6  10   46.14    1.78
  -2   6  10   39.41    1.50
  -1   6  10   10.17    0.69
   0   6  10   12.28    0.70
   1   6  10  105.32    3.33
   2   6  10   46.09    1.20
   3   6  10    0.01    0.23
   4   6  10   28.23    0.84
   5   6  10   76.68    1.83
   6   6  10   10.09    0.78
   7   6  10   -0.14    0.44
   8   6  10   11.31    0.91
   9   6  10    8.23    0.84
  -4   7  10   10.56    0.75
  -3   7  10   40.07    1.62
  -2   7  10   19.74    0.98
  -1   7  10    2.06    0.42
   0   7  10   48.48    1.72
   1   7  10  101.03    3.26
   2   7  10   18.76    0.65
   3   7  10   27.68    0.82
   4   7  10   25.98    0.79
   5   7  10   40.58    1.10
   6   7  10   -0.12    0.42
   7   7  10    9.37    0.78
   8   7  10   12.36    0.94
   9   7  10    3.82    0.66
  -4   8  10   21.39    1.07
  -3   8  10   19.84    1.02
  -2   8  10    0.26    0.38
  -1   8  10   27.97    1.18
   0   8  10   61.62    2.14
   1   8  10   15.21    0.80
   2   8  10    4.91    0.50
   3   8  10   27.77    1.17
   4   8  10   28.10    0.84
   5   8  10    5.27    0.38
   6   8  10    9.98    0.52
   7   8  10   44.10    1.83
   8   8  10    8.33    0.77
   9   8  10    0.15    0.60
  -3   9  10    2.73    0.52
  -2   9  10    4.24    0.56
  -1   9  10   64.84    2.28
   0   9  10   25.81    1.14
   1   9  10    1.76    0.40
   2   9  10   18.29    0.93
   3   9  10   51.63    1.84
   4   9  10   38.29    1.51
   5   9  10   15.41    0.87
   6   9  10   22.23    1.09
   8   9  10    0.48    0.51
   9   9  10    4.13    0.70
  -3  10  10    1.22    0.47
  -2  10  10   14.40    0.88
  -1  10  10   40.18    1.58
   0  10  10   10.19    0.69
   1  10  10    5.44    0.53
   2  10  10   44.63    1.73
   3  10  10   42.89    1.66
   4  10  10    1.60    0.40
   5  10  10   32.56    1.39
   6  10  10   14.75    0.91
  -3  11  10    5.55    0.59
  -2  11  10   34.14    1.47
  -1  11  10   11.50    0.75
   0  11  10    3.38    0.48
   1  11  10   41.33    1.61
   2  11  10   26.02    1.17
   3  11  10    1.61    0.42
   4  11  10   13.05    0.80
   5  11  10   23.48    1.17
   6  11  10   17.89    1.00
   7  11  10   -0.49    0.51
  -2  12  10   15.15    0.94
  -1  12  10    0.92    0.44
   0  12  10   16.33    0.92
   1  12  10   32.14    1.40
   2  12  10    9.32    0.71
   3  12  10    0.80    0.38
   4  12  10   29.34    1.36
   5  12  10   26.23    1.30
   6  12  10    1.79    0.51
   7  12  10   11.71    0.91
  -2  13  10    2.41    0.57
  -1  13  10    3.08    0.52
   0  13  10   31.26    1.42
   1  13  10   17.41    0.97
   2  13  10   -0.03    0.39
   3  13  10   15.90    0.95
   4  13  10   28.65    1.36
   5  13  10    6.72    0.70
   6  13  10    2.10    0.55
   7  13  10   16.96    1.10
  -1  14  10   14.57    0.95
   0  14  10   16.64    0.99
   1  14  10    3.16    0.54
   2  14  10    4.72    0.59
   3  14  10   27.17    1.34
   4  14  10   12.51    0.93
   5  14  10    0.25    0.48
   6  14  10   10.14    0.92
   1  15  10    1.08    0.50
   2  15  10   22.57    1.23
   3  15  10   18.27    1.11
   4  15  10   -0.33    0.51
   5  15  10    5.42    0.72
  -2 -10  11   10.33    0.83
  -3  -9  11    2.62    0.58
  -2  -9  11   18.86    1.07
  -1  -9  11   14.03    0.88
   2  -9  11    9.05    0.73
  -4  -8  11    0.05    0.47
  -3  -8  11    9.79    0.77
  -2  -8  11   28.93    1.30
  -1  -8  11    3.19    0.52
   2  -8  11   11.08    0.76
   3  -8  11    0.00    0.38
   4  -8  11    8.88    0.75
  -5  -7  11    0.80    0.51
  -4  -7  11    8.37    0.70
  -3  -7  11   27.75    1.32
  -2  -7  11    6.16    0.61
  -1  -7  11    0.77    0.40
   0  -7  11   21.08    1.02
   1  -7  11   20.83    1.14
   2  -7  11    6.47    0.46
   3  -7  11    8.67    0.52
   4  -7  11   13.86    0.89
  -5  -6  11    3.65    0.57
  -4  -6  11   23.22    1.19
  -3  -6  11   18.75    1.02
  -2  -6  11    0.30    0.36
  -1  -6  11    6.32    0.58
   0  -6  11   44.56    1.67
   1  -6  11   22.71    1.19
   2  -6  11    2.84    0.55
   3  -6  11   23.80    0.86
   4  -6  11   13.23    0.65
   5  -6  11    1.42    0.35
  -6  -5  11    1.15    0.51
  -5  -5  11   11.76    0.85
  -4  -5  11   20.01    1.09
  -3  -5  11    3.77    0.50
  -2  -5  11    1.69    0.42
  -1  -5  11   47.66    1.79
   0  -5  11   31.15    1.27
   1  -5  11    1.10    0.36
   2  -5  11   21.52    1.17
   3  -5  11   26.64    0.91
   4  -5  11    5.95    0.46
   5  -5  11    0.11    0.30
   6  -5  11   12.78    0.67
  -6  -4  11    6.64    0.68
  -5  -4  11   14.16    0.90
  -4  -4  11   14.07    0.86
  -3  -4  11    0.43    0.37
  -2  -4  11   44.50    1.70
  -1  -4  11   59.13    2.10
   0  -4  11   11.36    0.69
   1  -4  11   14.19    0.75
   2  -4  11   46.84    1.95
   3  -4  11   30.96    1.48
   4  -4  11   -0.08    0.26
   5  -4  11   11.77    0.62
   6  -4  11   17.99    0.79
  -6  -3  11   18.00    1.03
  -5  -3  11   15.76    0.92
  -4  -3  11    2.02    0.44
  -3  -3  11    8.22    0.62
  -2  -3  11   78.09    2.65
  -1  -3  11   26.06    1.12
   0  -3  11    2.05    0.38
   1  -3  11   37.44    1.37
   2  -3  11   45.41    1.93
   3  -3  11    7.34    0.76
   4  -3  11    3.17    0.37
   5  -3  11   31.23    1.06
   6  -3  11    8.00    0.55
   7  -3  11   -0.18    0.33
  -6  -2  11   18.80    1.07
  -5  -2  11    6.53    0.64
  -4  -2  11    2.57    0.46
  -3  -2  11   39.69    1.55
  -2  -2  11   39.11    1.50
  -1  -2  11    1.16    0.36
   0  -2  11   40.23    1.49
   1  -2  11   28.15    1.12
   2  -2  11   42.82    1.16
   3  -2  11    3.01    0.60
   4  -2  11   40.57    1.87
   5  -2  11   30.98    1.05
   6  -2  11    0.53    0.31
   7  -2  11    7.02    0.55
  -6  -1  11    7.82    0.72
  -5  -1  11    0.48    0.39
  -4  -1  11   31.88    1.35
  -3  -1  11   44.32    1.70
  -2  -1  11    5.24    0.49
  -1  -1  11    7.62    0.55
   0  -1  11   68.36    2.21
   1  -1  11   73.03    2.40
   2  -1  11    1.39    0.26
   3  -1  11   46.91    2.05
   4  -1  11   46.02    2.06
   5  -1  11    6.16    0.46
   6  -1  11    1.92    0.38
   7  -1  11   13.67    0.72
   8  -1  11    5.79    0.53
  -5   0  11    7.84    0.67
  -4   0  11   47.04    1.78
  -3   0  11   20.54    0.99
  -2   0  11    0.07    0.33
  -1   0  11   16.38    0.82
   0   0  11   73.94    2.41
   1   0  11   10.02    0.56
   2   0  11   52.46    1.37
   3   0  11   31.93    1.69
   4   0  11   27.80    1.53
   5   0  11    0.92    0.53
   6   0  11   18.60    0.78
   7   0  11   17.36    0.81
   8   0  11    1.73    0.43
  -6   1  11    1.95    0.51
  -5   1  11   30.44    1.37
  -4   1  11   36.68    1.47
  -3   1  11    0.94    0.37
  -2   1  11   30.79    1.29
  -1   1  11   51.29    1.79
   0   1  11   11.25    0.64
   1   1  11   14.29    0.71
   2   1  11   68.55    2.23
   3   1  11   26.91    0.86
   4   1  11    7.13    0.80
   5   1  11   18.83    1.23
   6   1  11   35.84    1.17
   7   1  11   13.41    0.70
   8   1  11    0.83    0.63
  -6   2  11   15.41    0.95
  -5   2  11   22.19    1.11
  -4   2  11    2.36    0.43
  -3   2  11    5.65    0.54
  -2   2  11   50.78    1.79
  -1   2  11   35.31    1.42
   0   2  11    1.78    0.35
   1   2  11   24.80    1.01
   2   2  11   74.64    2.39
   3   2  11   11.73    0.53
   4   2  11   20.47    1.24
   5   2  11   41.80    1.90
   6   2  11   34.63    1.13
   7   2  11    0.16    0.32
   8   2  11    7.42    0.57
  -6   3  11   18.96    1.04
  -5   3  11    7.21    0.66
  -4   3  11    0.82    0.38
  -3   3  11   32.16    1.36
  -2   3  11   62.45    2.18
  -1   3  11    6.91    0.53
   0   3  11   10.85    0.64
   1   3  11   62.72    2.10
   2   3  11   14.93    0.59
   3   3  11    3.62    0.34
   4   3  11   57.43    1.48
   5   3  11   43.80    1.91
   6   3  11    8.43    0.53
   7   3  11    8.92    0.56
   8   3  11   17.01    0.80
  -5   4  11    1.12    0.44
  -4   4  11   12.13    0.78
  -3   4  11   37.14    1.49
  -2   4  11   15.04    0.82
  -1   4  11    2.53    0.41
   0   4  11   78.72    2.57
   1   4  11   37.63    1.41
   2   4  11    1.70    0.30
   3   4  11   35.53    1.02
   4   4  11   71.76    1.73
   5   4  11   14.89    0.96
   6   4  11    2.93    0.55
   7   4  11   18.92    0.80
   8   4  11   27.11    1.50
   9   4  11    5.17    0.79
  -5   5  11    3.91    0.58
  -4   5  11   29.51    1.34
  -3   5  11   20.89    1.04
  -2   5  11   -0.30    0.37
  -1   5  11   32.31    1.33
   0   5  11  115.89    3.63
   1   5  11    8.14    0.58
   2   5  11    4.16    0.35
   3   5  11   46.30    1.21
   4   5  11   49.37    1.30
   5   5  11   -0.06    0.41
   6   5  11   18.54    1.10
   7   5  11   35.56    1.70
   8   5  11   14.37    1.08
   9   5  11    0.55    0.66
  -5   6  11   11.48    0.86
  -4   6  11   24.78    1.22
  -3   6  11    2.76    0.48
  -2   6  11    8.75    0.66
  -1   6  11   41.00    1.59
   0   6  11   28.80    1.25
   1   6  11    2.10    0.41
   2   6  11   51.00    1.32
   3   6  11   41.33    1.12
   4   6  11   25.22    0.80
   5   6  11   11.03    0.51
   6   6  11   51.38    2.03
   7   6  11   15.02    1.01
   8   6  11    0.80    0.53
   9   6  11    6.87    0.85
  -4   7  11   15.44    0.94
  -3   7  11    2.45    0.52
  -2   7  11   29.73    1.29
  -1   7  11   44.71    1.70
   0   7  11    1.43    0.40
   1   7  11   29.81    1.26
   2   7  11  100.40    2.31
   3   7  11   29.66    0.89
   4   7  11    0.22    0.25
   5   7  11   23.19    0.77
   6   7  11   41.32    1.77
   7   7  11    1.82    0.56
   8   7  11    0.68    0.57
   9   7  11   11.57    1.01
  -4   8  11    0.26    0.50
  -3   8  11   14.07    0.88
  -2   8  11   36.84    1.50
  -1   8  11   19.00    0.98
   0   8  11    5.16    0.53
   1   8  11   57.65    1.98
   2   8  11   47.61    1.75
   3   8  11   18.04    0.90
   4   8  11   14.53    0.58
   5   8  11   36.99    1.07
   6   8  11   21.36    1.14
   7   8  11    0.57    0.48
   8   8  11   12.64    0.95
  -3   9  11   20.81    1.11
  -2   9  11   22.77    1.11
  -1   9  11    0.14    0.42
   0   9  11   20.99    1.03
   1   9  11   30.94    1.32
   2   9  11   20.85    0.99
   3   9  11    1.09    0.36
   4   9  11   59.96    2.15
   5   9  11   32.90    1.37
  -3  10  11   14.09    0.95
  -2  10  11    3.84    0.57
  -1  10  11    7.43    0.66
   0  10  11   40.34    1.66
   1  10  11   37.86    1.55
   2  10  11   -0.12    0.33
   3  10  11   47.66    1.81
   4  10  11   46.75    1.78
   5  10  11    7.43    0.64
   6  10  11    0.92    0.45
  -3  11  11    4.47    0.64
  -2  11  11    0.33    0.48
  -1  11  11   24.82    1.19
   0  11  11   33.08    1.41
   1  11  11    3.77    0.50
   2  11  11    8.83    0.64
   3  11  11   31.39    1.37
   4  11  11   21.27    1.08
   5  11  11    0.83    0.43
   6  11  11   15.66    0.97
  -2  12  11    5.89    0.67
  -1  12  11   25.32    1.23
   0  12  11    7.84    0.67
   1  12  11    3.66    0.53
   2  12  11   23.77    1.19
   3  12  11   21.93    1.11
   4  12  11    3.68    0.49
   5  12  11   11.47    0.84
   6  12  11   25.19    1.33
   7  12  11   12.79    0.97
  -1  13  11   13.09    0.87
   0  13  11    0.69    0.44
   1  13  11   18.61    1.03
   2  13  11   21.40    1.16
   3  13  11    6.56    0.64
   4  13  11    2.76    0.53
   5  13  11   24.75    1.28
   6  13  11   20.42    1.19
   7  13  11    0.60    0.61
   0  14  11    2.13    0.53
   1  14  11   16.80    1.03
   2  14  11    9.20    0.75
   3  14  11    0.85    0.46
   4  14  11   21.54    1.18
   5  14  11   21.41    1.21
   6  14  11    4.70    0.70
   2  15  11    1.95    0.60
   3  15  11    9.66    0.83
   4  15  11   21.45    1.28
  -2  -9  12    0.91    0.50
  -3  -8  12    1.01    0.51
  -2  -8  12    4.80    0.61
  -1  -8  12   21.98    1.13
   2  -8  12    8.68    0.74
   3  -8  12   14.40    0.93
  -4  -7  12    7.35    0.72
  -3  -7  12    0.30    0.47
  -2  -7  12   20.41    1.12
  -1  -7  12   18.00    1.00
   1  -7  12    5.42    0.67
   2  -7  12   21.84    0.84
   3  -7  12   10.90    0.60
   4  -7  12    0.72    0.40
  -4  -6  12   -0.31    0.43
  -3  -6  12    9.88    0.77
  -2  -6  12   21.30    1.11
  -1  -6  12    6.41    0.60
   0  -6  12    0.99    0.42
   1  -6  12   22.73    1.27
   2  -6  12   25.42    1.36
   3  -6  12    0.51    0.30
   4  -6  12    4.51    0.43
   5  -6  12    9.72    0.59
  -5  -5  12    2.03    0.55
  -4  -5  12    1.43    0.49
  -3  -5  12   27.69    1.31
  -2  -5  12   10.18    0.76
  -1  -5  12    2.67    0.46
   0  -5  12   18.95    0.97
   2  -5  12    9.53    0.82
   3  -5  12    1.88    0.55
   4  -5  12   19.01    0.79
   5  -5  12   14.93    0.71
  -5  -4  12    0.91    0.45
  -4  -4  12    8.50    0.72
  -3  -4  12   26.67    1.26
  -2  -4  12    2.68    0.48
  -1  -4  12    4.91    0.53
   0  -4  12   32.54    1.31
   1  -4  12   24.76    1.05
   2  -4  12    0.68    0.43
   3  -4  12   25.66    1.37
   4  -4  12   27.03    0.96
   5  -4  12    5.23    0.46
   6  -4  12    1.35    0.37
  -5  -3  12    8.79    0.75
  -4  -3  12   18.08    1.02
  -3  -3  12   15.87    0.91
  -2  -3  12    0.73    0.39
  -1  -3  12   61.49    2.17
   0  -3  12   29.35    1.23
   1  -3  12    2.12    0.38
   2  -3  12   21.00    1.21
   3  -3  12   49.16    2.11
   4  -3  12   20.08    1.23
   5  -3  12   -0.03    0.30
   6  -3  12   11.39    0.64
  -5  -2  12   19.60    1.08
  -4  -2  12   25.69    1.20
  -3  -2  12    0.20    0.38
  -2  -2  12   25.60    1.16
  -1  -2  12   55.35    1.95
   0  -2  12   13.43    0.74
   1  -2  12    0.68    0.32
   2  -2  12   39.33    1.78
   3  -2  12   45.77    2.01
   4  -2  12    5.19    0.77
   5  -2  12   10.63    0.60
   6  -2  12   24.78    0.97
   7  -2  12    8.13    0.59
  -6  -1  12    9.45    0.80
  -5  -1  12   18.00    1.03
  -4  -1  12    2.81    0.48
  -3  -1  12   19.49    1.02
  -2  -1  12   35.08    1.42
  -1  -1  12   39.43    1.50
   0  -1  12    1.91    0.37
   1  -1  12   37.06    1.37
   2  -1  12   63.52    1.64
   3  -1  12   10.28    0.97
   4  -1  12    8.57    0.90
   5  -1  12   35.70    1.18
   6  -1  12   26.65    1.01
   7  -1  12    0.34    0.36
  -6   0  12   10.79    0.85
  -5   0  12    8.83    0.74
  -4   0  12    2.50    0.47
  -3   0  12   43.28    1.68
  -2   0  12   68.96    2.35
  -1   0  12   15.17    0.81
   0   0  12   23.83    1.03
   1   0  12  131.55    4.02
   2   0  12   32.31    0.97
   3   0  12    0.51    0.60
   4   0  12   21.26    1.42
   5   0  12   45.90    2.15
   6   0  12    8.77    0.57
   7   0  12    2.67    0.43
  -6   1  12    8.88    0.75
  -5   1  12    1.28    0.46
  -4   1  12   19.81    1.03
  -3   1  12   52.58    1.94
  -2   1  12   22.77    1.06
  -1   1  12    8.32    0.61
   0   1  12   52.03    1.80
   1   1  12   85.99    2.73
   2   1  12   14.04    0.71
   3   1  12    3.97    0.37
   4   1  12   43.08    2.13
   5   1  12   33.22    1.74
   6   1  12    2.78    0.38
   7   1  12   14.39    0.75
   8   1  12   15.90    0.83
  -5   2  12    4.02    0.55
  -4   2  12   32.03    1.39
  -3   2  12   35.24    1.41
  -2   2  12    0.45    0.34
  -1   2  12   52.15    1.91
   0   2  12   86.29    2.83
   1   2  12   41.86    1.48
   2   2  12    3.15    0.39
   3   2  12   63.01    1.64
   4   2  12   45.31    2.08
   5   2  12    2.04    0.59
   6   2  12   11.60    0.64
   7   2  12   21.61    0.91
   8   2  12   10.16    0.67
  -5   3  12   19.07    1.03
  -4   3  12   27.02    1.24
  -3   3  12    4.47    0.52
  -2   3  12   15.37    0.82
  -1   3  12   79.45    2.65
   0   3  12   42.56    1.59
   1   3  12    6.72    0.51
   2   3  12   39.32    1.45
   3   3  12   99.15    2.38
   4   3  12   19.11    1.23
   5   3  12    2.26    0.58
   6   3  12   17.10    1.16
   7   3  12   15.69    0.75
   8   3  12    0.84    0.42
  -5   4  12   28.41    1.33
  -4   4  12   13.99    0.87
  -3   4  12    3.98    0.51
  -2   4  12   29.05    1.24
  -1   4  12   54.61    2.01
   0   4  12   13.56    0.76
   1   4  12   30.05    1.25
   2   4  12   67.77    1.77
   3   4  12   56.52    1.46
   4   4  12    0.32    0.30
   5   4  12   18.47    1.14
   6   4  12   19.36    1.18
   7   4  12    7.00    0.52
   8   4  12    2.46    0.68
  -5   5  12   17.92    1.06
  -4   5  12    0.33    0.44
  -3   5  12   12.67    0.79
  -2   5  12   36.65    1.52
  -1   5  12   21.59    1.04
   0   5  12    0.68    0.37
   1   5  12  104.04    3.36
   2   5  12   24.22    0.82
   3   5  12    6.41    0.42
   4   5  12   13.84    0.59
   5   5  12   46.78    1.98
   6   5  12   18.32    1.13
   7   5  12    0.82    0.50
   8   5  12   10.40    0.97
  -5   6  12    3.46    0.63
  -4   6  12    4.04    0.63
  -3   6  12   27.74    1.28
  -2   6  12   41.90    1.68
  -1   6  12    0.27    0.39
   0   6  12   37.64    1.54
   1   6  12   53.67    1.95
   2   6  12   10.58    0.51
   3   6  12    5.83    0.40
   4   6  12   37.62    1.08
   5   6  12   49.81    2.02
   6   6  12    0.96    0.50
   7   6  12    8.66    0.84
   8   6  12   10.82    0.97
  -4   7  12   19.80    1.12
  -3   7  12   33.38    1.48
  -2   7  12    4.08    0.54
  -1   7  12    6.72    0.60
   0   7  12   34.54    1.46
   1   7  12   16.26    0.85
   2   7  12    0.48    0.27
   3   7  12   27.80    0.87
   4   7  12   33.48    1.00
   5   7  12   12.98    0.56
   6   7  12    7.33    0.72
   7   7  12   22.83    1.27
   8   7  12    9.60    0.90
  -4   8  12   18.35    1.07
  -3   8  12    9.40    0.74
  -2   8  12    1.91    0.48
  -1   8  12   25.26    1.17
   0   8  12   37.97    1.52
   1   8  12   -0.39    0.34
   2   8  12    9.02    0.65
   3   8  12   47.72    1.76
   4   8  12   20.60    0.98
   5   8  12    1.38    0.30
   6   8  12   28.43    1.37
   7   8  12   17.23    1.08
   8   8  12    4.97    0.74
  -3   9  12   -0.44    0.45
  -2   9  12   11.28    0.81
  -1   9  12   36.80    1.53
   0   9  12   12.00    0.79
   1   9  12    0.75    0.39
   2   9  12   27.94    1.24
   3   9  12   53.86    2.03
   4   9  12    0.50    0.36
   5   9  12   25.20    1.16
  -3  10  12    2.32    0.61
  -2  10  12   27.41    1.33
  -1  10  12   20.20    1.09
   0  10  12    1.03    0.43
   1  10  12   10.99    0.75
   2  10  12   38.36    1.58
   3  10  12    3.86    0.49
   4  10  12    5.19    0.55
   5  10  12   14.39    0.86
   6  10  12   11.16    0.83
  -2  11  12   16.39    1.00
  -1  11  12    2.19    0.52
   0  11  12    9.24    0.72
   1  11  12   29.97    1.36
   2  11  12   21.18    1.06
   3  11  12    0.42    0.38
   4  11  12   12.80    0.85
   5  11  12   31.93    1.46
   6  11  12    6.66    0.69
  -1  12  12    0.64    0.51
   0  12  12   22.63    1.18
   1  12  12   28.15    1.31
   2  12  12    3.68    0.52
   3  12  12    5.92    0.60
   4  12  12   25.33    1.24
   5  12  12   13.60    0.92
   6  12  12    1.14    0.55
   0  13  12   29.23    1.35
   1  13  12    4.10    0.58
   2  13  12    0.59    0.46
   3  13  12   17.39    1.01
   4  13  12   12.28    0.86
   5  13  12    1.07    0.51
   6  13  12    4.02    0.65
   1  14  12    0.48    0.46
   2  14  12   11.89    0.87
   3  14  12   15.91    1.00
   4  14  12    9.79    0.81
   5  14  12    1.27    0.57
  -1  -8  13    0.93    0.52
  -3  -7  13   12.16    0.90
  -2  -7  13    4.56    0.63
  -1  -7  13    5.88    0.65
   1  -7  13   11.39    0.90
   2  -7  13    0.55    0.53
   3  -7  13    7.86    0.54
  -3  -6  13    8.77    0.77
  -2  -6  13    0.57    0.46
  -1  -6  13   25.06    1.21
   1  -6  13    0.28    0.47
   2  -6  13    6.68    0.75
   3  -6  13   15.56    0.72
   4  -6  13    6.75    0.52
  -4  -5  13   14.52    0.96
  -3  -5  13    1.10    0.47
  -2  -5  13   25.17    1.24
  -1  -5  13   19.71    1.03
   0  -5  13   10.07    0.72
   2  -5  13   18.40    1.14
   3  -5  13   17.71    1.14
   4  -5  13    1.18    0.37
   5  -5  13    5.50    0.50
  -4  -4  13    3.28    0.54
  -3  -4  13    6.13    0.63
  -2  -4  13   35.03    1.50
  -1  -4  13   15.33    0.88
   2  -4  13   33.08    1.59
   3  -4  13    8.27    0.82
   4  -4  13    3.96    0.42
   5  -4  13   13.07    0.70
  -5  -3  13    7.56    0.73
  -4  -3  13    0.09    0.46
  -3  -3  13   14.86    0.91
  -2  -3  13   24.71    1.19
  -1  -3  13    4.77    0.54
   0  -3  13    5.60    0.55
   1  -3  13   27.47    1.19
   2  -3  13   18.42    1.16
   3  -3  13    0.56    0.53
   4  -3  13   19.05    1.25
   5  -3  13   12.66    0.68
   6  -3  13    2.82    0.44
  -5  -2  13   -0.18    0.47
  -4  -2  13    4.33    0.58
  -3  -2  13   17.65    1.00
  -2  -2  13   10.53    0.73
  -1  -2  13    2.06    0.42
   0  -2  13   32.73    1.32
   1  -2  13   35.45    1.40
   2  -2  13    4.80    0.67
   3  -2  13   15.58    1.13
   4  -2  13   23.80    1.46
   5  -2  13   10.90    0.64
   6  -2  13    0.11    0.34
  -5  -1  13    1.04    0.48
  -4  -1  13   18.52    1.05
  -3  -1  13   17.47    0.98
  -2  -1  13   -0.05    0.36
  -1  -1  13    5.39    0.52
   0  -1  13   64.26    2.20
   1  -1  13   11.19    0.66
   2  -1  13    4.57    0.37
   3  -1  13   29.83    1.61
   4  -1  13   16.95    1.28
   5  -1  13    5.16    0.82
   6  -1  13    8.20    0.58
   7  -1  13   12.52    0.73
  -5   0  13    9.05    0.75
  -4   0  13   23.91    1.20
  -3   0  13    4.59    0.53
  -2   0  13    2.28    0.43
  -1   0  13   22.87    1.05
   0   0  13   21.76    0.99
   1   0  13    7.85    0.56
   2   0  13   20.77    0.75
   3   0  13   21.59    1.43
   4   0  13   21.22    1.45
   5   0  13    1.96    0.72
   6   0  13   27.02    1.04
   7   0  13   10.26    0.67
  -5   1  13   12.31    0.86
  -4   1  13   12.69    0.84
  -3   1  13    0.27    0.38
  -2   1  13   21.05    1.03
  -1   1  13   27.47    1.19
   0   1  13    1.39    0.36
   1   1  13   14.11    0.75
   2   1  13   65.55    1.67
   3   1  13   30.17    1.81
   4   1  13    0.98    0.65
   5   1  13   34.45    1.91
   6   1  13   20.73    0.90
   7   1  13    1.63    0.42
  -5   2  13    9.91    0.79
  -4   2  13    0.75    0.45
  -3   2  13    8.99    0.71
  -2   2  13   43.89    1.70
  -1   2  13    8.03    0.62
   0   2  13    1.92    0.40
   1   2  13   23.31    1.03
   2   2  13   45.47    1.62
   3   2  13   -0.21    0.29
   4   2  13   15.73    1.24
   5   2  13   31.69    1.76
   6   2  13   12.31    1.06
   7   2  13    0.32    0.37
   8   2  13   10.40    0.89
  -5   3  13    5.88    0.64
  -4   3  13    6.90    0.67
  -3   3  13   32.27    1.43
  -2   3  13   25.36    1.16
  -1   3  13    0.20    0.33
   0   3  13   33.26    1.36
   1   3  13   27.55    1.14
   2   3  13    9.65    0.63
   3   3  13   14.37    0.64
   4   3  13   54.54    2.42
   5   3  13   23.75    1.42
   6   3  13    2.54    0.63
   7   3  13    5.94    0.53
   8   3  13   18.35    0.89
  -5   4  13    0.68    0.53
  -4   4  13   18.69    1.07
  -3   4  13   19.95    1.07
  -2   4  13    0.82    0.39
  -1   4  13    7.63    0.63
   0   4  13   50.03    1.86
   1   4  13   32.62    1.36
   2   4  13    0.08    0.28
   3   4  13   32.23    1.02
   4   4  13   61.27    2.51
   5   4  13    3.93    0.66
   6   4  13    4.33    0.70
   7   4  13   21.21    0.90
   8   4  13   14.16    1.16
  -4   5  13   17.74    1.07
  -3   5  13    5.58    0.61
  -2   5  13    2.41    0.50
  -1   5  13   42.28    1.68
   0   5  13   59.09    2.14
   1   5  13    7.37    0.59
   2   5  13   31.25    1.01
   3   5  13   34.93    1.05
   4   5  13   21.29    0.77
   5   5  13    2.26    0.58
   6   5  13   26.53    1.44
   7   5  13   21.21    1.30
   8   5  13    2.52    0.69
  -4   6  13   10.72    0.84
  -3   6  13   -0.69    0.44
  -2   6  13   19.73    1.08
  -1   6  13   54.46    2.08
   0   6  13   11.95    0.78
   1   6  13   11.72    0.75
   2   6  13   41.11    1.20
   3   6  13   29.18    0.93
   4   6  13    2.80    0.36
   5   6  13   18.44    1.16
   6   6  13   30.74    1.54
   7   6  13    7.42    0.79
   8   6  13    1.12    0.65
  -4   7  13    1.21    0.61
  -3   7  13    7.83    0.74
  -2   7  13   31.02    1.43
  -1   7  13   23.21    1.14
   0   7  13    0.97    0.40
   1   7  13   40.23    1.59
   2   7  13   56.76    1.50
   3   7  13   12.97    0.58
   4   7  13    4.22    0.38
   5   7  13   31.25    0.98
   6   7  13   20.94    1.20
   7   7  13   -0.08    0.52
   8   7  13    9.29    0.93
  -3   8  13   18.83    1.11
  -2   8  13   23.68    1.20
  -1   8  13    1.78    0.47
   0   8  13   13.29    0.82
   1   8  13   36.60    1.51
   2   8  13   26.40    1.19
   3   8  13   -0.01    0.36
   4   8  13   29.42    1.26
   5   8  13   24.81    0.85
   6   8  13    6.95    0.72
   7   8  13    8.03    0.78
   8   8  13   12.07    1.02
  -3   9  13   14.96    0.99
  -2   9  13   11.47    0.84
  -1   9  13    3.15    0.55
   0   9  13   32.66    1.45
   1   9  13   27.58    1.29
   2   9  13    0.20    0.41
   3   9  13   18.64    0.97
   4   9  13   56.75    2.04
   5   9  13    5.08    0.56
  -2  10  13   -0.15    0.53
  -1  10  13   22.17    1.19
   0  10  13   22.43    1.17
   1  10  13    5.64    0.62
   2  10  13    2.06    0.45
   3  10  13   40.43    1.59
   4  10  13   23.06    1.12
   5  10  13    1.66    0.46
  -2  11  13    5.13    0.66
  -1  11  13   18.91    1.10
   0  11  13    8.11    0.71
   1  11  13    0.42    0.41
   2  11  13   15.05    0.92
   3  11  13   24.32    1.21
   4  11  13    3.15    0.53
   5  11  13    2.27    0.49
   6  11  13   28.65    1.38
  -1  12  13   13.02    0.91
   0  12  13    0.32    0.46
   1  12  13   10.37    0.77
   2  12  13   29.59    1.39
   3  12  13   11.18    0.79
   4  12  13   -0.06    0.42
   5  12  13   18.65    1.08
   6  12  13   17.77    1.09
   0  13  13    1.89    0.55
   1  13  13   17.35    1.05
   2  13  13   13.73    0.92
   3  13  13    0.60    0.46
   4  13  13    8.32    0.74
   5  13  13   17.27    1.10
   6  13  13    9.24    0.87
   2  14  13    1.84    0.54
   3  14  13    4.80    0.64
   4  14  13   14.02    0.97
  -1  -7  14   10.21    0.85
   1  -7  14   10.34    0.92
  -2  -6  14   12.67    0.89
  -1  -6  14    2.88    0.58
   1  -6  14   21.27    1.27
   2  -6  14    6.78    0.79
   3  -6  14    0.10    0.35
  -3  -5  14   20.07    1.12
  -2  -5  14    6.62    0.69
  -1  -5  14    7.45    0.68
   0  -5  14   21.29    1.09
   2  -5  14    0.36    0.50
   3  -5  14    5.59    0.75
   4  -5  14   12.97    0.69
  -3  -4  14   13.78    0.94
  -2  -4  14    2.02    0.52
  -1  -4  14   17.73    0.98
   0  -4  14   18.54    1.00
   2  -4  14    3.49    0.60
   3  -4  14   21.87    1.31
   4  -4  14   13.02    0.67
  -4  -3  14   11.28    0.87
  -3  -3  14    0.91    0.46
  -2  -3  14   11.53    0.83
  -1  -3  14   20.91    1.11
   0  -3  14   16.12    0.91
   2  -3  14   19.10    1.24
   3  -3  14   24.96    1.45
   4  -3  14    5.00    0.77
   5  -3  14    3.28    0.42
  -4  -2  14    3.26    0.58
  -3  -2  14    1.23    0.48
  -2  -2  14   20.37    1.11
  -1  -2  14   30.87    1.36
   0  -2  14    2.14    0.42
   1  -2  14    8.28    0.60
   2  -2  14   33.53    1.69
   3  -2  14   14.78    1.12
   4  -2  14    1.54    0.65
   5  -2  14   11.00    0.65
   6  -2  14    8.83    0.62
  -4  -1  14   -0.32    0.42
  -3  -1  14   23.20    1.19
  -2  -1  14   27.60    1.30
  -1  -1  14   16.23    0.90
   0  -1  14    3.85    0.46
   1  -1  14   50.41    1.88
   2  -1  14   17.29    1.19
   3  -1  14    0.11    0.55
   4  -1  14    9.78    1.00
   5  -1  14   20.71    1.47
   6  -1  14    8.84    0.61
  -4   0  14    9.65    0.78
  -3   0  14   41.99    1.74
  -2   0  14   15.90    0.91
  -1   0  14    1.47    0.41
   0   0  14   23.71    1.11
   1   0  14   42.44    1.65
   2   0  14    4.82    0.39
   3   0  14    0.78    0.59
   4   0  14   23.00    1.57
   5   0  14   35.83    2.01
   6   0  14    0.55    0.36
   7   0  14    8.93    0.81
  -4   1  14   14.25    0.93
  -3   1  14   24.02    1.21
  -2   1  14    2.73    0.46
  -1   1  14   11.67    0.74
   0   1  14   40.93    1.58
   1   1  14   22.17    1.01
   2   1  14    0.57    0.28
   3   1  14   21.83    1.52
   4   1  14   32.90    1.95
   5   1  14    2.55    0.77
   6   1  14    7.10    0.58
   7   1  14   14.10    0.79
  -4   2  14   16.75    0.99
  -3   2  14    8.60    0.73
  -2   2  14    0.47    0.40
  -1   2  14   52.54    1.97
   0   2  14   38.43    1.52
   1   2  14    7.67    0.57
   2   2  14   16.21    0.69
   3   2  14   54.71    2.72
   4   2  14   10.73    1.10
   5   2  14    0.61    0.65
   6   2  14   10.55    1.14
   7   2  14   21.60    0.96
  -4   3  14   18.03    1.04
  -3   3  14   -0.29    0.40
  -2   3  14   16.80    0.95
  -1   3  14   44.98    1.74
   0   3  14   12.09    0.74
   1   3  14    3.07    0.44
   2   3  14   30.56    1.02
   3   3  14   35.55    1.15
   4   3  14    1.86    0.66
   5   3  14    8.52    0.95
   6   3  14   24.73    1.56
   7   3  14   10.06    0.66
  -4   4  14    5.14    0.64
  -3   4  14    5.13    0.62
  -2   4  14   24.67    1.21
  -1   4  14   24.71    1.15
   0   4  14   -0.11    0.36
   1   4  14   30.28    1.31
   2   4  14   42.73    1.30
   3   4  14   12.41    0.62
   4   4  14    4.80    0.73
   5   4  14   35.71    1.84
   6   4  14   13.46    1.10
   7   4  14    0.85    0.40
  -4   5  14    0.80    0.53
  -3   5  14   14.50    0.96
  -2   5  14   23.09    1.18
  -1   5  14    3.58    0.51
   0   5  14   15.69    0.92
   1   5  14   36.52    1.52
   2   5  14   23.33    0.86
   3   5  14    0.21    0.30
   4   5  14   31.52    1.03
   5   5  14   41.38    1.89
   6   5  14    4.99    0.74
   7   5  14    3.44    0.48
  -3   6  14   20.55    1.16
  -2   6  14   10.01    0.77
  -1   6  14    2.33    0.52
   0   6  14   24.51    1.15
   1   6  14   43.02    1.67
   2   6  14    1.10    0.31
   3   6  14   15.07    0.65
   4   6  14   48.59    1.36
   5   6  14   15.17    1.08
   6   6  14    1.35    0.55
   7   6  14   11.63    1.01
  -3   7  14   12.50    0.93
  -2   7  14    1.22    0.51
  -1   7  14   16.59    0.99
   0   7  14   28.58    1.34
   1   7  14   11.39    0.79
   2   7  14    8.62    0.51
   3   7  14   39.09    1.17
   4   7  14   19.86    0.76
   5   7  14   -0.02    0.51
   6   7  14    9.51    0.87
   7   7  14   18.48    1.24
  -3   8  14    1.29    0.56
  -2   8  14    4.38    0.63
  -1   8  14   31.42    1.43
   0   8  14   22.15    1.15
   1   8  14   -0.16    0.38
   2   8  14   24.72    1.18
   3   8  14   41.22    1.64
   4   8  14    4.26    0.51
   5   8  14    7.04    0.48
   6   8  14   18.54    1.15
   7   8  14   16.61    1.16
  -2   9  14   28.86    1.43
  -1   9  14   24.54    1.26
   0   9  14    1.05    0.47
   1   9  14    9.32    0.75
   2   9  14   24.94    1.20
   3   9  14   16.93    0.93
   4   9  14    0.49    0.39
   5   9  14   16.44    0.94
  -2  10  14   27.11    1.40
  -1  10  14    4.56    0.66
   0  10  14    2.16    0.56
   1  10  14   24.05    1.19
   2  10  14   21.11    1.10
   3  10  14    1.19    0.44
   4  10  14   15.04    0.89
   5  10  14   23.55    1.16
  -1  11  14    0.05    0.52
   0  11  14   14.57    1.00
   1  11  14   22.69    1.19
   2  11  14    8.56    0.73
   3  11  14    3.39    0.52
   4  11  14   26.48    1.26
   5  11  14   16.31    0.99
   6  11  14    0.08    0.57
   0  12  14   23.71    1.25
   1  12  14   10.10    0.80
   2  12  14   -0.18    0.41
   3  12  14   10.67    0.82
   4  12  14   13.31    0.90
   5  12  14    2.78    0.57
   6  12  14    4.46    0.67
   2  13  14    7.24    0.70
   3  13  14   16.51    1.04
   4  13  14    6.51    0.69
   5  13  14    0.11    0.50
  -1  -5  15   17.79    1.03
   1  -5  15    5.88    0.78
   2  -5  15   19.73    1.29
  -2  -4  15   22.82    1.23
  -1  -4  15    4.07    0.61
   0  -4  15    1.83    0.51
   2  -4  15   14.10    1.06
   3  -4  15   -0.44    0.56
  -3  -3  15   13.76    0.95
  -2  -3  15   16.77    1.03
  -1  -3  15   -0.45    0.41
   0  -3  15   16.18    0.94
   2  -3  15    2.71    0.61
   3  -3  15    3.79    0.67
   4  -3  15   22.79    1.42
  -3  -2  15    9.33    0.78
  -2  -2  15    0.60    0.44
  -1  -2  15    9.87    0.75
   0  -2  15   34.61    1.48
   1  -2  15   12.36    0.78
   2  -2  15    0.06    0.52
   3  -2  15   14.90    1.14
   4  -2  15   28.47    1.63
   5  -2  15    0.69    0.39
  -3  -1  15    4.00    0.56
  -2  -1  15    4.13    0.54
  -1  -1  15   19.38    1.04
   0  -1  15   24.43    1.17
   1  -1  15    1.88    0.40
   2  -1  15   11.06    0.99
   3  -1  15   18.34    1.28
   4  -1  15   13.59    1.17
   5  -1  15    0.91    0.71
  -3   0  15    0.34    0.43
  -2   0  15   12.79    0.84
  -1   0  15   17.98    0.98
   0   0  15    8.46    0.63
   1   0  15    7.77    0.60
   2   0  15   31.59    1.72
   3   0  15   22.23    1.50
   4   0  15    1.19    0.66
   5   0  15    8.77    1.10
   6   0  15   17.09    0.87
  -3   1  15    4.16    0.57
  -2   1  15   24.49    1.21
  -1   1  15   11.37    0.78
   0   1  15   -0.03    0.34
   1   1  15   25.53    1.15
   2   1  15   31.29    1.05
   3   1  15   11.88    1.17
   4   1  15    4.10    0.92
   5   1  15   12.09    1.32
   6   1  15    6.81    1.06
  -3   2  15   14.61    0.94
  -2   2  15   20.49    1.07
  -1   2  15    2.16    0.46
   0   2  15   11.38    0.74
   1   2  15   25.17    1.11
   2   2  15   13.72    0.66
   3   2  15    0.37    0.77
   4   2  15   11.66    1.24
   5   2  15   10.24    1.21
   6   2  15    5.69    0.96
  -3   3  15   19.34    1.09
  -2   3  15    5.54    0.63
  -1   3  15    2.11    0.49
   0   3  15   30.12    1.30
   1   3  15   24.44    1.11
   2   3  15    2.70    0.38
   3   3  15   15.82    0.74
   4   3  15   28.70    1.78
   5   3  15   12.75    1.20
   6   3  15    1.31    0.73
   7   3  15    9.91    0.71
  -3   4  15   11.43    0.85
  -2   4  15    0.17    0.45
  -1   4  15   17.81    1.01
   0   4  15   43.96    1.77
   1   4  15    5.66    0.56
   2   4  15    2.81    0.40
   3   4  15   21.69    0.86
   4   4  15   18.32    1.32
   5   4  15    1.41    0.66
   6   4  15    6.45    0.89
   7   4  15   11.19    0.74
  -3   5  15    0.28    0.52
  -2   5  15    9.02    0.77
  -1   5  15   33.08    1.48
   0   5  15   19.80    1.06
   1   5  15    1.23    0.42
   2   5  15   11.36    0.61
   3   5  15   25.64    0.92
   4   5  15    9.72    0.96
   5   5  15    7.18    0.89
   6   5  15   18.94    1.34
   7   5  15    7.87    0.62
  -3   6  15    1.93    0.57
  -2   6  15   17.98    1.08
  -1   6  15   21.29    1.15
   0   6  15    0.87    0.41
   1   6  15    6.26    0.61
   2   6  15   42.60    1.28
   3   6  15   20.35    0.81
   4   6  15    0.25    0.33
   5   6  15   22.43    1.38
   6   6  15   17.89    1.22
   7   6  15    2.46    0.68
  -2   7  15   15.99    1.06
  -1   7  15    6.40    0.71
   0   7  15    2.49    0.50
   1   7  15   27.08    1.26
   2   7  15   41.89    1.26
   3   7  15    0.25    0.33
   4   7  15   16.07    0.71
   5   7  15   18.37    1.21
   6   7  15    8.40    0.86
   7   7  15   -0.44    0.60
  -2   8  15   13.04    0.95
  -1   8  15   -0.61    0.44
   0   8  15   18.25    1.04
   1   8  15   32.78    1.46
   2   8  15    4.21    0.55
   3   8  15    7.79    0.67
   4   8  15   27.63    1.23
   6   8  15    0.42    0.55
   7   8  15    5.42    0.78
  -1   9  15   11.78    0.89
   0   9  15   19.56    1.10
   1   9  15    9.51    0.78
   2   9  15   -0.15    0.42
   3   9  15   29.84    1.33
   4   9  15   27.22    1.30
   5   9  15    6.48    0.65
  -1  10  15   19.54    1.19
   0  10  15   12.47    0.92
   1  10  15    1.95    0.52
   2  10  15   10.04    0.78
   3  10  15   29.29    1.34
   4  10  15    9.07    0.75
   5  10  15    0.17    0.47
   0  11  15    7.88    0.77
   1  11  15    3.24    0.57
   2  11  15   23.80    1.21
   3  11  15   12.70    0.87
   4  11  15    0.49    0.47
   5  11  15   12.13    0.88
   2  12  15   14.70    0.95
   3  12  15    3.52    0.57
   4  12  15    0.84    0.52
   5  12  15   14.34    0.98
   1  -4  16    2.32    0.55
   2  -4  16    6.78    0.81
  -1  -3  16   29.69    1.43
   0  -3  16    2.54    0.51
   2  -3  16   11.20    0.99
   3  -3  16    8.94    0.96
  -2  -2  16   21.80    1.19
  -1  -2  16    8.81    0.75
   0  -2  16    1.06    0.46
   2  -2  16   10.87    0.99
   3  -2  16    2.46    0.66
   4  -2  16    2.01    0.69
  -2  -1  16    9.63    0.80
  -1  -1  16    0.45    0.43
   0  -1  16    6.87    0.62
   1  -1  16   21.79    1.07
   2  -1  16    8.78    0.92
   3  -1  16   -0.17    0.58
   4  -1  16   14.18    1.22
  -2   0  16    5.28    0.62
  -1   0  16    1.47    0.42
   0   0  16   22.41    1.13
   1   0  16   15.03    0.87
   2   0  16    0.24    0.58
   3   0  16   14.04    1.22
   4   0  16   22.69    1.58
   5   0  16    4.07    0.98
  -2   1  16    0.48    0.43
  -1   1  16   17.08    0.98
   0   1  16   19.40    1.04
   1   1  16    3.54    0.50
   2   1  16    9.79    1.03
   3   1  16   31.68    1.90
   4   1  16   10.73    1.19
   5   1  16   -0.58    0.81
  -2   2  16   12.47    0.87
  -1   2  16   23.21    1.17
   0   2  16    7.96    0.67
   1   2  16    0.34    0.36
   2   2  16   23.32    0.90
   3   2  16   25.66    1.77
   4   2  16    3.65    0.99
   5   2  16    3.65    1.07
   6   2  16   16.19    1.50
  -2   3  16   14.94    0.97
  -1   3  16   18.68    1.05
   0   3  16    1.01    0.43
   1   3  16   10.77    0.76
   2   3  16   25.18    0.98
   3   3  16    8.92    1.16
   4   3  16    2.05    0.81
   5   3  16   17.19    1.51
   6   3  16   12.83    1.25
  -2   4  16   13.91    0.94
  -1   4  16    4.97    0.62
   0   4  16    3.52    0.55
   1   4  16   30.29    1.37
   2   4  16   14.83    0.74
   3   4  16    0.24    0.35
   4   4  16   14.28    1.23
   5   4  16   22.08    1.54
   6   4  16    7.68    1.01
  -2   5  16    9.92    0.84
  -1   5  16    0.39    0.45
   0   5  16   19.80    1.09
   1   5  16   23.47    1.20
   2   5  16    2.57    0.38
   3   5  16    2.94    0.40
   4   5  16   19.04    1.34
   5   5  16   16.70    1.27
   6   5  16    0.55    0.68
  -2   6  16    2.98    0.61
  -1   6  16    5.77    0.70
   0   6  16   26.36    1.34
   1   6  16    6.50    0.63
   2   6  16    0.01    0.33
   3   6  16   19.01    0.80
   4   6  16   17.45    1.23
   5   6  16    0.90    0.67
   6   6  16    6.29    0.85
  -1   7  16   17.19    1.07
   0   7  16   14.91    1.00
   1   7  16    1.73    0.47
   2   7  16    9.39    0.74
   3   7  16   24.80    0.92
   4   7  16    7.03    0.53
   5   7  16    1.81    0.64
   6   7  16   10.91    1.00
  -1   8  16   15.68    1.03
   0   8  16    2.69    0.56
   1   8  16    0.45    0.46
   2   8  16   27.14    1.29
   3   8  16   13.25    0.88
   4   8  16    1.13    0.45
   0   9  16    0.18    0.51
   1   9  16    9.87    0.80
   2   9  16   24.80    1.25
   3   9  16    4.94    0.61
   4   9  16    6.92    0.67
   1  10  16   16.85    1.07
   2  10  16    9.48    0.83
   3  10  16    0.59    0.44
   4  10  16   21.62    1.13
   5  10  16   13.90    0.91
   2  11  16   -0.94    0.46
   3  11  16    9.09    0.80
   4  11  16   16.09    0.99
   0  -2  17   20.03    1.12
  -1  -1  17   21.31    1.17
   0  -1  17   12.58    0.85
   2  -1  17   12.72    1.12
   3  -1  17   11.76    1.12
  -1   0  17   18.69    1.09
   0   0  17    1.15    0.43
   1   0  17    7.68    0.66
   2   0  17   21.00    1.41
   3   0  17    9.12    1.03
   4   0  17   -0.41    0.66
  -1   1  17    5.49    0.64
   0   1  17    6.31    0.62
   1   1  17   17.03    0.96
   2   1  17   17.56    1.32
   3   1  17    1.69    0.74
   4   1  17   10.03    1.15
  -1   2  17    1.19    0.48
   0   2  17    8.84    0.73
   1   2  17   20.86    1.07
   2   2  17    6.19    0.51
   3   2  17    4.77    0.97
   4   2  17   19.09    1.67
   5   2  17    3.30    1.19
  -1   3  17    9.20    0.79
   0   3  17   23.74    1.20
   1   3  17   12.39    0.83
   2   3  17    0.57    0.37
   3   3  17   16.44    1.53
   4   3  17   18.21    1.59
   5   3  17    3.93    1.07
  -1   4  17   17.35    1.06
   0   4  17   18.78    1.05
   1   4  17    0.25    0.41
   2   4  17    9.51    0.61
   3   4  17   20.55    1.63
   4   4  17    6.55    1.02
   5   4  17    2.05    0.87
  -1   5  17   18.51    1.12
   0   5  17    2.38    0.54
   1   5  17    5.37    0.61
   2   5  17   26.16    1.02
   3   5  17   17.97    0.82
   4   5  17   -0.14    0.65
   5   5  17    9.16    1.07
  -1   6  17   10.06    0.88
   0   6  17    1.45    0.54
   1   6  17   26.24    1.33
   2   6  17   19.79    0.85
   3   6  17    4.70    0.48
   4   6  17    5.73    0.85
   5   6  17   10.90    1.13
   0   7  17    8.49    0.79
   1   7  17   21.44    1.19
   2   7  17    5.24    0.64
   3   7  17    0.39    0.36
   4   7  17   11.03    1.02
   5   7  17   14.84    1.18
   0   8  17    9.19    0.85
   1   8  17   11.44    0.87
   2   8  17    1.14    0.49
   3   8  17   12.35    0.89
   4   8  17   19.64    1.09
   1   9  17    3.34    0.62
   2   9  17    0.31    0.51
   3   9  17   23.90    1.27
   4   9  17    9.90    0.77
   3  10  17   16.25    1.02
   1   1  18    0.84    0.48
   2   1  18    6.03    0.92
   1   2  18    1.21    0.50
   2   2  18   22.31    1.58
   3   2  18   14.23    1.37
   0   3  18    0.73    0.52
   1   3  18    9.64    0.78
   2   3  18   18.63    0.89
   3   3  18    1.29    0.91
   0   4  18    6.40    0.70
   1   4  18   16.62    1.02
   2   4  18    5.13    0.53
   3   4  18    1.88    0.90
   4   4  18   13.33    1.42
   1   5  18    8.76    0.78
   2   5  18   -0.09    0.38
   3   5  18    7.82    1.08
   4   5  18   15.16    1.39
   1   6  18    2.39    0.55
   2   6  18    5.40    0.53
   3   6  18   14.22    0.75
   4   6  18    4.15    0.84
   2   7  18   15.70    1.01
   3   7  18    9.41    0.80
   0   0   0    0.00    0.00
;
_shelx_hkl_checksum     35325
_shelx_res_file
;
    tak0802.res created by SHELXL-2014/7
TITL tak0802 in P-1
CELL 0.71073 7.7103 12.7416 14.2187 75.1572 77.8324 73.4904
ZERR    2.00 0.0007  0.0011  0.0012  0.0011  0.0011  0.0011
LATT 1
SFAC C  H  O LU
UNIT 58 74 4 2
SIZE 0.09 0.10 0.48
TEMP -80
OMIT  0 0 1
L.S. 4
BOND $H
ACTA
CONF 2.95 178.0
WGHT    0.027300
FVAR       0.12701
LU    4    0.139394    0.091243    0.277921    11.00000    0.02754    0.02497 =
         0.02355   -0.00625   -0.00317   -0.00524
O1    3    0.353774   -0.071994    0.264037    11.00000    0.03299    0.02881 =
         0.03209   -0.01171   -0.00841   -0.00210
O2    3   -0.078851    0.251264    0.300191    11.00000    0.03553    0.03229 =
         0.03617   -0.00791   -0.00410   -0.00029
C1    1    0.459223   -0.137155    0.342416    11.00000    0.04402    0.03228 =
         0.04177   -0.00506   -0.01746   -0.00574
AFIX  23
H1A   2    0.394167   -0.120901    0.406923    11.00000   -1.20000
H1B   2    0.580791   -0.120484    0.330459    11.00000   -1.20000
AFIX   0
C2    1    0.477916   -0.256606    0.339542    11.00000    0.06362    0.03158 =
         0.05393   -0.00513   -0.02025   -0.00661
AFIX  23
H2A   2    0.371533   -0.283609    0.379765    11.00000   -1.20000
H2B   2    0.590953   -0.305432    0.364355    11.00000   -1.20000
AFIX   0
C3    1    0.486165   -0.255240    0.231061    11.00000    0.04599    0.03153 =
         0.05309   -0.01541   -0.00760   -0.00400
AFIX  23
H3A   2    0.614418   -0.278116    0.199527    11.00000   -1.20000
H3B   2    0.417160   -0.306584    0.223545    11.00000   -1.20000
AFIX   0
C4    1    0.399129   -0.134531    0.185561    11.00000    0.03825    0.03434 =
         0.03389   -0.01478    0.00028   -0.00883
AFIX  23
H4A   2    0.485719   -0.103492    0.130897    11.00000   -1.20000
H4B   2    0.287370   -0.130423    0.159598    11.00000   -1.20000
AFIX   0
C5    1   -0.191157    0.270024    0.392726    11.00000    0.05135    0.04723 =
         0.04069   -0.01816   -0.00006   -0.00293
AFIX  23
H5A   2   -0.125491    0.226017    0.448517    11.00000   -1.20000
H5B   2   -0.306650    0.247125    0.400470    11.00000   -1.20000
AFIX   0
C6    1   -0.229653    0.390707    0.390307    11.00000    0.07527    0.04907 =
         0.06854   -0.02953   -0.01706    0.01140
AFIX  23
H6A   2   -0.147909    0.405299    0.428050    11.00000   -1.20000
H6B   2   -0.358115    0.419072    0.419028    11.00000   -1.20000
AFIX   0
C7    1   -0.196002    0.445949    0.284649    11.00000    0.07427    0.03702 =
         0.09352   -0.01868    0.00747   -0.00659
AFIX  23
H7A   2   -0.311672    0.494205    0.262506    11.00000   -1.20000
H7B   2   -0.108291    0.492858    0.274562    11.00000   -1.20000
AFIX   0
C8    1   -0.119417    0.354951    0.228568    11.00000    0.06893    0.03470 =
         0.05153   -0.00248   -0.00663    0.00829
AFIX  23
H8A   2   -0.209374    0.352828    0.189058    11.00000   -1.20000
H8B   2   -0.006787    0.367314    0.183578    11.00000   -1.20000
AFIX   0
C10   1   -0.072597   -0.011629    0.381181    11.00000    0.03883    0.03964 =
         0.03178   -0.01095    0.00005   -0.01307
AFIX  23
H10A  2   -0.023059   -0.062693    0.439850    11.00000   -1.20000
H10B  2   -0.192665    0.037491    0.401122    11.00000   -1.20000
AFIX   0
C11   1   -0.078612   -0.071085    0.306604    11.00000    0.02365    0.03722 =
         0.03061   -0.00678    0.00043   -0.01164
C12   1   -0.137245   -0.011599    0.215857    11.00000    0.02867    0.03810 =
         0.03456    0.00015   -0.00399   -0.00878
AFIX  43
H12   2   -0.184819    0.067182    0.206315    11.00000   -1.20000
AFIX   0
C13   1   -0.127717   -0.064263    0.140302    11.00000    0.03161    0.06244 =
         0.03173   -0.00351   -0.00623   -0.01447
AFIX  43
H13   2   -0.164883   -0.021140    0.079522    11.00000   -1.20000
AFIX   0
C14   1   -0.064818   -0.178548    0.152693    11.00000    0.04268    0.06022 =
         0.03788   -0.02129   -0.00352   -0.01734
AFIX  43
H14   2   -0.059705   -0.214883    0.101224    11.00000   -1.20000
AFIX   0
C15   1   -0.009030   -0.239892    0.241339    11.00000    0.03462    0.03922 =
         0.05128   -0.01576   -0.00424   -0.01048
AFIX  43
H15   2    0.033113   -0.319008    0.250913    11.00000   -1.20000
AFIX   0
C16   1   -0.013909   -0.187508    0.315912    11.00000    0.03161    0.03522 =
         0.03204   -0.00310   -0.00492   -0.01260
AFIX  43
H16   2    0.027774   -0.231522    0.375406    11.00000   -1.20000
AFIX   0
C20   1    0.363774    0.135339    0.343092    11.00000    0.03377    0.03331 =
         0.03843   -0.01431   -0.00511   -0.00626
AFIX  23
H20A  2    0.376563    0.085886    0.408735    11.00000   -1.20000
H20B  2    0.482497    0.116947    0.300249    11.00000   -1.20000
AFIX   0
C21   1    0.329627    0.252010    0.353450    11.00000    0.02419    0.03456 =
         0.03106   -0.01051   -0.00521   -0.01041
C22   1    0.268033    0.281996    0.445167    11.00000    0.03557    0.03495 =
         0.02786   -0.00691   -0.00508   -0.01043
AFIX  43
H22   2    0.253685    0.225062    0.502200    11.00000   -1.20000
AFIX   0
C23   1    0.227445    0.391854    0.455325    11.00000    0.04473    0.04443 =
         0.03757   -0.01829   -0.00854   -0.00833
AFIX  43
H23   2    0.184445    0.409206    0.518590    11.00000   -1.20000
AFIX   0
C24   1    0.249082    0.476631    0.373919    11.00000    0.06080    0.03096 =
         0.05538   -0.01380   -0.01754   -0.01210
AFIX  43
H24   2    0.221916    0.552157    0.380560    11.00000   -1.20000
AFIX   0
C25   1    0.311313    0.448902    0.282408    11.00000    0.06762    0.03834 =
         0.04260    0.00321   -0.01438   -0.02473
AFIX  43
H25   2    0.327080    0.506135    0.225821    11.00000   -1.20000
AFIX   0
C26   1    0.350646    0.339281    0.272440    11.00000    0.04639    0.04661 =
         0.03083   -0.01258   -0.00272   -0.01739
AFIX  43
H26   2    0.393111    0.322665    0.208887    11.00000   -1.20000
AFIX   0
C30   1    0.153897    0.151255    0.102430    11.00000    0.03773    0.04025 =
         0.02616   -0.00488   -0.00578   -0.01076
AFIX  23
H30A  2    0.185967    0.084577    0.072824    11.00000   -1.20000
H30B  2    0.031649    0.196085    0.086963    11.00000   -1.20000
AFIX   0
C31   1    0.288507    0.218416    0.057966    11.00000    0.04678    0.03419 =
         0.01869   -0.00511   -0.00343   -0.01393
C32   1    0.475763    0.171214    0.060404    11.00000    0.04543    0.04127 =
         0.02981   -0.00780   -0.00122   -0.01509
AFIX  43
H32   2    0.515414    0.093844    0.088365    11.00000   -1.20000
AFIX   0
C33   1    0.604939    0.233828    0.023317    11.00000    0.05245    0.06735 =
         0.03460   -0.01231    0.00317   -0.03002
AFIX  43
H33   2    0.730740    0.198455    0.025649    11.00000   -1.20000
AFIX   0
C34   1    0.554051    0.345856   -0.016624    11.00000    0.08369    0.07392 =
         0.03407   -0.00870    0.00316   -0.05491
AFIX  43
H34   2    0.642763    0.388786   -0.040851    11.00000   -1.20000
AFIX   0
C35   1    0.370040    0.395171   -0.020881    11.00000    0.10921    0.03869 =
         0.03142   -0.00092   -0.00902   -0.03313
AFIX  43
H35   2    0.332885    0.472713   -0.048897    11.00000   -1.20000
AFIX   0
C36   1    0.239330    0.333699    0.014871    11.00000    0.06214    0.03958 =
         0.02678   -0.00296   -0.00680   -0.01001
AFIX  43
H36   2    0.114361    0.369644    0.010357    11.00000   -1.20000
AFIX   0
HKLF 4
REM  tak0802 in P-1
REM R1 =  0.0213 for    5331 Fo > 4sig(Fo)  and  0.0250 for all    5803 data
REM    289 parameters refined using      0 restraints
END
WGHT      0.0273      0.0000
REM Highest difference peak  0.998,  deepest hole -0.362,  1-sigma level  0.091
Q1    1   0.1828  0.0249  0.3132  11.00000  0.05    1.00
Q2    1   0.0696  0.0571  0.2595  11.00000  0.05    0.95
Q3    1   0.2243  0.1227  0.2877  11.00000  0.05    0.95
Q4    1   0.0937  0.1572  0.2478  11.00000  0.05    0.93
Q5    1   0.5801 -0.2684  0.1601  11.00000  0.05    0.43
Q6    1  -0.1476 -0.0554  0.2646  11.00000  0.05    0.38
Q7    1   0.4522 -0.2024  0.2018  11.00000  0.05    0.37
Q8    1   0.2700  0.2621  0.3930  11.00000  0.05    0.36
Q9    1  -0.0728  0.3470  0.1622  11.00000  0.05    0.36
Q10   1  -0.1086 -0.0260  0.3425  11.00000  0.05    0.36
Q11   1  -0.0924  0.2969  0.2708  11.00000  0.05    0.36
Q12   1   0.4617 -0.2663  0.2911  11.00000  0.05    0.36
Q13   1   0.3250  0.2003  0.3444  11.00000  0.05    0.35
Q14   1  -0.1865  0.4134  0.2429  11.00000  0.05    0.35
Q15   1   0.4130 -0.0941  0.3005  11.00000  0.05    0.34
Q16   1  -0.1038  0.2858  0.4056  11.00000  0.05    0.34
Q17   1  -0.1384  0.0168  0.2152  11.00000  0.05    0.34
Q18   1  -0.0396 -0.2060  0.2737  11.00000  0.05    0.34
Q19   1  -0.0731 -0.1265  0.3019  11.00000  0.05    0.33
Q20   1   0.0058  0.2418  0.3022  11.00000  0.05    0.32
;
_shelx_res_checksum     69644
data_New_Global_Publ_Block
_journal_date_recd_electronic     2017-12-20
_journal_date_accepted     2017-12-20
_journal_name_full     'Acta Crystallographica, Section E'
_journal_year     2018
_journal_volume     74
_journal_issue      2
_journal_page_first     88
_journal_page_last     90
_journal_paper_category     GM
_journal_paper_doi     10.1107/S2056989017018254
_journal_coeditor_code     PJ2048
_publ_contact_author_name     'Robert McDonald'
_publ_contact_author_address
;
Department of Chemistry
University of Alberta
Edmonton, AB T6G 2G2
Canada
;
_publ_contact_author_email     bob.mcdonald@ualberta.ca
_publ_contact_author_fax     '+1(780)4928231'
_publ_contact_author_phone     '+1(780)4922485'
_publ_section_title
;
Crystal structure of tribenzylbis(tetrahydrofuran-\k<i>O</i>)lutetium(III)
;
loop_
    _publ_author_name
    _publ_author_footnote
    _publ_author_address
    'Saliu, Kuburat O.' .
;
Department of Chemistry
University of Alberta
Edmonton, AB T6G 2G2
Canada
;
    'Takats, Josef' .
;
Department of Chemistry
University of Alberta
Edmonton, AB T6G 2G2
Canada
;
    'McDonald, Robert' 'X-ray Crystallography Laboratory'
;
Department of Chemistry
University of Alberta
Edmonton, AB T6G 2G2
Canada
;
_publ_section_synopsis
;
In the compound [Lu(C~7~H~7~)~3~(C~4~H~8~O)~2~], the Lu ion is coordinated by
three benzyl and two tetrahydrofuran ligands. Two of the benzyl groups are
bonded in a classical \h^1^-fashion through the methylene <i>via</i> the
<i>ipso</i>-carbon atom of the benzyl ligand in addition to bonding through
the methylene C atom, resulting in a modified trigonal--bipyramidal
coordination geometry about the Lu center.
;
