# Supplementary material for: Crystal structure of tri­benzyl­bis­(tetra­hydro­furan-κO)lutetium(III)
Source: Acta Crystallogr E Crystallogr Commun. 2018 Jan 9;74(Pt 2):88–90. doi: 10.1107/S2056989017018254 (PMC5956313; doi:10.1107/S2056989017018254)
Supplement: Supplementary file 2 [file e-74-00088-Isup2.hkl]

data_I                                                                          
_shelx_title ' tak0802 in P-1'                                                  
_shelx_refln_list_code          4                                               
_shelx_F_calc_maximum      236.08                                               
_exptl_crystal_F_000       596.00                                               
_reflns_d_resolution_high  0.7700                                               
                                                                                
loop_                                                                           
 _space_group_symop_operation_xyz                                               
 'x, y, z'                                                                      
 '-x, -y, -z'                                                                   
                                                                                
_cell_length_a     7.7103                                                       
_cell_length_b    12.7416                                                       
_cell_length_c    14.2187                                                       
_cell_angle_alpha  75.157                                                       
_cell_angle_beta   77.832                                                       
_cell_angle_gamma  73.490                                                       
                                                                                
_shelx_F_squared_multiplier     1.000                                           
                                                                                
loop_                                                                           
 _refln_index_h                                                                 
 _refln_index_k                                                                 
 _refln_index_l                                                                 
 _refln_F_squared_calc                                                          
 _refln_F_squared_meas                                                          
 _refln_F_squared_sigma                                                         
 _refln_observed_status                                                         
   1   0   0       5675.74       6310.42       234.93 o                         
   2   0   0        539.53        565.58        11.78 o                         
   3   0   0       7764.73       7879.48       103.65 o                         
   4   0   0       8567.17       8301.04       100.59 o                         
   5   0   0        936.08        955.30        19.59 o                         
   6   0   0       1253.96       1198.31        34.71 o                         
   7   0   0       1857.64       1829.32        92.05 o                         
   8   0   0       1262.06       1136.26        38.47 o                         
   9   0   0          0.09        -18.96        18.96 o                         
  -9   1   0        304.25        311.15        25.90 o                         
  -8   1   0       1812.88       1878.55        69.12 o                         
  -7   1   0       1527.68       1506.34        42.86 o                         
  -6   1   0          2.56         -1.08        10.48 o                         
  -5   1   0       4790.81       4625.67       172.94 o                         
  -4   1   0       7749.46       7948.50       106.13 o                         
  -3   1   0       5357.32       5806.82        71.22 o                         
  -2   1   0       8996.06       9506.88       111.99 o                         
  -1   1   0      29077.10      32432.58       372.78 o                         
   0   1   0      17287.86      16661.34       502.71 o                         
   1   1   0         64.95         88.12         8.06 o                         
   2   1   0        467.75        450.02        11.16 o                         
   3   1   0       7690.99       7937.39       103.78 o                         
   4   1   0      11060.56      11614.26       187.20 o                         
   5   1   0        227.11        222.20         8.03 o                         
   6   1   0       3802.45       3779.14       115.61 o                         
   7   1   0       2121.93       2129.18        87.71 o                         
   8   1   0         99.23        121.46        17.62 o                         
   9   1   0        618.33        626.61        40.76 o                         
  -9   2   0        722.01        786.31        44.32 o                         
  -8   2   0       1267.17       1271.64        57.96 o                         
  -7   2   0        213.83        154.74        18.40 o                         
  -6   2   0       1680.86       1666.37        36.86 o                         
  -5   2   0       4983.80       4762.17        95.46 o                         
  -4   2   0       6313.59       6333.09        86.76 o                         
  -3   2   0        248.71        252.44         8.54 o                         
  -2   2   0      12859.03      13415.50       172.11 o                         
  -1   2   0      21203.22      22716.99       287.22 o                         
   0   2   0         87.48         84.87         4.13 o                         
   1   2   0        969.80       1001.58        16.43 o                         
   2   2   0      49565.62      54346.84       683.46 o                         
   3   2   0      14752.10      15903.23       221.91 o                         
   4   2   0        751.15        846.68        37.81 o                         
   5   2   0       3051.11       3116.42       163.95 o                         
   6   2   0       4474.18       4479.99        74.45 o                         
   7   2   0        580.12        569.55        24.95 o                         
   8   2   0        208.36        206.21        19.61 o                         
   9   2   0        858.36        906.73        47.98 o                         
  -8   3   0        303.90        298.17        30.68 o                         
  -7   3   0        362.32        354.87        65.09 o                         
  -6   3   0       3200.21       3136.24        59.04 o                         
  -5   3   0       3824.37       3799.64        96.08 o                         
  -4   3   0        797.81        903.59        53.93 o                         
  -3   3   0       4851.43       5066.14       128.31 o                         
  -2   3   0      14020.56      15026.32       317.37 o                         
  -1   3   0       9900.36      10632.02       137.30 o                         
   0   3   0        463.34        463.67        15.50 o                         
   1   3   0       9471.19       9903.67       127.31 o                         
   2   3   0      24702.91      26510.99       335.48 o                         
   3   3   0       5835.61       5992.50        79.66 o                         
   4   3   0       1212.06       1214.60        20.82 o                         
   5   3   0       5326.33       5033.94        80.29 o                         
   6   3   0       2027.75       1980.95        38.97 o                         
   7   3   0          4.66        -12.69        12.69 o                         
   8   3   0        836.81        842.37        43.37 o                         
   9   3   0        778.15        834.57        46.24 o                         
  -8   4   0          5.57         11.98        19.52 o                         
  -7   4   0       1331.09       1245.95        33.93 o                         
  -6   4   0       2599.94       2662.24       151.25 o                         
  -5   4   0       1678.09       1582.70        35.48 o                         
  -4   4   0       1053.46       1042.94        44.94 o                         
  -3   4   0       7572.66       7575.58       102.42 o                         
  -2   4   0      11029.33      11544.26       322.33 o                         
  -1   4   0       1522.28       1575.22        35.64 o                         
   0   4   0       4489.31       4431.46        60.81 o                         
   1   4   0       6697.31       6773.57        98.17 o                         
   2   4   0       6959.93       6980.31       102.78 o                         
   3   4   0       1090.35       1090.90        36.57 o                         
   4   4   0       9688.81       9766.45       163.33 o                         
   5   4   0       3355.01       3285.45        55.71 o                         
   6   4   0        486.53        506.30        21.19 o                         
   7   4   0        277.35        292.49        26.52 o                         
   8   4   0       1926.25       1903.32        66.58 o                         
   9   4   0        551.72        584.62        44.32 o                         
  -8   5   0        180.18        115.76        27.49 o                         
  -7   5   0       1536.46       1535.10        39.13 o                         
  -6   5   0       1999.55       2025.37        51.76 o                         
  -5   5   0         60.66         56.19        11.57 o                         
  -4   5   0       4658.98       4645.62        78.20 o                         
  -3   5   0       5700.38       5695.85        79.81 o                         
  -2   5   0       2126.98       2216.69        64.16 o                         
  -1   5   0        476.99        425.79        16.43 o                         
   0   5   0       9608.38       9365.06       124.15 o                         
   1   5   0       2877.69       2795.97        45.45 o                         
   2   5   0          1.97         17.45         5.65 o                         
   3   5   0       5571.22       5909.17        89.85 o                         
   4   5   0       7022.47       6679.87       378.43 o                         
   5   5   0       1444.73       1383.49        35.56 o                         
   6   5   0          4.63         -1.02        12.14 o                         
   7   5   0       1755.69       1789.08        45.77 o                         
   8   5   0       1771.39       1811.01        65.59 o                         
   9   5   0         22.09        -18.31        24.62 o                         
  -7   6   0        600.14        596.00        28.90 o                         
  -6   6   0        155.70        153.89        20.46 o                         
  -5   6   0       1544.21       1588.99        55.79 o                         
  -4   6   0       3570.08       3540.55       100.73 o                         
  -3   6   0       2965.13       2866.34        51.78 o                         
  -2   6   0          3.59         10.50         7.11 o                         
  -1   6   0       5357.31       5255.95        73.93 o                         
   0   6   0      12905.57      13480.78       317.06 o                         
   1   6   0       1071.29        988.43        21.08 o                         
   2   6   0       1324.62       1264.25        34.09 o                         
   3   6   0       4597.80       4355.71        69.03 o                         
   4   6   0       4811.94       4674.80        88.82 o                         
   5   6   0          3.44        -10.40        11.95 o                         
   6   6   0       2485.76       2417.68        80.89 o                         
   7   6   0       2113.82       2183.41        53.78 o                         
   8   6   0        393.46        349.00        30.84 o                         
   9   6   0        118.32        127.96        28.51 o                         
  -7   7   0        267.17        283.74        48.35 o                         
  -6   7   0        162.96        137.44        24.17 o                         
  -5   7   0       3119.19       3120.33       106.93 o                         
  -4   7   0       2853.40       2814.31        63.70 o                         
  -3   7   0        118.75        113.59        24.48 o                         
  -2   7   0       1708.46       1687.56        52.38 o                         
  -1   7   0       6606.53       6550.54        91.60 o                         
   0   7   0       3610.03       3606.64        71.90 o                         
   1   7   0         83.76         91.73         7.44 o                         
   2   7   0       4468.75       4088.77        66.38 o                         
   3   7   0       2575.82       2496.78        44.05 o                         
   4   7   0        483.93        466.90        37.19 o                         
   5   7   0       1778.81       1798.93        44.39 o                         
   6   7   0       2736.43       2678.78        61.01 o                         
   7   7   0       1209.74       1198.71        49.28 o                         
   8   7   0          0.31         -5.94        20.82 o                         
   9   7   0        349.65        399.80        35.72 o                         
  -7   8   0          1.05        -26.03        26.03 o                         
  -6   8   0        736.77        782.89        32.54 o                         
  -5   8   0       1409.75       1500.39        44.39 o                         
  -4   8   0        611.73        633.77        26.67 o                         
  -3   8   0        462.48        409.61        30.37 o                         
  -2   8   0       3325.32       3210.17        58.37 o                         
  -1   8   0       5097.42       5035.66        84.07 o                         
   0   8   0         90.53         61.14         9.48 o                         
   1   8   0       2156.90       2007.85        38.28 o                         
   2   8   0       7213.47       7033.57       134.82 o                         
   3   8   0        697.38        695.77        19.27 o                         
   4   8   0        189.83        200.25        15.39 o                         
   5   8   0       2707.13       2709.06        90.81 o                         
   6   8   0       2501.62       2479.19        58.56 o                         
   7   8   0        158.10        174.93        23.86 o                         
   8   8   0        459.91        451.65        25.68 o                         
   9   8   0        700.38        630.40        60.13 o                         
  -6   9   0       1288.81       1330.59        44.80 o                         
  -5   9   0        400.45        425.20        24.84 o                         
  -4   9   0         15.08         -8.20        13.39 o                         
  -3   9   0       2567.79       2662.54        63.67 o                         
  -2   9   0       4547.67       4604.17       110.65 o                         
  -1   9   0        769.02        734.56        22.19 o                         
   0   9   0        776.13        739.68        23.24 o                         
   1   9   0       4959.34       4688.32        93.23 o                         
   2   9   0       4284.13       4218.98        76.21 o                         
   3   9   0        638.60        672.02        51.14 o                         
   4   9   0       3066.40       2979.17        91.12 o                         
   5   9   0       1716.00       1727.43        48.97 o                         
   6   9   0        961.59        982.18        63.85 o                         
   7   9   0        257.17        363.93        23.97 o                         
   8   9   0        927.67        922.80        36.36 o                         
   9   9   0        508.79        504.57        57.65 o                         
  -5  10   0         26.13         38.26        31.61 o                         
  -4  10   0        426.61        454.82        25.19 o                         
  -3  10   0       2356.55       2423.60        60.81 o                         
  -2  10   0       1964.39       1939.27        50.96 o                         
  -1  10   0        273.56        264.63        15.33 o                         
   0  10   0       1299.36       1207.00        35.55 o                         
   1  10   0       4573.88       4354.51        89.36 o                         
   2  10   0        383.07        378.41        19.59 o                         
   3  10   0        480.33        458.70        55.17 o                         
   4  10   0       3225.37       3052.46       129.86 o                         
   5  10   0        700.44        734.30        64.16 o                         
   6  10   0         69.24         55.93        21.30 o                         
   7  10   0        847.78        892.76        43.49 o                         
   8  10   0       1276.49       1291.67        56.72 o                         
  -5  11   0        158.52        172.78        21.80 o                         
  -4  11   0       1132.11       1200.21        41.87 o                         
  -3  11   0       1491.17       1512.00        79.03 o                         
  -2  11   0         40.81         50.87        35.02 o                         
  -1  11   0       2232.58       2151.50        54.35 o                         
   0  11   0       3719.08       3620.96        78.49 o                         
   1  11   0       1491.31       1506.67        42.53 o                         
   2  11   0         76.23         76.56        23.55 o                         
   3  11   0       3280.34       3257.90       165.81 o                         
   4  11   0       1739.55       1771.85        63.14 o                         
   5  11   0        775.44        743.12        39.61 o                         
   6  11   0        607.29        542.37        64.78 o                         
   7  11   0       1341.63       1342.80        55.70 o                         
   8  11   0        350.80        378.50        39.36 o                         
  -4  12   0        959.13        992.93        58.27 o                         
  -3  12   0        258.48        294.98        27.89 o                         
  -2  12   0        354.24        349.28        30.84 o                         
  -1  12   0       1937.91       1831.30        64.79 o                         
   0  12   0       2598.21       2598.01        63.12 o                         
   1  12   0        131.56        129.72        32.23 o                         
   2  12   0        440.16        506.43        23.12 o                         
   3  12   0       3108.92       3273.10        99.18 o                         
   4  12   0       1127.83       1155.28        52.25 o                         
   5  12   0         44.03         60.88        30.37 o                         
   6  12   0       1348.98       1223.46        54.51 o                         
   7  12   0        543.77        553.25        37.71 o                         
   8  12   0         23.43         37.19        32.85 o                         
  -3  13   0         33.66         24.96        58.27 o                         
  -2  13   0        795.01        782.21        71.90 o                         
  -1  13   0       1916.10       1931.05        68.46 o                         
   0  13   0        486.94        457.69        25.82 o                         
   1  13   0        559.64        610.66        68.19 o                         
   2  13   0       2203.87       2255.79       138.23 o                         
   3  13   0       1199.87       1167.42        55.16 o                         
   4  13   0          6.93         21.52        37.50 o                         
   5  13   0        795.39        796.17        45.22 o                         
   6  13   0        835.28        801.11        46.60 o                         
   7  13   0        183.88        189.51        38.74 o                         
  -2  14   0        991.53       1001.86        50.29 o                         
  -1  14   0        505.57        493.49        35.64 o                         
   0  14   0         42.30         53.06        22.57 o                         
   1  14   0       1099.49       1115.15        39.52 o                         
   2  14   0       1811.84       1784.61        57.41 o                         
   3  14   0        311.23        339.61        34.45 o                         
   4  14   0        163.33        271.08        33.57 o                         
   5  14   0        959.50        966.62        52.85 o                         
   6  14   0        655.02        708.13        64.47 o                         
  -1  15   0         13.92         41.53        29.13 o                         
   0  15   0        153.37        132.57        25.60 o                         
   1  15   0       1626.43       1721.99        68.81 o                         
   2  15   0        733.30        746.21        45.07 o                         
   3  15   0        113.02         98.45        29.81 o                         
   4  15   0        697.25        729.70        47.59 o                         
   5  15   0        670.90        755.89        73.45 o                         
  -4 -15   1        304.12        326.41        61.37 o                         
  -3 -15   1        889.94        978.27        85.54 o                         
  -2 -15   1        718.43        685.27        41.40 o                         
  -1 -15   1         48.28         66.95        27.89 o                         
   0 -15   1        543.48        548.08        65.71 o                         
  -6 -14   1        505.12        563.01        43.23 o                         
  -5 -14   1        134.09        167.25        78.72 o                         
  -4 -14   1        862.47        962.25        62.30 o                         
  -3 -14   1       1119.06       1240.60        98.25 o                         
  -2 -14   1        113.16        103.01        23.74 o                         
  -1 -14   1        563.54        651.66        48.04 o                         
   0 -14   1       1440.74       1494.37       111.58 o                         
   1 -14   1        420.33        479.70        35.25 o                         
   2 -14   1         14.07         19.87        23.11 o                         
  -7 -13   1        565.92        608.46        68.50 o                         
  -6 -13   1          3.60         25.81        26.14 o                         
  -5 -13   1        877.06        838.84       122.73 o                         
  -4 -13   1       1969.02       1861.02        71.80 o                         
  -3 -13   1        431.07        479.07        36.21 o                         
  -2 -13   1        256.59        267.61        40.29 o                         
  -1 -13   1       1572.08       1603.75        46.42 o                         
   0 -13   1       1246.64       1237.67        40.24 o                         
   1 -13   1          1.82          6.50        20.77 o                         
   2 -13   1        640.34        690.17        63.23 o                         
   3 -13   1        854.33        917.93        57.96 o                         
  -7 -12   1        180.14        171.98        35.64 o                         
  -6 -12   1        647.19        601.04        39.75 o                         
  -5 -12   1       1974.86       1970.55        91.74 o                         
  -4 -12   1       1169.65       1184.50        53.30 o                         
  -3 -12   1          0.41         18.44        22.32 o                         
  -2 -12   1       1107.32       1129.98        57.65 o                         
  -1 -12   1       1963.33       2018.14        52.42 o                         
   0 -12   1        673.76        646.41        28.01 o                         
   1 -12   1        496.45        446.87        30.70 o                         
   2 -12   1       1463.67       1494.92        66.33 o                         
   3 -12   1        827.43        779.94        44.73 o                         
   4 -12   1          4.66        -11.84        35.02 o                         
  -8 -11   1        275.46        207.75        29.89 o                         
  -7 -11   1        212.00        181.11        27.55 o                         
  -6 -11   1       1640.34       1551.60        59.97 o                         
  -5 -11   1       1501.59       1345.86        54.51 o                         
  -4 -11   1          4.96         23.78        19.79 o                         
  -3 -11   1        325.21        266.49        40.60 o                         
  -2 -11   1       4404.84       4274.72       102.28 o                         
  -1 -11   1        848.69        886.81        31.04 o                         
   0 -11   1        177.96        179.38        17.53 o                         
   1 -11   1       2390.93       2445.83        76.81 o                         
   2 -11   1       1620.46       1658.34        47.07 o                         
   3 -11   1        123.71        127.51        21.70 o                         
   4 -11   1        516.05        492.30        27.54 o                         
   5 -11   1        775.43        806.21        35.89 o                         
  -8 -10   1          4.66         27.54        23.83 o                         
  -7 -10   1       1630.65       1597.09        60.45 o                         
  -6 -10   1       1042.63       1058.42        46.29 o                         
  -5 -10   1        969.36        891.68        41.97 o                         
  -4 -10   1         56.73         39.84        19.92 o                         
  -3 -10   1       6451.37       6419.62       157.25 o                         
  -2 -10   1       4610.07       4452.51        81.91 o                         
  -1 -10   1         12.49        -10.79        13.06 o                         
   0 -10   1       1735.19       1738.64        45.18 o                         
   1 -10   1       3451.98       3476.96        79.34 o                         
   2 -10   1       1518.15       1660.63        79.03 o                         
   3 -10   1        178.09        205.63        18.84 o                         
   4 -10   1       1055.30       1130.62        39.07 o                         
   5 -10   1        921.38       1032.82        38.95 o                         
  -8  -9   1        435.15        442.07        28.20 o                         
  -7  -9   1       1952.93       1897.40        52.45 o                         
  -6  -9   1       1463.85       1407.12        41.93 o                         
  -5  -9   1         20.05         -0.10        14.59 o                         
  -4  -9   1       3426.64       3316.90        90.35 o                         
  -3  -9   1       6543.46       6338.90       163.02 o                         
  -2  -9   1         15.51          6.39        11.74 o                         
  -1  -9   1        185.09        157.54        15.32 o                         
   0  -9   1       2532.12       2504.56        47.46 o                         
   1  -9   1       2355.83       2335.31        46.24 o                         
   2  -9   1        195.85        179.19        16.59 o                         
   3  -9   1       2218.35       2253.87        56.50 o                         
   4  -9   1       1576.91       1529.97        47.73 o                         
   5  -9   1        526.33        550.50        44.32 o                         
   6  -9   1        210.80        194.50        41.53 o                         
  -9  -8   1         91.30         86.58        28.25 o                         
  -8  -8   1        939.96        954.31        36.03 o                         
  -7  -8   1       1372.32       1377.53        41.76 o                         
  -6  -8   1         78.17         77.73        15.95 o                         
  -5  -8   1       2772.35       2723.81        61.67 o                         
  -4  -8   1       4593.93       4428.27        88.40 o                         
  -3  -8   1       2160.70       2039.17        39.23 o                         
  -2  -8   1         78.86         64.81        10.54 o                         
  -1  -8   1       4402.69       4273.14        83.37 o                         
   0  -8   1       8856.24       8468.28       190.92 o                         
   1  -8   1        574.97        557.92        18.60 o                         
   2  -8   1       1374.64       1267.86        36.17 o                         
   3  -8   1       5049.71       4949.51        99.67 o                         
   4  -8   1       1531.53       1534.04        43.62 o                         
   5  -8   1          5.61         32.77        13.25 o                         
   6  -8   1        623.61        627.21        44.63 o                         
   7  -8   1        749.03        732.68        52.69 o                         
  -9  -7   1        603.94        604.19        40.54 o                         
  -8  -7   1        972.08        945.67        46.23 o                         
  -7  -7   1        585.17        502.56        45.56 o                         
  -6  -7   1        509.47        502.50        26.03 o                         
  -5  -7   1       4966.34       5038.76        98.77 o                         
  -4  -7   1       4994.06       4851.80        93.51 o                         
  -3  -7   1        418.84        444.49        14.64 o                         
  -2  -7   1       2303.23       2169.32        34.25 o                         
  -1  -7   1      11305.08      11548.33       624.21 o                         
   0  -7   1       5442.83       5489.41       101.66 o                         
   1  -7   1         10.17         -0.10         7.50 o                         
   2  -7   1       4699.32       4637.22        68.03 o                         
   3  -7   1       2454.90       2440.90        48.35 o                         
   4  -7   1        491.44        480.80        35.33 o                         
   5  -7   1        758.04        755.16        40.91 o                         
   6  -7   1        987.14        992.52        35.56 o                         
   7  -7   1        492.98        559.42        28.94 o                         
  -9  -6   1       1132.80       1231.80        56.46 o                         
  -8  -6   1       1235.48       1226.38        52.71 o                         
  -7  -6   1          0.13         -4.46        14.03 o                         
  -6  -6   1       2336.51       2304.98        54.25 o                         
  -5  -6   1       4984.71       4785.13        93.05 o                         
  -4  -6   1       1046.61       1087.72        30.21 o                         
  -3  -6   1       2143.95       2065.21        36.99 o                         
  -2  -6   1       5585.03       5383.28        73.57 o                         
  -1  -6   1      11005.26      11298.81       300.94 o                         
   0  -6   1         12.03         20.03        10.23 o                         
   1  -6   1       3107.98       2952.62        45.27 o                         
   2  -6   1       5217.33       4963.43        77.17 o                         
   3  -6   1        632.28        618.46        36.88 o                         
   4  -6   1          4.07         -2.36        10.47 o                         
   5  -6   1       2970.85       2964.41       101.97 o                         
   6  -6   1       2332.42       2241.24       123.66 o                         
   7  -6   1        121.64        142.54        41.53 o                         
  -9  -5   1       1331.28       1271.74        57.58 o                         
  -8  -5   1        413.70        366.58        32.04 o                         
  -7  -5   1        979.16       1010.14        33.09 o                         
  -6  -5   1       2346.52       2349.15        54.44 o                         
  -5  -5   1       2945.16       2961.90        62.60 o                         
  -4  -5   1         22.60         30.86         7.62 o                         
  -3  -5   1       6067.52       5983.75       161.48 o                         
  -2  -5   1      11752.97      11921.41       173.57 o                         
  -1  -5   1       5657.78       5825.44        88.77 o                         
   0  -5   1       2625.43       2481.40        37.76 o                         
   1  -5   1      10682.12      10963.82       144.76 o                         
   2  -5   1       3621.07       3487.66        51.23 o                         
   3  -5   1        583.84        561.39        21.12 o                         
   4  -5   1       2244.89       2240.94        44.24 o                         
   5  -5   1       4188.07       4050.91        92.98 o                         
   6  -5   1        809.68        784.69        32.54 o                         
   7  -5   1        184.53        185.04        39.36 o                         
   8  -5   1        494.83        573.07        38.72 o                         
  -9  -4   1        353.86        409.21        36.35 o                         
  -8  -4   1        179.59        183.00        27.08 o                         
  -7  -4   1       3183.30       3259.34       130.17 o                         
  -6  -4   1       1952.59       1973.64        47.40 o                         
  -5  -4   1       1654.67       1743.17        34.03 o                         
  -4  -4   1       1537.88       1383.69        27.48 o                         
  -3  -4   1      10422.80      10557.90       154.63 o                         
  -2  -4   1       5093.19       5471.52        82.40 o                         
  -1  -4   1         95.36         89.92         7.14 o                         
   0  -4   1       2242.06       2128.75        32.55 o                         
   1  -4   1      14317.21      14465.22       187.06 o                         
   2  -4   1       2674.44       2654.21       127.38 o                         
   3  -4   1        654.17        621.16        14.44 o                         
   4  -4   1       5315.27       5264.62        85.93 o                         
   5  -4   1       2197.48       2182.93       107.55 o                         
   6  -4   1         59.52         50.69        12.52 o                         
   7  -4   1       1050.88       1067.95        31.36 o                         
   8  -4   1       1227.82       1255.85        44.59 o                         
  -9  -3   1          1.49          9.92        24.11 o                         
  -8  -3   1       1257.50       1174.62        51.63 o                         
  -7  -3   1       3923.11       3723.50       101.22 o                         
  -6  -3   1       2596.85       2563.76        47.62 o                         
  -5  -3   1         10.46          3.69         8.02 o                         
  -4  -3   1       2414.82       2232.00        39.19 o                         
  -3  -3   1      11700.20      12133.29       193.40 o                         
  -2  -3   1        132.64        124.12         6.40 o                         
  -1  -3   1       1157.08       1044.52        21.45 o                         
   0  -3   1      12733.56      13624.58       251.36 o                         
   1  -3   1       7715.96       7962.72       192.47 o                         
   2  -3   1        273.01        299.81        17.36 o                         
   3  -3   1       7565.96       7431.00        91.17 o                         
   4  -3   1       4069.15       3915.43        65.86 o                         
   5  -3   1        315.69        304.66        15.30 o                         
   6  -3   1        832.49        881.98        26.06 o                         
   7  -3   1       2109.91       2118.97        46.78 o                         
   8  -3   1       1183.37       1135.49        41.30 o                         
  -9  -2   1        211.31        206.44        29.53 o                         
  -8  -2   1       1879.64       1993.63        69.25 o                         
  -7  -2   1       1385.81       1343.61        38.86 o                         
  -6  -2   1        638.77        601.58        21.70 o                         
  -5  -2   1       4105.03       3785.08        73.76 o                         
  -4  -2   1       5240.30       5029.63        69.11 o                         
  -3  -2   1       4465.03       4701.79        71.76 o                         
  -2  -2   1        852.41        808.07        34.09 o                         
  -1  -2   1       9629.67      10173.53       145.74 o                         
   0  -2   1        188.72        205.18         7.44 o                         
   1  -2   1        119.72        125.38         5.50 o                         
   2  -2   1       4362.60       4373.41        66.33 o                         
   3  -2   1      11234.04      11832.84       173.57 o                         
   4  -2   1       3925.72       3783.62        75.93 o                         
   5  -2   1        275.55        276.19        14.02 o                         
   6  -2   1       2154.17       2164.96        44.37 o                         
   7  -2   1       2637.69       2620.98        63.06 o                         
   8  -2   1         72.43         61.23        18.77 o                         
   9  -2   1        222.17        201.90        24.59 o                         
  -9  -1   1        905.15        851.52        46.89 o                         
  -8  -1   1       1280.85       1284.38        40.83 o                         
  -7  -1   1         81.23         60.63        16.74 o                         
  -6  -1   1        902.19        919.42        29.56 o                         
  -5  -1   1       8405.63       8103.11       161.79 o                         
  -4  -1   1       7157.99       7319.22       227.49 o                         
  -3  -1   1        108.56         99.09         5.58 o                         
  -2  -1   1       2327.06       2713.23        37.05 o                         
  -1  -1   1      17765.65      19102.43       321.71 o                         
   0  -1   1       5403.96       5942.66        86.78 o                         
   1  -1   1        635.67        696.84        13.15 o                         
   2  -1   1      20756.70      22251.23       316.24 o                         
   3  -1   1      10140.86      10164.26       132.69 o                         
   4  -1   1          1.01         -2.33         5.82 o                         
   5  -1   1       3513.77       3518.71        53.77 o                         
   6  -1   1       2678.50       2649.92        50.35 o                         
   7  -1   1        776.29        721.02        34.71 o                         
   8  -1   1        188.93        193.68        20.46 o                         
   9  -1   1        889.81        959.41        38.57 o                         
  -9   0   1       1091.98       1086.02        40.33 o                         
  -8   0   1        390.81        386.61        23.93 o                         
  -7   0   1         22.55         37.59        15.19 o                         
  -6   0   1       3463.41       3438.90        71.99 o                         
  -5   0   1       6113.04       6011.54        83.53 o                         
  -4   0   1       1237.03       1246.14        48.97 o                         
  -3   0   1       1718.76       1577.65        24.57 o                         
  -2   0   1       1214.50       1119.21        17.43 o                         
  -1   0   1       5057.18       5519.28        71.18 o                         
   1   0   1      23514.55      25813.74       364.02 o                         
   2   0   1        783.24        879.24        14.29 o                         
   3   0   1        650.32        647.99        12.61 o                         
   4   0   1       1640.64       1615.21        26.64 o                         
   5   0   1       7373.03       7264.41       112.64 o                         
   6   0   1       2824.05       2819.10        46.02 o                         
   7   0   1          2.79        -13.05        13.05 o                         
   8   0   1        712.09        703.10        30.41 o                         
   9   0   1       1537.86       1655.31       101.97 o                         
  -9   1   1        546.67        578.60        44.94 o                         
  -8   1   1          6.30         39.20        17.27 o                         
  -7   1   1        725.30        722.35        28.72 o                         
  -6   1   1       2976.11       2869.18        63.17 o                         
  -5   1   1       1100.70       1059.75        48.97 o                         
  -4   1   1       1484.87       1570.54        26.47 o                         
  -3   1   1       7027.48       7039.66        93.50 o                         
  -2   1   1      17664.93      19364.78       245.82 o                         
  -1   1   1        682.94        719.75        13.06 o                         
   0   1   1       6619.77       7608.99       124.64 o                         
   1   1   1      20912.23      22583.29       368.17 o                         
   2   1   1       1754.61       1730.35        42.15 o                         
   3   1   1        104.59        109.70         5.62 o                         
   4   1   1      16048.52      17284.64       222.61 o                         
   5   1   1       7349.13       7548.14       102.46 o                         
   6   1   1        398.24        413.25        17.08 o                         
   7   1   1        832.41        802.65        42.46 o                         
   8   1   1       1126.84       1182.01        38.57 o                         
   9   1   1        626.49        600.03        30.60 o                         
  -9   2   1        135.80        110.24        22.97 o                         
  -8   2   1        360.18        345.06        46.80 o                         
  -7   2   1       2032.58       2065.47        73.76 o                         
  -6   2   1       1471.26       1463.21        70.35 o                         
  -5   2   1        123.85        111.91        10.81 o                         
  -4   2   1       4481.18       4391.10        62.51 o                         
  -3   2   1      10630.44      11039.85       154.04 o                         
  -2   2   1       2780.96       2880.38        40.19 o                         
  -1   2   1       1975.81       2039.77        61.68 o                         
   0   2   1       3923.75       4143.34       103.83 o                         
   1   2   1       5891.60       6257.32       104.23 o                         
   2   2   1        502.76        504.54        22.63 o                         
   3   2   1       8280.55       8624.40       112.42 o                         
   4   2   1       6457.86       6440.21        86.67 o                         
   5   2   1       1068.81       1055.25        20.40 o                         
   6   2   1        213.73        219.37        17.01 o                         
   7   2   1       2867.45       2853.82        64.27 o                         
   8   2   1       1469.67       1504.81        43.83 o                         
   9   2   1          8.05        -21.34        22.68 o                         
  -8   3   1       1094.27       1137.54        41.30 o                         
  -7   3   1       1554.17       1430.61        43.27 o                         
  -6   3   1        182.27        157.94        26.65 o                         
  -5   3   1       1197.38       1208.93        35.95 o                         
  -4   3   1       4079.55       3944.00        74.38 o                         
  -3   3   1       4661.24       4709.65       120.25 o                         
  -2   3   1       1832.41       1967.08        29.78 o                         
  -1   3   1      16014.76      16595.47       211.75 o                         
   0   3   1      16231.73      17248.70       268.40 o                         
   1   3   1        669.07        654.78        11.62 o                         
   2   3   1       5760.50       5777.78        75.65 o                         
   3   3   1      15664.43      16872.31       215.47 o                         
   4   3   1       1535.05       1443.70        23.53 o                         
   5   3   1          3.54          7.44         6.85 o                         
   6   3   1       4488.74       4457.38       135.44 o                         
   7   3   1       3232.53       3207.66       141.64 o                         
   8   3   1        620.12        602.81        37.02 o                         
   9   3   1        196.85        177.82        48.97 o                         
  -8   4   1        999.67       1160.83        42.33 o                         
  -7   4   1        605.42        571.79        28.62 o                         
  -6   4   1        255.69        221.68        15.38 o                         
  -5   4   1       3523.22       3488.47        62.49 o                         
  -4   4   1       3119.51       3125.66        59.20 o                         
  -3   4   1        170.22        180.03         8.91 o                         
  -2   4   1       6975.30       7406.43       192.47 o                         
  -1   4   1      20391.88      22049.28       280.86 o                         
   0   4   1       5775.32       5866.12       106.00 o                         
   1   4   1        713.44        738.31        12.49 o                         
   2   4   1       6446.33       6545.04       152.49 o                         
   3   4   1      18720.61      19639.93       332.25 o                         
   4   4   1        366.47        348.57         9.80 o                         
   5   4   1       1833.53       1807.53        29.78 o                         
   6   4   1       4057.93       4048.78        68.17 o                         
   7   4   1       1556.05       1573.04        67.57 o                         
   8   4   1         31.32         27.83        26.34 o                         
   9   4   1        769.86        807.43       124.90 o                         
  -8   5   1        267.57        285.70        32.41 o                         
  -7   5   1          4.10         -2.13        18.91 o                         
  -6   5   1       2081.50       2019.02        44.74 o                         
  -5   5   1       2339.72       2370.00       145.67 o                         
  -4   5   1        407.21        360.71        15.82 o                         
  -3   5   1       1169.76       1253.59        36.57 o                         
  -2   5   1       4753.76       4514.37        63.45 o                         
  -1   5   1      15735.90      16983.71       329.46 o                         
   0   5   1        205.65        231.03         9.17 o                         
   1   5   1       7533.51       7704.58       114.24 o                         
   2   5   1      13779.95      14522.91       209.07 o                         
   3   5   1       4426.92       4446.52        69.03 o                         
   4   5   1        780.66        778.08        15.33 o                         
   5   5   1       5357.34       5258.58        98.77 o                         
   6   5   1       1876.97       1916.08        48.35 o                         
   7   5   1        206.10        226.49        46.18 o                         
   8   5   1       1256.86       1290.34        53.93 o                         
   9   5   1       1273.74       1268.81        89.88 o                         
  -7   6   1        177.10        194.55        39.36 o                         
  -6   6   1       2455.90       2411.53       123.66 o                         
  -5   6   1       1696.87       1674.15        51.45 o                         
  -4   6   1          4.17         -6.22        11.16 o                         
  -3   6   1       4655.36       4446.89        66.33 o                         
  -2   6   1       8523.08       8447.69       113.94 o                         
  -1   6   1         96.79         66.06         7.68 o                         
   0   6   1       7207.87       7564.83       115.90 o                         
   1   6   1      11285.31      11685.45       172.25 o                         
   2   6   1       4325.83       4361.57        68.13 o                         
   3   6   1         10.81          7.27         7.22 o                         
   4   6   1       3736.93       3624.16        59.38 o                         
   5   6   1       6375.26       6185.02       114.85 o                         
   6   6   1        708.62        744.96        65.40 o                         
   7   6   1        429.14        421.81        21.85 o                         
   8   6   1       1188.11       1237.36        52.46 o                         
   9   6   1       1004.99       1144.15        54.85 o                         
  -7   7   1        765.23        770.75        33.21 o                         
  -6   7   1        881.89        885.05        44.32 o                         
  -5   7   1        155.31        143.47        18.60 o                         
  -4   7   1       2302.70       2321.57        55.66 o                         
  -3   7   1       3475.73       3460.74        86.47 o                         
  -2   7   1       2253.90       2202.31        50.21 o                         
  -1   7   1       1685.14       1771.44        29.91 o                         
   0   7   1       3661.62       3349.21       112.51 o                         
   1   7   1      13181.22      13574.12       226.59 o                         
   2   7   1        951.77        854.38        48.04 o                         
   3   7   1       2143.31       2136.73        38.57 o                         
   4   7   1       7351.21       7547.04       115.49 o                         
   5   7   1       3056.59       3003.07       147.84 o                         
   6   7   1         12.12         -0.24        26.03 o                         
   7   7   1       1377.13       1428.68        40.81 o                         
   8   7   1       1285.70       1296.72        53.91 o                         
   9   7   1        249.22        259.65        32.55 o                         
  -6   8   1        281.64        322.21        23.04 o                         
  -5   8   1        271.22        290.98        20.57 o                         
  -4   8   1       4405.45       4231.58       172.01 o                         
  -3   8   1       1987.25       2124.64        51.89 o                         
  -2   8   1        106.89        115.46        11.56 o                         
  -1   8   1       2338.66       2356.77        45.62 o                         
   0   8   1       6158.97       6100.23        97.64 o                         
   1   8   1       2109.27       1996.10        39.36 o                         
   2   8   1        120.68        129.69        12.18 o                         
   3   8   1       6385.71       6222.89       113.63 o                         
   4   8   1       3234.15       3226.67        67.21 o                         
   5   8   1        339.18        342.57        19.86 o                         
   6   8   1        954.99        988.00        63.23 o                         
   7   8   1       2141.11       2165.83        54.52 o                         
   8   8   1        928.14        886.61        44.39 o                         
   9   8   1         33.63         78.40        27.89 o                         
  -6   9   1         22.70         16.93        22.08 o                         
  -5   9   1        704.70        736.04        72.21 o                         
  -4   9   1       1016.86       1060.26        36.04 o                         
  -3   9   1       1035.63       1052.92        34.83 o                         
  -2   9   1        779.10        769.47        23.64 o                         
  -1   9   1       2860.26       2783.98        90.81 o                         
   0   9   1       3284.30       3263.43        58.34 o                         
   1   9   1         26.18          9.61        15.19 o                         
   2   9   1       3972.48       3883.18        70.76 o                         
   3   9   1       6925.91       6934.12       127.95 o                         
   4   9   1        365.70        379.40        27.62 o                         
   5   9   1        456.88        491.63        23.12 o                         
   6   9   1       1845.25       1852.27        48.48 o                         
   7   9   1       2069.57       1983.41        52.71 o                         
   8   9   1         99.02         93.24        22.63 o                         
   9   9   1        283.46        304.74        32.79 o                         
  -5  10   1       1024.26       1032.19        38.67 o                         
  -4  10   1        608.73        677.53        88.02 o                         
  -3  10   1         13.46         14.50        14.25 o                         
  -2  10   1       3557.82       3646.21        80.83 o                         
  -1  10   1       3095.78       3086.36        58.51 o                         
   0  10   1        429.70        438.70        17.27 o                         
   1  10   1       1050.32       1042.69        33.36 o                         
   2  10   1       6752.73       6404.35       188.44 o                         
   3  10   1       1404.46       1400.91        38.62 o                         
   4  10   1          0.83         13.55        20.83 o                         
   5  10   1        974.24       1000.35        43.74 o                         
   6  10   1       2456.08       2433.23        75.63 o                         
   7  10   1        885.08        881.14        43.93 o                         
   8  10   1        246.84        201.43        29.44 o                         
  -5  11   1        916.64        966.56        38.83 o                         
  -4  11   1         76.26         31.15        33.16 o                         
  -3  11   1        536.80        579.97        33.16 o                         
  -2  11   1       1941.43       2018.51        53.78 o                         
  -1  11   1        831.02        844.63        57.34 o                         
   0  11   1        300.29        272.54        19.23 o                         
   1  11   1       1599.97       1547.35        43.14 o                         
   2  11   1       1631.71       1521.53        59.82 o                         
   3  11   1        354.38        317.96        30.27 o                         
   4  11   1        318.02        309.07        29.75 o                         
   5  11   1       2746.81       2691.32        83.14 o                         
   6  11   1       1522.75       1529.24        59.20 o                         
   7  11   1         42.74         72.01        24.28 o                         
   8  11   1        774.86        793.67        43.78 o                         
  -4  12   1        225.25        241.14        39.67 o                         
  -3  12   1        878.03       1028.00        38.45 o                         
  -2  12   1        946.25        972.21        47.84 o                         
  -1  12   1          6.70        -17.57        17.57 o                         
   0  12   1       1313.67       1278.91        41.84 o                         
   1  12   1       2594.08       2580.04        61.94 o                         
   2  12   1        773.47        715.50        27.08 o                         
   3  12   1        154.04        139.19        27.67 o                         
   4  12   1       3528.92       3383.81       120.87 o                         
   5  12   1       2187.58       2325.92        77.97 o                         
   6  12   1          9.94         41.43        23.67 o                         
   7  12   1        347.92        338.77        32.76 o                         
   8  12   1        428.40        497.88        37.13 o                         
  -3  13   1        982.57       1102.55        54.46 o                         
  -2  13   1        220.03        209.51        30.37 o                         
  -1  13   1        250.86        233.01        27.58 o                         
   0  13   1       1671.43       1800.68       111.89 o                         
   1  13   1       1421.04       1394.44        43.07 o                         
   2  13   1          4.63          2.01        14.83 o                         
   3  13   1       1090.98       1114.48        70.04 o                         
   4  13   1       1906.49       1862.19        71.00 o                         
   5  13   1        515.75        471.60        80.58 o                         
   6  13   1         28.43         48.62        52.69 o                         
   7  13   1        589.54        617.93        49.59 o                         
  -2  14   1        169.09         89.34        24.89 o                         
  -1  14   1        625.32        682.02        40.69 o                         
   0  14   1       1318.33       1374.41        44.02 o                         
   1  14   1        119.01        125.71        18.85 o                         
   2  14   1        442.08        456.94        31.30 o                         
   3  14   1       1602.36       1750.60        69.92 o                         
   4  14   1        765.65        777.38        48.94 o                         
   5  14   1          0.01         19.74        26.28 o                         
   6  14   1        669.54        717.12        49.28 o                         
  -1  15   1        785.20        823.81        45.52 o                         
   0  15   1        558.01        595.89        38.37 o                         
   1  15   1         41.52         18.75        19.06 o                         
   2  15   1       1189.25       1329.25        50.54 o                         
   3  15   1       1233.81       1261.91        59.00 o                         
   4  15   1         15.91        -32.54        32.54 o                         
   5  15   1        185.80        197.76        33.49 o                         
   2  16   1       1433.90       1539.30        64.33 o                         
   3  16   1        204.29        174.77        34.39 o                         
  -4 -15   2        516.54        597.16        45.52 o                         
  -3 -15   2         59.87         17.23        26.92 o                         
  -2 -15   2        740.19        819.69        46.30 o                         
  -1 -15   2       1044.98       1128.61       141.02 o                         
   0 -15   2        143.07        148.15        30.37 o                         
  -5 -14   2        873.53        844.18        49.61 o                         
  -4 -14   2          1.70          5.54        29.44 o                         
  -3 -14   2        519.90        519.46        98.25 o                         
  -2 -14   2       1292.00       1277.00        58.58 o                         
  -1 -14   2        756.49        741.36        43.39 o                         
   0 -14   2         24.43          1.58        20.72 o                         
   1 -14   2        841.27        879.83        43.53 o                         
  -6 -13   2        949.28        961.22        51.48 o                         
  -5 -13   2        227.46        274.35        32.90 o                         
  -4 -13   2        216.82        240.77        31.33 o                         
  -3 -13   2       1465.52       1555.03        91.12 o                         
  -2 -13   2       1619.31       1657.35        61.62 o                         
  -1 -13   2         19.15          5.59        15.76 o                         
   0 -13   2        848.49        805.57        40.36 o                         
   1 -13   2       1825.39       1820.45        65.58 o                         
   2 -13   2        365.75        331.07        31.05 o                         
   3 -13   2         32.38         62.44        25.71 o                         
  -7 -12   2        768.11        807.28        46.88 o                         
  -6 -12   2        778.91        787.76        44.53 o                         
  -5 -12   2        109.74         94.54        29.44 o                         
  -4 -12   2       1489.50       1450.36       140.09 o                         
  -3 -12   2       2090.09       2064.44       105.38 o                         
  -2 -12   2        260.93        299.99        42.15 o                         
  -1 -12   2        370.06        397.18        26.96 o                         
   0 -12   2       2433.30       2415.21        59.69 o                         
   1 -12   2       1659.11       1678.69        70.66 o                         
   2 -12   2          3.54        -12.22        21.39 o                         
   3 -12   2        617.92        604.97        39.25 o                         
   4 -12   2       1021.96       1160.69       107.55 o                         
  -8 -11   2        989.54       1163.49        70.66 o                         
  -7 -11   2        732.10        691.88        40.95 o                         
  -6 -11   2         31.14         31.26        22.32 o                         
  -5 -11   2        677.22        732.46        45.56 o                         
  -4 -11   2       1787.99       1795.58        64.79 o                         
  -3 -11   2       1919.18       1883.71        66.81 o                         
  -2 -11   2         31.38         22.33        18.55 o                         
  -1 -11   2       2322.87       2272.51       176.66 o                         
   0 -11   2       3618.99       3413.40        75.20 o                         
   1 -11   2        338.11        350.35        28.54 o                         
   2 -11   2        580.65        589.05        43.70 o                         
   3 -11   2       1695.37       1804.67        51.76 o                         
   4 -11   2        834.58        838.88        75.62 o                         
   5 -11   2          0.51         -1.24        27.27 o                         
  -8 -10   2       1167.95       1278.05        88.02 o                         
  -7 -10   2        360.20        384.67        39.67 o                         
  -6 -10   2        126.69        138.47        23.98 o                         
  -5 -10   2       1159.74       1184.83        48.38 o                         
  -4 -10   2       2807.84       2726.47        81.45 o                         
  -3 -10   2        290.19        307.18        45.25 o                         
  -2 -10   2       3889.03       3853.47        72.90 o                         
  -1 -10   2       3176.05       3022.08        72.83 o                         
   0 -10   2        307.79        299.24        18.83 o                         
   1 -10   2         71.38         79.17        29.75 o                         
   2 -10   2       2472.41       2582.10        62.26 o                         
   3 -10   2       1621.82       1617.26        46.98 o                         
   4 -10   2        188.30        162.67        18.80 o                         
   5 -10   2        341.27        353.41        93.60 o                         
  -8  -9   2        648.72        644.54        34.71 o                         
  -7  -9   2          2.41         -0.92        17.37 o                         
  -6  -9   2        959.75        996.37        55.79 o                         
  -5  -9   2       2141.54       2050.12        52.09 o                         
  -4  -9   2        980.66        919.06        40.51 o                         
  -3  -9   2       1697.55       1777.99        58.80 o                         
  -2  -9   2       4736.19       4663.13        82.52 o                         
  -1  -9   2       2917.02       2795.36        61.74 o                         
   0  -9   2        408.55        385.80        15.71 o                         
   1  -9   2       1660.38       1645.92        36.16 o                         
   2  -9   2       5873.81       5800.16       116.08 o                         
   3  -9   2        918.67        931.27        32.85 o                         
   4  -9   2        191.40        182.97        18.54 o                         
   5  -9   2       1252.16       1251.23        42.00 o                         
   6  -9   2       1012.30       1031.48        39.18 o                         
  -9  -8   2        701.46        759.67        61.06 o                         
  -8  -8   2         60.82         50.34        18.34 o                         
  -7  -8   2        333.36        346.24        23.44 o                         
  -6  -8   2       2711.00       2632.40        62.70 o                         
  -5  -8   2       1470.39       1440.77        40.64 o                         
  -4  -8   2         26.91         24.05        25.72 o                         
  -3  -8   2       3651.04       3433.89        71.71 o                         
  -2  -8   2       3086.34       3010.92        83.06 o                         
  -1  -8   2       1124.12       1111.71        44.01 o                         
   0  -8   2        858.92        849.79        32.85 o                         
   1  -8   2       4777.75       4931.12        82.93 o                         
   2  -8   2       1247.17       1264.42        72.21 o                         
   3  -8   2         54.76         32.83        13.51 o                         
   4  -8   2       1857.54       1785.10        79.96 o                         
   5  -8   2       1449.47       1454.54        44.07 o                         
   6  -8   2        326.05        315.67        79.03 o                         
  -9  -7   2        159.52        175.93        62.92 o                         
  -8  -7   2        161.13        180.20        20.25 o                         
  -7  -7   2       1117.15       1122.27        37.24 o                         
  -6  -7   2       2884.30       2760.51        63.73 o                         
  -5  -7   2         53.87         46.97        14.66 o                         
  -4  -7   2       2221.68       2113.63        49.56 o                         
  -3  -7   2       3187.85       2936.80        86.16 o                         
  -2  -7   2       2037.10       1895.52        49.90 o                         
  -1  -7   2       1546.60       1599.21        28.71 o                         
   0  -7   2       7198.71       7266.54        96.39 o                         
   1  -7   2       6387.19       6430.84        91.01 o                         
   2  -7   2        277.74        258.64        11.70 o                         
   3  -7   2       1109.77       1134.88        56.10 o                         
   4  -7   2       3646.84       3494.66       141.02 o                         
   5  -7   2       1141.17       1157.54        37.22 o                         
   6  -7   2          4.94         22.57        29.13 o                         
   7  -7   2        492.62        531.82        37.64 o                         
  -9  -6   2          8.61        -13.33        30.06 o                         
  -8  -6   2        944.12        930.90        46.64 o                         
  -7  -6   2       1683.31       1667.72        45.98 o                         
  -6  -6   2        515.12        462.68        35.33 o                         
  -5  -6   2        875.21        883.46        29.00 o                         
  -4  -6   2       4633.55       4512.58       259.72 o                         
  -3  -6   2       2825.72       2832.61        48.16 o                         
  -2  -6   2         85.74        105.78        13.02 o                         
  -1  -6   2       3398.54       3310.49        53.53 o                         
   0  -6   2      13125.27      13934.45       264.06 o                         
   1  -6   2       3049.30       3009.58        46.64 o                         
   2  -6   2         95.28         92.61        13.64 o                         
   3  -6   2       3858.05       3810.19        98.56 o                         
   4  -6   2       2095.42       2085.01        43.46 o                         
   5  -6   2        354.50        324.37        53.93 o                         
   6  -6   2        759.49        782.58        60.13 o                         
   7  -6   2        766.29        749.84        36.88 o                         
  -9  -5   2        220.58        266.47        33.87 o                         
  -8  -5   2       1631.42       1633.44        88.33 o                         
  -7  -5   2        363.34        376.12        21.85 o                         
  -6  -5   2        356.56        361.79        20.25 o                         
  -5  -5   2       2606.39       2429.50        54.44 o                         
  -4  -5   2       7685.57       7749.80       141.64 o                         
  -3  -5   2        594.16        582.22        25.10 o                         
  -2  -5   2       2728.27       2584.59        43.82 o                         
  -1  -5   2       5962.27       5758.41       103.14 o                         
   0  -5   2       7359.73       7212.66       152.18 o                         
   1  -5   2       1076.07       1203.85        20.48 o                         
   2  -5   2       3868.88       3832.09        56.98 o                         
   3  -5   2       3716.53       3661.97        77.17 o                         
   4  -5   2       1839.45       1781.80       120.56 o                         
   5  -5   2        255.62        249.43        45.87 o                         
   6  -5   2       1958.53       1976.33        75.62 o                         
   7  -5   2        741.68        707.38        29.13 o                         
   8  -5   2         18.01         -4.88        25.60 o                         
  -9  -4   2        433.35        444.00        38.01 o                         
  -8  -4   2        612.41        644.71        38.89 o                         
  -7  -4   2         20.62         19.71        14.59 o                         
  -6  -4   2       2321.84       2332.23        64.78 o                         
  -5  -4   2       4175.51       4118.63        68.47 o                         
  -4  -4   2       5336.39       5395.53       122.42 o                         
  -3  -4   2       2638.72       2828.99        47.15 o                         
  -2  -4   2       7892.66       8033.34       119.00 o                         
  -1  -4   2       7927.87       8123.56       120.63 o                         
   0  -4   2        430.89        406.28         9.80 o                         
   1  -4   2       2305.85       2138.69        33.27 o                         
   2  -4   2      15050.33      15523.31       351.15 o                         
   3  -4   2       4202.84       4136.43       114.37 o                         
   4  -4   2         70.85         46.12         9.39 o                         
   5  -4   2       2275.23       2166.08        44.13 o                         
   6  -4   2       1705.78       1701.94        39.31 o                         
   7  -4   2        209.01        190.28        16.42 o                         
   8  -4   2        119.65        144.47        21.45 o                         
  -9  -3   2        709.94        770.96        44.91 o                         
  -8  -3   2         40.40         43.75        38.74 o                         
  -7  -3   2        482.87        521.74        33.48 o                         
  -6  -3   2       4880.15       4885.85        99.18 o                         
  -5  -3   2       1578.65       1544.06        34.71 o                         
  -4  -3   2        312.02        326.57        20.46 o                         
  -3  -3   2       5753.63       5705.72        86.84 o                         
  -2  -3   2      16294.91      16816.31       241.19 o                         
  -1  -3   2       5924.91       6131.46        91.12 o                         
   0  -3   2        441.46        521.93        14.26 o                         
   1  -3   2       6236.13       6509.04        87.09 o                         
   2  -3   2      11294.68      11307.08       147.56 o                         
   3  -3   2        509.98        507.17        15.96 o                         
   4  -3   2       1402.10       1329.41        41.84 o                         
   5  -3   2       2678.01       2835.47        97.01 o                         
   6  -3   2       1690.17       1632.34        37.47 o                         
   7  -3   2         24.67         36.94        13.08 o                         
   8  -3   2        916.35        927.94        39.67 o                         
  -9  -2   2        530.33        502.97        38.56 o                         
  -8  -2   2         41.39         21.01        21.03 o                         
  -7  -2   2       2180.02       2154.49        53.13 o                         
  -6  -2   2       2224.00       2204.26        42.95 o                         
  -5  -2   2        477.53        509.32        16.37 o                         
  -4  -2   2       4832.21       4836.81        76.28 o                         
  -3  -2   2       9247.90       9586.01       209.82 o                         
  -2  -2   2      24012.62      26310.16       604.99 o                         
  -1  -2   2        395.80        437.95        10.03 o                         
   0  -2   2       4954.08       5108.32        78.10 o                         
   1  -2   2      11684.25      12391.87       159.18 o                         
   2  -2   2       2946.54       2892.89        47.12 o                         
   3  -2   2        321.77        302.78        11.83 o                         
   4  -2   2       8288.87       7977.74       122.29 o                         
   5  -2   2       3415.14       3239.69        58.08 o                         
   6  -2   2        218.43        222.59        20.77 o                         
   7  -2   2        788.19        812.74        26.06 o                         
   8  -2   2       1371.17       1440.51        45.80 o                         
   9  -2   2        239.25        261.62        25.34 o                         
  -9  -1   2         10.07         21.72        24.97 o                         
  -8  -1   2        477.06        460.16        35.33 o                         
  -7  -1   2       1578.44       1580.10       101.66 o                         
  -6  -1   2        786.91        742.25        21.67 o                         
  -5  -1   2         25.91          1.58        12.09 o                         
  -4  -1   2      10244.95      10446.52       580.50 o                         
  -3  -1   2       8224.66       8446.36       149.39 o                         
  -2  -1   2       3189.78       3477.67        81.51 o                         
  -1  -1   2       7041.54       7692.96       127.07 o                         
   0  -1   2      34077.84      38998.26       549.82 o                         
   1  -1   2       7008.03       7412.16       124.41 o                         
   2  -1   2       1174.27       1152.99        28.51 o                         
   3  -1   2       3399.71       3069.03        50.40 o                         
   4  -1   2       9343.37       9308.39       140.04 o                         
   5  -1   2       1319.13       1243.12        28.71 o                         
   6  -1   2        402.92        391.09        15.13 o                         
   7  -1   2       1583.27       1639.85        45.49 o                         
   8  -1   2       1560.38       1551.39        46.83 o                         
   9  -1   2         16.78         57.31        19.70 o                         
  -9   0   2        309.31        314.49        25.16 o                         
  -8   0   2       1206.07       1266.51        41.37 o                         
  -7   0   2       1368.74       1357.17        40.17 o                         
  -6   0   2        311.74        296.94        19.14 o                         
  -5   0   2       3658.38       3423.77       141.64 o                         
  -4   0   2      10438.59      10825.75       167.05 o                         
  -3   0   2       2924.54       3010.51        43.04 o                         
  -2   0   2        705.39        651.89        36.57 o                         
  -1   0   2      22594.89      25986.30       327.57 o                         
   0   0   2      33526.06      38257.73       696.73 o                         
   1   0   2       4563.75       4724.24        90.81 o                         
   2   0   2        300.73        356.07        13.95 o                         
   3   0   2       7548.71       7664.75       135.13 o                         
   4   0   2       9271.73       9725.79       128.38 o                         
   5   0   2          2.52          5.46        15.50 o                         
   6   0   2       4446.72       4367.53        74.51 o                         
   7   0   2       2238.83       2248.45        55.13 o                         
   8   0   2        588.74        568.04        27.49 o                         
   9   0   2        233.06        209.18        25.41 o                         
  -9   1   2        630.84        686.00        72.83 o                         
  -8   1   2       1798.29       1794.43        51.68 o                         
  -7   1   2        891.65        862.76        74.38 o                         
  -6   1   2        298.31        302.66        18.96 o                         
  -5   1   2       6655.54       6448.03        89.78 o                         
  -4   1   2       5967.81       6121.04        83.69 o                         
  -3   1   2         89.85         96.40         8.68 o                         
  -2   1   2       8548.53       8927.76       218.81 o                         
  -1   1   2       6129.59       6652.14        85.91 o                         
   0   1   2       7712.97       8386.05       208.89 o                         
   1   1   2        151.77        158.71         5.27 o                         
   2   1   2       2791.04       2749.63        37.97 o                         
   3   1   2      16329.26      16789.68       214.87 o                         
   4   1   2        253.80        223.20         8.25 o                         
   5   1   2       4566.36       4333.10        62.11 o                         
   6   1   2       3986.41       3914.18        91.12 o                         
   7   1   2       1576.34       1561.42        42.60 o                         
   8   1   2          0.35        -14.83        14.83 o                         
   9   1   2        857.06        832.94        38.43 o                         
  -8   2   2        719.34        741.65        32.95 o                         
  -7   2   2         35.08         52.96        16.11 o                         
  -6   2   2       2327.09       2300.63        54.46 o                         
  -5   2   2       4287.78       4223.80        74.07 o                         
  -4   2   2       1345.00       1298.96        29.13 o                         
  -3   2   2        296.11        278.71        15.50 o                         
  -2   2   2      11379.94      11438.90       147.41 o                         
  -1   2   2      10951.71      11870.12       151.88 o                         
   0   2   2       4354.43       4642.60        61.36 o                         
   1   2   2      19399.69      21094.40       330.39 o                         
   2   2   2      55736.12      61029.34       766.52 o                         
   3   2   2       3071.78       3191.19        44.82 o                         
   4   2   2       1912.12       2039.08        49.28 o                         
   5   2   2       4722.55       4864.41        68.66 o                         
   6   2   2       3513.32       3628.30        62.67 o                         
   7   2   2        626.67        562.33        24.87 o                         
   8   2   2       1059.85        983.77        74.07 o                         
   9   2   2       1348.81       1311.17        67.26 o                         
  -8   3   2         44.32         44.18        19.45 o                         
  -7   3   2        879.40        870.37        33.41 o                         
  -6   3   2       4122.46       4040.30        71.54 o                         
  -5   3   2       3184.97       3180.68        56.75 o                         
  -4   3   2          1.63          0.34         7.14 o                         
  -3   3   2       5544.31       5486.97        85.23 o                         
  -2   3   2      16922.21      18048.79       231.09 o                         
  -1   3   2       2498.25       2655.69        37.38 o                         
   0   3   2       6440.32       6780.26       129.24 o                         
   1   3   2       6447.54       6744.46        79.55 o                         
   2   3   2       9645.41      10258.17       148.15 o                         
   3   3   2          0.95          0.11         4.76 o                         
   4   3   2       2068.69       1939.08        30.38 o                         
   5   3   2       3982.97       3864.98        56.00 o                         
   6   3   2       3580.82       3559.52        61.08 o                         
   7   3   2        581.81        587.85        25.42 o                         
   8   3   2       2684.51       2722.91       127.07 o                         
   9   3   2        960.56        901.90        73.45 o                         
  -8   4   2        115.40        121.24        31.61 o                         
  -7   4   2       2101.65       2065.60        56.11 o                         
  -6   4   2       2728.74       2747.34        53.87 o                         
  -5   4   2        176.74        195.98        20.46 o                         
  -4   4   2       2033.74       1950.52        33.33 o                         
  -3   4   2       6184.23       6328.98       159.00 o                         
  -2   4   2       4783.82       4878.19        67.17 o                         
  -1   4   2         51.17         42.51        16.74 o                         
   0   4   2       6253.63       6113.24        92.72 o                         
   1   4   2       9979.24      10208.33       131.28 o                         
   2   4   2        485.68        472.58        15.81 o                         
   3   4   2       3302.27       3106.59        43.64 o                         
   4   4   2      14636.67      15334.55       198.20 o                         
   5   4   2       3148.76       3137.16        46.76 o                         
   6   4   2          5.80         -0.53         9.14 o                         
   7   4   2       2983.32       2909.89        83.43 o                         
   8   4   2       2346.91       2464.93        88.64 o                         
   9   4   2        183.85        160.51        27.96 o                         
  -8   5   2        391.99        406.63        44.63 o                         
  -7   5   2       1419.61       1383.34        61.68 o                         
  -6   5   2        682.70        675.66        24.10 o                         
  -5   5   2        582.54        544.79        25.41 o                         
  -4   5   2       4096.94       4102.48        70.07 o                         
  -3   5   2       6147.02       5981.48        83.39 o                         
  -2   5   2       1132.09       1169.16        30.06 o                         
  -1   5   2       5218.22       5215.16        71.48 o                         
   0   5   2      25381.96      27321.59       491.86 o                         
   1   5   2       1370.93       1315.84        31.92 o                         
   2   5   2        685.04        657.52        17.05 o                         
   3   5   2       8703.16       8722.02       176.66 o                         
   4   5   2       9654.96       9780.60       142.66 o                         
   5   5   2        867.18        843.22        20.35 o                         
   6   5   2       1970.15       1921.49       131.72 o                         
   7   5   2       2273.84       2274.92       106.93 o                         
   8   5   2       1136.82       1113.85        49.59 o                         
   9   5   2         30.25         44.67        24.53 o                         
  -7   6   2        510.70        544.69        45.25 o                         
  -6   6   2         26.92         32.72        15.81 o                         
  -5   6   2       3299.88       3410.69       108.79 o                         
  -4   6   2       2770.25       2865.59        53.67 o                         
  -3   6   2       1975.25       2001.51        34.25 o                         
  -2   6   2       1694.01       1615.78        28.13 o                         
  -1   6   2       8343.09       8330.53       111.82 o                         
   0   6   2       6191.14       6148.71        95.50 o                         
   1   6   2          0.89         -1.01         5.90 o                         
   2   6   2        988.64        869.08        29.13 o                         
   3   6   2      13338.77      13848.58       201.62 o                         
   4   6   2       1743.57       1573.39        30.67 o                         
   5   6   2        598.53        605.31        23.05 o                         
   6   6   2       4247.16       4415.93       154.35 o                         
   7   6   2       1392.99       1434.30        63.23 o                         
   8   6   2         49.15         40.29        21.04 o                         
   9   6   2        376.39        352.22        35.18 o                         
  -7   7   2         38.93         46.85        18.04 o                         
  -6   7   2        496.48        523.42        25.94 o                         
  -5   7   2       3287.04       3175.46        71.67 o                         
  -4   7   2       2531.79       2424.02        56.85 o                         
  -3   7   2        124.20        146.91        14.62 o                         
  -2   7   2       6350.11       6244.83        99.01 o                         
  -1   7   2       7342.57       7152.89        98.50 o                         
   0   7   2        288.50        255.46        12.09 o                         
   1   7   2       1231.79       1125.64        26.03 o                         
   2   7   2      10842.02      10663.19       157.32 o                         
   3   7   2       3328.27       3295.02       116.84 o                         
   4   7   2         96.70         95.18         9.61 o                         
   5   7   2       3165.81       2928.23        93.91 o                         
   6   7   2       2920.45       2794.78        62.04 o                         
   7   7   2        569.25        526.55        24.31 o                         
   8   7   2        281.13        233.91        28.45 o                         
   9   7   2        974.30        987.77        49.24 o                         
  -6   8   2       1222.49       1272.44       106.93 o                         
  -5   8   2        796.83        834.52        55.48 o                         
  -4   8   2         89.56         87.19        15.26 o                         
  -3   8   2       3227.58       3198.30        70.02 o                         
  -2   8   2       2977.74       2950.34        54.22 o                         
  -1   8   2       2588.24       2486.50        52.69 o                         
   0   8   2        217.82        193.18        11.58 o                         
   1   8   2       5622.22       5415.52        96.42 o                         
   2   8   2      10298.25      10445.98       276.77 o                         
   3   8   2        276.64        250.30        14.88 o                         
   4   8   2        989.33       1020.04        24.11 o                         
   5   8   2       4946.16       4807.58        93.92 o                         
   6   8   2       1323.76       1344.55        38.35 o                         
   7   8   2         17.89          6.36        14.91 o                         
   8   8   2       1314.00       1314.22        92.67 o                         
   9   8   2        789.24        858.78        46.60 o                         
  -6   9   2       1283.42       1310.46        44.44 o                         
  -5   9   2        108.04        101.30        17.20 o                         
  -4   9   2        483.23        502.67        25.61 o                         
  -3   9   2       4963.66       4883.68       123.66 o                         
  -2   9   2       3582.42       3459.79        63.33 o                         
  -1   9   2         11.06         -0.03        25.72 o                         
   0   9   2       2625.20       2633.56        49.23 o                         
   1   9   2       5853.82       5639.32        91.34 o                         
   2   9   2       3144.85       2883.30        78.72 o                         
   3   9   2        860.55        840.14        26.71 o                         
   4   9   2       3022.17       2979.17        81.74 o                         
   5   9   2       1840.50       1851.33        60.44 o                         
   6   9   2        116.70        132.72        22.63 o                         
   7   9   2        640.00        612.22        67.26 o                         
   8   9   2       1452.20       1532.97        45.93 o                         
   9   9   2        251.89        248.33        30.90 o                         
  -5  10   2         52.88         54.80        33.16 o                         
  -4  10   2       1186.09       1276.84        41.74 o                         
  -3  10   2       2449.10       2529.52        62.92 o                         
  -2  10   2        754.88        768.57        29.83 o                         
  -1  10   2       1358.59       1353.01        32.89 o                         
   0  10   2       2676.94       2607.76        49.94 o                         
   1  10   2       3149.36       3057.48        67.75 o                         
   2  10   2         27.26         28.14        13.11 o                         
   3  10   2       3713.29       3651.55        75.87 o                         
   4  10   2       2392.42       2458.20        74.22 o                         
   5  10   2        448.05        493.72        32.12 o                         
   6  10   2         41.36         64.67        60.44 o                         
   7  10   2       2408.45       2565.18        81.82 o                         
   8  10   2        714.75        782.73        41.11 o                         
   9  10   2          0.63        -32.85        36.57 o                         
  -5  11   2        625.76        646.69        79.65 o                         
  -4  11   2       1776.78       1726.02       108.79 o                         
  -3  11   2        575.25        589.07       105.38 o                         
  -2  11   2        169.82        240.57        19.48 o                         
  -1  11   2       3235.25       3262.27        62.04 o                         
   0  11   2       3461.98       3444.13        75.81 o                         
   1  11   2        603.70        580.81        40.29 o                         
   2  11   2       1523.24       1522.79        40.02 o                         
   3  11   2       2362.48       2379.06        57.05 o                         
   4  11   2       2423.77       2477.30        77.30 o                         
   5  11   2          0.27         20.26        21.45 o                         
   6  11   2       1833.14       1889.83        66.27 o                         
   7  11   2       1512.55       1431.18        56.92 o                         
   8  11   2         73.88         59.37        26.36 o                         
  -4  12   2        738.92        774.45        65.09 o                         
  -3  12   2          4.79         -4.30        34.09 o                         
  -2  12   2        668.23        690.62        40.57 o                         
  -1  12   2       2879.63       2859.68        68.21 o                         
   0  12   2       1433.44       1419.59        42.57 o                         
   1  12   2        190.85        182.54        18.53 o                         
   2  12   2       1286.68       1264.47        36.35 o                         
   3  12   2       1567.42       1582.25        52.38 o                         
   4  12   2        151.73        171.60        68.81 o                         
   5  12   2        975.32        963.84        71.90 o                         
   6  12   2       1625.85       1702.37        64.40 o                         
   7  12   2        317.02        285.06        31.13 o                         
   8  12   2          4.93          8.15        25.34 o                         
  -3  13   2        241.21        285.93       104.45 o                         
  -2  13   2       1360.96       1396.26        59.67 o                         
  -1  13   2       1158.22       1194.53        52.17 o                         
   0  13   2          0.22         14.12        15.96 o                         
   1  13   2       1377.01       1330.44        66.64 o                         
   2  13   2       1899.93       1879.36        46.84 o                         
   3  13   2        540.86        580.02        80.27 o                         
   4  13   2        261.34        191.07        30.02 o                         
   5  13   2       1771.14       1891.48        93.91 o                         
   6  13   2        967.38       1008.80        64.47 o                         
   7  13   2         73.01         87.24        27.86 o                         
  -2  14   2        760.43        764.34        45.06 o                         
  -1  14   2        114.41         92.57        24.95 o                         
   0  14   2        198.87        235.52        21.92 o                         
   1  14   2       1825.76       1819.55        51.88 o                         
   2  14   2       1352.07       1467.25        48.66 o                         
   3  14   2          0.07        -22.73        25.12 o                         
   4  14   2        506.76        512.97        40.98 o                         
   5  14   2       1459.84       1457.75        64.04 o                         
   6  14   2        211.97        215.21        31.87 o                         
   7  14   2        170.35        134.43        39.98 o                         
  -1  15   2         74.93        108.62        26.87 o                         
   0  15   2        594.52        564.86        43.08 o                         
   1  15   2       1238.23       1281.66        43.85 o                         
   2  15   2         57.46         63.02        23.00 o                         
   3  15   2        352.03        357.12        51.14 o                         
   4  15   2       1077.57       1185.18        61.43 o                         
   5  15   2        341.08        363.47        38.67 o                         
   6  15   2          0.80        -20.55        29.82 o                         
   1  16   2        238.05        238.38        23.88 o                         
   2  16   2        107.89        114.36        30.71 o                         
   3  16   2        832.74        903.03        53.29 o                         
   4  16   2        868.38        846.01        54.21 o                         
  -2 -15   3         37.96         60.21        29.78 o                         
  -5 -14   3        257.84        290.90        59.51 o                         
  -4 -14   3        872.67        823.60        47.70 o                         
  -3 -14   3        343.01        339.86        36.57 o                         
  -2 -14   3          3.80        -24.84        24.84 o                         
  -1 -14   3        696.12        823.18        45.25 o                         
   0 -14   3       1241.22       1208.14        74.07 o                         
   1 -14   3        206.98        278.32        28.66 o                         
  -6 -13   3        156.90        149.98        31.16 o                         
  -5 -13   3        830.30        854.19        48.62 o                         
  -4 -13   3        950.06        952.76        63.23 o                         
  -3 -13   3         27.62         14.70        25.34 o                         
  -2 -13   3        523.70        516.80        35.59 o                         
  -1 -13   3       1768.39       1684.80        64.47 o                         
   0 -13   3        417.28        448.11        47.42 o                         
   1 -13   3         59.29         60.96        26.03 o                         
   2 -13   3        719.40        750.94        80.58 o                         
  -7 -12   3          1.46         -6.20        34.09 o                         
  -6 -12   3        584.24        521.97        38.81 o                         
  -5 -12   3       1299.87       1434.64        60.31 o                         
  -4 -12   3        306.17        280.39        29.23 o                         
  -3 -12   3        326.77        276.50        30.60 o                         
  -2 -12   3       1478.02       1439.18        56.30 o                         
  -1 -12   3       1460.98       1449.06        42.46 o                         
   0 -12   3         37.25         23.46        17.34 o                         
   1 -12   3        787.30        745.52        39.13 o                         
   2 -12   3       1608.90       1697.81        64.37 o                         
   3 -12   3        283.12        315.26        31.36 o                         
   4 -12   3         53.75         71.28        28.51 o                         
  -7 -11   3        435.35        374.38        34.25 o                         
  -6 -11   3       1194.78       1238.33        53.59 o                         
  -5 -11   3        718.73        651.61        38.87 o                         
  -4 -11   3         14.11         24.54        20.73 o                         
  -3 -11   3       2213.36       2134.32        72.23 o                         
  -2 -11   3       2785.89       2684.41        82.06 o                         
  -1 -11   3        169.04        184.89        30.37 o                         
   0 -11   3        639.14        615.40        40.29 o                         
   1 -11   3       2843.24       2813.10        84.42 o                         
   2 -11   3        828.16        909.88        45.56 o                         
   3 -11   3          2.64         16.77        24.48 o                         
   4 -11   3        548.66        547.69        32.85 o                         
  -8 -10   3        198.69        173.09        29.17 o                         
  -7 -10   3       1705.65       1668.07       150.01 o                         
  -6 -10   3       1015.55       1072.23       112.82 o                         
  -5 -10   3        148.65        102.90        27.27 o                         
  -4 -10   3       1497.52       1437.30        53.75 o                         
  -3 -10   3       3046.79       3039.18        89.02 o                         
  -2 -10   3       1504.66       1350.34        51.53 o                         
  -1 -10   3        250.31        222.34        16.87 o                         
   0 -10   3       1211.90       1180.63        63.54 o                         
   1 -10   3       4030.65       4097.59        86.20 o                         
   2 -10   3        514.46        528.39        25.12 o                         
   3 -10   3        448.84        427.16        27.58 o                         
   4 -10   3       1637.31       1679.68        50.09 o                         
   5 -10   3        523.96        600.27        30.11 o                         
  -8  -9   3        758.17        787.79        35.85 o                         
  -7  -9   3       1849.93       1875.78        53.97 o                         
  -6  -9   3        281.22        241.59        21.59 o                         
  -5  -9   3        192.24        188.44        19.43 o                         
  -4  -9   3       3368.66       3197.79        71.71 o                         
  -3  -9   3       2589.35       2459.54       153.42 o                         
  -2  -9   3         28.95         30.87        12.38 o                         
  -1  -9   3       1817.17       1753.70        44.29 o                         
   0  -9   3       4592.89       4501.44       130.79 o                         
   1  -9   3       1319.75       1386.15        35.64 o                         
   2  -9   3        807.93        875.74        31.11 o                         
   3  -9   3       2690.59       2832.70        68.07 o                         
   4  -9   3       1001.92       1028.00        66.64 o                         
   5  -9   3         90.07         91.89        56.10 o                         
   6  -9   3        430.51        499.55        88.02 o                         
  -8  -8   3        964.25        951.87        37.62 o                         
  -7  -8   3        586.88        576.21        28.82 o                         
  -6  -8   3         59.52         61.77        15.77 o                         
  -5  -8   3       2991.99       2924.10        66.83 o                         
  -4  -8   3       3301.75       3158.08        69.63 o                         
  -3  -8   3       2033.02       1926.92        47.96 o                         
  -2  -8   3       1693.28       1582.73        83.06 o                         
  -1  -8   3       6713.31       6726.04       161.17 o                         
   0  -8   3       5316.59       5270.46       189.06 o                         
   1  -8   3        226.54        228.04        13.25 o                         
   2  -8   3       2823.21       2833.41        64.92 o                         
   3  -8   3       3932.66       3900.28        84.06 o                         
   4  -8   3       1251.62       1193.53        38.31 o                         
   5  -8   3        113.07        103.02        17.67 o                         
   6  -8   3       1352.19       1475.73        46.66 o                         
  -8  -7   3        961.25        948.28        48.97 o                         
  -7  -7   3         64.52         72.55        17.30 o                         
  -6  -7   3        947.48        981.44        33.96 o                         
  -5  -7   3       6775.32       6626.11       126.45 o                         
  -4  -7   3       2392.10       2324.83        90.50 o                         
  -3  -7   3         81.45         80.47        12.99 o                         
  -2  -7   3       4617.15       4326.88       135.44 o                         
  -1  -7   3       6134.27       6108.16       215.09 o                         
   0  -7   3        171.88        180.38         9.80 o                         
   1  -7   3       1292.16       1159.64        23.97 o                         
   2  -7   3       2721.39       2674.16        92.67 o                         
   3  -7   3       3453.97       3442.39        74.38 o                         
   4  -7   3          0.87         17.37        13.19 o                         
   5  -7   3       2167.71       2245.68        90.19 o                         
   6  -7   3       1561.29       1594.65        47.31 o                         
   7  -7   3        194.38        184.00        26.34 o                         
  -9  -6   3       1417.05       1369.18        62.61 o                         
  -8  -6   3        495.53        434.91        35.28 o                         
  -7  -6   3        237.51        239.16        19.93 o                         
  -6  -6   3       2562.15       2371.76        56.97 o                         
  -5  -6   3       3424.44       3252.87        69.99 o                         
  -4  -6   3         20.55         24.09        12.67 o                         
  -3  -6   3       3202.77       2988.96        62.10 o                         
  -2  -6   3       5214.82       5249.91        85.54 o                         
  -1  -6   3       3719.49       3501.29        60.14 o                         
   0  -6   3        652.78        645.45        20.15 o                         
   1  -6   3       9075.97       9209.21       114.54 o                         
   2  -6   3       4942.57       4904.69        72.58 o                         
   3  -6   3        308.68        293.03        13.61 o                         
   4  -6   3       3194.30       3248.93        60.54 o                         
   5  -6   3       4355.11       4341.12       212.30 o                         
   6  -6   3       1103.30       1099.82        31.76 o                         
   7  -6   3          3.64        -10.97        15.86 o                         
  -9  -5   3        728.10        781.57        48.12 o                         
  -8  -5   3         13.52         -6.73        23.56 o                         
  -7  -5   3       1419.61       1370.15        40.83 o                         
  -6  -5   3       2030.10       2014.72        52.38 o                         
  -5  -5   3       1353.33       1339.22        37.06 o                         
  -4  -5   3        614.33        618.07        17.61 o                         
  -3  -5   3      12235.76      12453.07       214.20 o                         
  -2  -5   3       6328.62       6486.92        99.05 o                         
  -1  -5   3         50.59         58.26         6.99 o                         
   0  -5   3       3452.31       3197.89        55.17 o                         
   1  -5   3      14168.53      14825.33       195.08 o                         
   2  -5   3       1895.98       1848.23        31.84 o                         
   3  -5   3        768.75        686.17        18.35 o                         
   4  -5   3       4612.72       4515.67        69.09 o                         
   5  -5   3       3757.77       3739.11        68.17 o                         
   6  -5   3        145.45        137.21        14.75 o                         
   7  -5   3        338.51        336.98        54.24 o                         
   8  -5   3        807.30        800.01        68.50 o                         
  -9  -4   3         93.41        102.88        29.33 o                         
  -8  -4   3        588.47        657.06        61.68 o                         
  -7  -4   3       2978.48       2972.22        57.20 o                         
  -6  -4   3       2508.48       2484.60        57.25 o                         
  -5  -4   3          6.57          7.89         8.71 o                         
  -4  -4   3       5483.06       5438.91        86.14 o                         
  -3  -4   3       8463.55       8382.84       128.93 o                         
  -2  -4   3         15.72         21.58         7.75 o                         
  -1  -4   3       1092.08        966.91        18.72 o                         
   0  -4   3       8645.57       8602.50       147.53 o                         
   1  -4   3       5506.46       5531.05        76.91 o                         
   2  -4   3         78.59         87.40         7.57 o                         
   3  -4   3       5853.25       5871.46        93.77 o                         
   4  -4   3       3470.46       3326.37        69.12 o                         
   5  -4   3       1138.51       1107.87        25.74 o                         
   6  -4   3        310.75        317.29        17.39 o                         
   7  -4   3       1824.66       1824.90        43.30 o                         
   8  -4   3       1381.06       1382.14        60.13 o                         
  -9  -3   3         96.97         92.86        28.92 o                         
  -8  -3   3       1658.99       1794.37        66.35 o                         
  -7  -3   3       2787.04       2718.74        82.37 o                         
  -6  -3   3       1042.86       1011.49        23.08 o                         
  -5  -3   3       1771.80       1773.93        35.43 o                         
  -4  -3   3       3781.57       3803.98        62.73 o                         
  -3  -3   3       1727.63       1613.31        71.59 o                         
  -2  -3   3         99.44         86.70         6.20 o                         
  -1  -3   3      13225.16      13219.87       220.98 o                         
   0  -3   3      17299.73      18234.60       264.06 o                         
   1  -3   3        101.40         89.45         7.31 o                         
   2  -3   3       2148.18       2056.27        37.25 o                         
   3  -3   3      11995.07      12174.53       180.58 o                         
   4  -3   3       2429.84       2422.09        45.80 o                         
   5  -3   3         27.01          2.98        11.02 o                         
   6  -3   3       2307.22       2250.22        41.55 o                         
   7  -3   3       2948.48       2802.15        57.07 o                         
   8  -3   3        447.34        479.12        27.75 o                         
  -9  -2   3        670.70        684.86        43.61 o                         
  -8  -2   3       1551.34       1520.07        59.82 o                         
  -7  -2   3        679.35        663.61        27.02 o                         
  -6  -2   3        607.08        584.99        19.50 o                         
  -5  -2   3       3557.11       3498.36        88.33 o                         
  -4  -2   3       2141.38       2065.67        37.90 o                         
  -3  -2   3        306.76        307.50        11.24 o                         
  -2  -2   3       3805.54       3621.44        56.68 o                         
  -1  -2   3      17317.25      18247.09       260.03 o                         
   0  -2   3       3263.93       3320.62        53.31 o                         
   1  -2   3       1287.82       1320.23        21.97 o                         
   2  -2   3       6306.41       6329.36        95.77 o                         
   3  -2   3      10769.37      10650.88       158.01 o                         
   4  -2   3        527.39        550.61        18.60 o                         
   5  -2   3       1375.12       1281.07        30.46 o                         
   6  -2   3       2695.02       2756.93        53.91 o                         
   7  -2   3       1266.55       1322.96        30.52 o                         
   8  -2   3         14.72         29.83        23.24 o                         
   9  -2   3        391.10        380.48        28.23 o                         
  -9  -1   3        988.63        972.45        53.62 o                         
  -8  -1   3        537.86        502.05        46.49 o                         
  -7  -1   3         25.73         31.84        22.01 o                         
  -6  -1   3       2311.60       2237.34        44.04 o                         
  -5  -1   3       6150.62       6215.09        98.18 o                         
  -4  -1   3       2121.71       2116.93        98.87 o                         
  -3  -1   3        808.02        757.22        15.49 o                         
  -2  -1   3       7505.28       7773.57       102.29 o                         
  -1  -1   3      12077.83      13321.64       313.96 o                         
   0  -1   3        675.63        729.73        12.99 o                         
   1  -1   3       7753.95       8445.85       110.17 o                         
   2  -1   3      11285.43      11690.91       169.62 o                         
   3  -1   3       2387.83       2361.20        42.46 o                         
   4  -1   3         22.35         21.08         8.77 o                         
   5  -1   3       5289.41       5017.61        82.40 o                         
   6  -1   3       1719.57       1673.66        37.26 o                         
   7  -1   3        233.40        206.48        28.20 o                         
   8  -1   3        587.69        624.85        29.19 o                         
   9  -1   3        953.32        966.25        60.44 o                         
  -9   0   3        487.75        502.71        53.93 o                         
  -8   0   3         62.37         48.12        26.96 o                         
  -7   0   3        394.47        423.20        23.00 o                         
  -6   0   3       2608.32       2587.33        64.78 o                         
  -5   0   3       3079.53       2909.30        51.72 o                         
  -4   0   3        154.53        158.39         9.24 o                         
  -3   0   3       5857.89       6074.20        81.61 o                         
  -2   0   3       4422.24       4423.11        59.71 o                         
  -1   0   3       4511.88       4851.40        63.88 o                         
   0   0   3      24827.67      27872.41       482.88 o                         
   1   0   3       4996.76       5240.54        69.08 o                         
   2   0   3       3917.32       4069.43        61.14 o                         
   3   0   3        838.11        993.27        31.61 o                         
   4   0   3       3805.02       3695.31        61.13 o                         
   5   0   3       8193.41       8166.37       223.77 o                         
   6   0   3        399.62        368.81        19.22 o                         
   7   0   3        112.49        150.85        26.96 o                         
   8   0   3       1004.46       1071.96        37.24 o                         
   9   0   3        811.61        814.62        35.48 o                         
  -8   1   3        105.72        114.74        19.43 o                         
  -7   1   3       1586.86       1626.58        45.60 o                         
  -6   1   3       1593.72       1550.12        41.72 o                         
  -5   1   3         77.20         68.39        10.52 o                         
  -4   1   3       4006.64       3942.30        92.98 o                         
  -3   1   3       9634.16       9922.21       210.75 o                         
  -2   1   3       4112.40       4515.64        68.48 o                         
  -1   1   3       1136.82       1186.35        58.27 o                         
   0   1   3       1346.96       1341.73        22.71 o                         
   1   1   3      19187.55      21799.35       276.05 o                         
   2   1   3      10574.78      11572.28       166.12 o                         
   3   1   3       1645.64       1509.06        23.83 o                         
   4   1   3      13945.02      14776.10       191.34 o                         
   5   1   3       2317.22       2392.04        46.49 o                         
   6   1   3          0.34         -3.76        16.43 o                         
   7   1   3        919.34        922.05        31.82 o                         
   8   1   3       1046.92       1112.03        37.07 o                         
   9   1   3        214.52        234.46        23.09 o                         
  -8   2   3        703.96        683.53        32.01 o                         
  -7   2   3       1540.51       1593.12        60.13 o                         
  -6   2   3        370.86        366.72        37.50 o                         
  -5   2   3        643.63        611.33        16.22 o                         
  -4   2   3       6503.35       6801.26        93.05 o                         
  -3   2   3       7904.76       8111.57       108.10 o                         
  -2   2   3        666.59        682.14        15.81 o                         
  -1   2   3       9936.97      10554.94       135.79 o                         
   0   2   3       3574.73       3609.27        49.59 o                         
   1   2   3      12850.48      14535.55       206.66 o                         
   2   2   3       3277.73       3396.25        51.94 o                         
   3   2   3      10021.83      10060.05       131.18 o                         
   4   2   3        978.85        891.47        17.43 o                         
   5   2   3        352.85        355.00        11.12 o                         
   6   2   3        211.09        209.67        12.92 o                         
   7   2   3       3099.33       3071.02        67.87 o                         
   8   2   3        716.50        688.77        29.00 o                         
   9   2   3         24.48         24.79        42.15 o                         
  -8   3   3       1029.37       1058.02        47.73 o                         
  -7   3   3        521.81        573.54        28.14 o                         
  -6   3   3         29.69         27.68        35.02 o                         
  -5   3   3       2548.33       2450.87        46.96 o                         
  -4   3   3       3693.26       3728.03        88.33 o                         
  -3   3   3        335.30        326.89        17.05 o                         
  -2   3   3       2853.03       2825.02        40.95 o                         
  -1   3   3      11319.73      11726.83       151.14 o                         
   0   3   3      12421.57      13315.75       172.32 o                         
   1   3   3         18.82         17.89         4.13 o                         
   2   3   3       5890.60       6022.12        88.98 o                         
   3   3   3      15707.79      16511.23       211.59 o                         
   4   3   3       2791.15       2804.85        44.63 o                         
   5   3   3        310.24        291.73        10.41 o                         
   6   3   3       3799.56       3779.90        64.65 o                         
   7   3   3       3840.49       3760.44        79.17 o                         
   8   3   3          1.46        -19.67        19.67 o                         
   9   3   3        399.11        399.92        34.62 o                         
  -8   4   3        619.69        595.37        32.10 o                         
  -7   4   3         38.52         19.79        17.78 o                         
  -6   4   3        995.40        972.56        43.08 o                         
  -5   4   3       3437.16       3455.09        62.37 o                         
  -4   4   3       1330.20       1245.19        37.50 o                         
  -3   4   3         77.31         73.69         7.89 o                         
  -2   4   3       9609.92       9828.09       170.15 o                         
  -1   4   3      16170.14      16977.68       217.71 o                         
   0   4   3       3041.53       3183.66       123.66 o                         
   1   4   3       2191.31       2351.52        33.17 o                         
   2   4   3      12403.20      12878.72       185.19 o                         
   3   4   3       5501.20       5714.77        76.99 o                         
   4   4   3         64.35         66.79         6.85 o                         
   5   4   3       2835.89       2713.69        41.55 o                         
   6   4   3       2912.35       2887.16        51.83 o                         
   7   4   3        989.02        890.49        40.26 o                         
   8   4   3        280.91        310.70        29.47 o                         
   9   4   3        981.77       1051.26        50.61 o                         
  -8   5   3        124.99        145.02        28.78 o                         
  -7   5   3         21.09         21.53        18.10 o                         
  -6   5   3       2748.88       2725.22        73.76 o                         
  -5   5   3       2319.68       2338.93       107.24 o                         
  -4   5   3         24.97         31.61        10.89 o                         
  -3   5   3       2340.45       2290.20        80.27 o                         
  -2   5   3       8090.19       8260.86       110.65 o                         
  -1   5   3       2946.43       3008.09        44.22 o                         
   0   5   3       2169.56       2121.28        37.32 o                         
   1   5   3       5515.61       5500.76        73.65 o                         
   2   5   3       7262.33       7329.67       132.65 o                         
   3   5   3        545.06        546.72        12.03 o                         
   4   5   3       2465.57       2345.68        35.89 o                         
   5   5   3       6559.03       6701.14       103.66 o                         
   6   5   3       2880.84       2895.28        61.76 o                         
   7   5   3        119.82        121.53        21.61 o                         
   8   5   3       1178.83       1155.37        49.82 o                         
   9   5   3       1272.27       1365.26        58.05 o                         
  -7   6   3        463.66        505.09        36.78 o                         
  -6   6   3       2332.41       2298.02       135.75 o                         
  -5   6   3        469.09        491.55        20.51 o                         
  -4   6   3        631.03        652.56        21.46 o                         
  -3   6   3       4083.89       4032.67        60.02 o                         
  -2   6   3       5843.77       5680.78        79.68 o                         
  -1   6   3         31.55         27.40         7.11 o                         
   0   6   3       8181.02       8229.35       124.49 o                         
   1   6   3      10852.66      10909.91       176.66 o                         
   2   6   3       3658.02       3890.69        61.12 o                         
   3   6   3        264.29        210.72        12.71 o                         
   4   6   3      11368.60      11421.92       168.75 o                         
   5   6   3       5721.21       5479.27        87.00 o                         
   6   6   3        425.34        377.69        19.93 o                         
   7   6   3       1120.86       1201.30        47.30 o                         
   8   6   3       1327.01       1278.34        52.51 o                         
   9   6   3        704.29        746.94        64.47 o                         
  -7   7   3       1272.48       1335.23        64.78 o                         
  -6   7   3        396.75        436.60        25.11 o                         
  -5   7   3        123.79         90.81        16.23 o                         
  -4   7   3       2438.65       2452.50        57.41 o                         
  -3   7   3       3408.16       3211.57        57.19 o                         
  -2   7   3        490.22        481.77        16.43 o                         
  -1   7   3       1214.37       1143.83        22.12 o                         
   0   7   3       6327.08       6116.05        96.57 o                         
   1   7   3       7107.72       7397.28       113.85 o                         
   2   7   3          3.56          5.45         5.47 o                         
   3   7   3       5238.88       5324.97        83.04 o                         
   4   7   3       7341.76       7319.90       169.53 o                         
   5   7   3       1228.35       1204.79        49.28 o                         
   6   7   3        195.65        201.42        17.54 o                         
   7   7   3       2550.17       2714.39        65.09 o                         
   8   7   3       1277.39       1282.03        52.51 o                         
   9   7   3         67.79         82.71        25.75 o                         
  -6   8   3         41.28         10.31        16.88 o                         
  -5   8   3        267.92        259.49        20.17 o                         
  -4   8   3       3173.57       3186.94        71.36 o                         
  -3   8   3       3340.07       3331.33        72.01 o                         
  -2   8   3        281.71        252.54        20.46 o                         
  -1   8   3       5830.10       5753.07        93.99 o                         
   0   8   3       6318.47       6173.23       114.68 o                         
   1   8   3        671.12        612.89        27.27 o                         
   2   8   3       5454.68       5498.75       161.79 o                         
   3   8   3       5753.81       5913.03       125.52 o                         
   4   8   3       1687.59       1661.54        43.70 o                         
   5   8   3          5.21         16.15        12.50 o                         
   6   8   3       2948.82       2757.08        82.13 o                         
   7   8   3       2759.01       2775.19        63.82 o                         
   8   8   3        443.26        499.45        34.22 o                         
   9   8   3        116.17        128.92        28.48 o                         
  -6   9   3        154.34        174.14        74.69 o                         
  -5   9   3        811.01        878.15        37.19 o                         
  -4   9   3       1328.36       1371.82        41.73 o                         
  -3   9   3          9.92         25.12        22.01 o                         
  -2   9   3       2863.94       2758.07        53.03 o                         
  -1   9   3       3440.13       3324.41        60.80 o                         
   0   9   3       1053.26       1038.73        26.03 o                         
   1   9   3        228.21        221.18        12.38 o                         
   2   9   3       4835.32       4617.08       115.30 o                         
   3   9   3       6700.03       6435.02       118.99 o                         
   4   9   3        168.11        164.76        15.01 o                         
   5   9   3        922.12        900.04        39.09 o                         
   6   9   3       4515.54       4308.50        88.79 o                         
   7   9   3       1013.22       1011.91        37.81 o                         
   8   9   3          1.17        -21.55        22.59 o                         
   9   9   3        619.55        734.49        75.93 o                         
  -5  10   3       1192.44       1202.84        64.47 o                         
  -4  10   3        359.92        306.35        22.36 o                         
  -3  10   3        787.24        802.44        31.32 o                         
  -2  10   3       4423.45       4262.76        77.03 o                         
  -1  10   3       2005.61       1974.67        42.08 o                         
   0  10   3          1.51          5.93        10.41 o                         
   1  10   3       2280.29       2244.86        60.75 o                         
   2  10   3       6098.52       5776.36       184.10 o                         
   3  10   3       1884.39       1842.52        45.85 o                         
   4  10   3        535.57        534.40        23.39 o                         
   5  10   3       1979.94       2008.87        65.13 o                         
   6  10   3       1909.60       1997.26        66.09 o                         
   7  10   3         50.93         78.27        33.78 o                         
   8  10   3        626.58        612.90        52.69 o                         
   9  10   3        638.26        807.07        70.66 o                         
  -5  11   3        514.38        567.13        31.08 o                         
  -4  11   3         73.25         93.59        46.80 o                         
  -3  11   3       1005.19       1103.56        39.07 o                         
  -2  11   3       1332.28       1323.60        41.46 o                         
  -1  11   3        357.12        378.50        18.30 o                         
   0  11   3        887.62        943.92        45.56 o                         
   1  11   3       3581.43       3409.32        95.46 o                         
   2  11   3       3223.82       3113.75        64.85 o                         
   3  11   3        157.11        146.07        16.50 o                         
   4  11   3       1418.48       1375.63        53.01 o                         
   5  11   3       2542.41       2692.09        82.16 o                         
   6  11   3        139.66        152.33        25.58 o                         
   7  11   3        305.42        337.11        36.88 o                         
   8  11   3        726.75        716.85        42.57 o                         
  -4  12   3        652.22        690.78        40.91 o                         
  -3  12   3       1118.88       1142.16        41.13 o                         
  -2  12   3        556.36        496.99        36.18 o                         
  -1  12   3         94.91        141.88        21.39 o                         
   0  12   3       3956.52       3972.93        86.38 o                         
   1  12   3       3142.77       3070.55        70.74 o                         
   2  12   3         31.80         37.22        15.08 o                         
   3  12   3        744.96        746.58        30.20 o                         
   4  12   3       2524.55       2500.50        79.66 o                         
   5  12   3       1103.01        986.21        47.34 o                         
   6  12   3          5.53         -4.53        22.32 o                         
   7  12   3        439.25        429.01        35.15 o                         
   8  12   3        682.89        689.81        44.50 o                         
  -3  13   3        718.13        711.32        44.73 o                         
  -2  13   3          1.73         -5.20        65.71 o                         
  -1  13   3        996.82       1057.11        57.65 o                         
   0  13   3       1849.46       1851.43        51.52 o                         
   1  13   3        575.70        612.25        28.33 o                         
   2  13   3        367.79        374.06        22.05 o                         
   3  13   3        776.49        793.54        33.36 o                         
   4  13   3       1914.92       1952.59        71.64 o                         
   5  13   3        154.90        153.11        44.01 o                         
   6  13   3        290.57        329.78        33.51 o                         
   7  13   3        579.37        668.55        43.49 o                         
   8  13   3        261.34        323.95        36.76 o                         
  -2  14   3        347.42        363.03        34.18 o                         
  -1  14   3       1166.51       1282.43        65.71 o                         
   0  14   3        772.13        808.74        42.77 o                         
   1  14   3          4.90          4.59        16.40 o                         
   2  14   3       1414.40       1441.16        61.68 o                         
   3  14   3       1742.85       1902.45        73.85 o                         
   4  14   3        249.05        253.07        86.47 o                         
   5  14   3         92.72         24.80        28.67 o                         
   6  14   3       1274.61       1437.43        80.89 o                         
   7  14   3        326.03        293.48        74.38 o                         
  -1  15   3        796.79        863.94       114.37 o                         
   0  15   3        168.76        186.26        37.81 o                         
   1  15   3        385.82        352.68        25.57 o                         
   2  15   3       1308.91       1325.16        95.46 o                         
   3  15   3        552.26        610.18        88.64 o                         
   4  15   3         15.29        -13.46        30.20 o                         
   5  15   3        465.82        535.59        50.21 o                         
   6  15   3        837.64        914.93        53.89 o                         
   1  16   3        671.08        723.79        40.60 o                         
   2  16   3        559.23        601.32        37.81 o                         
   3  16   3         83.76        119.92        32.55 o                         
   4  16   3        294.11        314.62        41.85 o                         
  -4 -14   4         19.49         23.68        26.31 o                         
  -3 -14   4        678.91        663.24        79.34 o                         
  -2 -14   4        938.76        960.10        47.50 o                         
  -1 -14   4         65.43         89.08        32.00 o                         
   0 -14   4        377.20        294.44        61.37 o                         
  -5 -13   4         28.33         66.52        27.78 o                         
  -4 -13   4        352.00        372.94        54.86 o                         
  -3 -13   4       1418.28       1366.93        58.34 o                         
  -2 -13   4        406.87        403.75        32.79 o                         
  -1 -13   4         78.73         88.20        21.33 o                         
   0 -13   4       1212.17       1236.09        50.19 o                         
   1 -13   4       1118.60       1263.72        53.59 o                         
   2 -13   4        173.00        153.88        27.09 o                         
  -6 -12   4        160.07        176.01        52.07 o                         
  -5 -12   4        110.20         69.57        25.68 o                         
  -4 -12   4       1759.63       1702.42        66.26 o                         
  -3 -12   4       1160.46       1095.92        90.50 o                         
  -2 -12   4          6.78         20.86        22.90 o                         
  -1 -12   4        761.08        763.06        41.53 o                         
   0 -12   4       2061.36       2124.86        99.80 o                         
   1 -12   4        427.89        412.47        30.93 o                         
   2 -12   4         97.33        103.40        23.04 o                         
   3 -12   4        996.08       1074.69        84.30 o                         
  -7 -11   4        436.84        375.38        35.51 o                         
  -6 -11   4          2.47         -6.00        22.57 o                         
  -5 -11   4       1169.32       1145.62       122.73 o                         
  -4 -11   4       2011.05       1892.60        68.06 o                         
  -3 -11   4        483.16        421.11        31.99 o                         
  -2 -11   4        549.55        539.66        34.73 o                         
  -1 -11   4       1650.58       1541.61        57.65 o                         
   0 -11   4       1152.15       1147.89        35.74 o                         
   1 -11   4          4.95          1.46        16.08 o                         
   2 -11   4        969.21       1093.59        48.52 o                         
   3 -11   4       1587.13       1720.47        51.28 o                         
   4 -11   4        416.92        408.68        25.87 o                         
  -7 -10   4         16.79         49.40        24.31 o                         
  -6 -10   4        425.57        335.21        31.42 o                         
  -5 -10   4       1515.88       1523.83        57.42 o                         
  -4 -10   4       1436.92       1352.92        90.81 o                         
  -3 -10   4        339.55        345.26        28.06 o                         
  -2 -10   4       2052.37       1971.20        65.83 o                         
  -1 -10   4       1809.81       1805.07        46.24 o                         
   0 -10   4        620.82        588.77        50.83 o                         
   1 -10   4        463.02        496.01        44.32 o                         
   2 -10   4       3538.21       3691.62        82.33 o                         
   3 -10   4        923.87       1025.57        37.19 o                         
   4 -10   4          1.83          4.25        35.64 o                         
   5 -10   4        636.06        671.71        31.96 o                         
  -8  -9   4        229.63        224.19        25.81 o                         
  -7  -9   4        194.99        248.07        23.74 o                         
  -6  -9   4       1647.90       1617.07        83.06 o                         
  -5  -9   4       1087.35       1019.54        36.41 o                         
  -4  -9   4          9.26         27.31        15.19 o                         
  -3  -9   4       1661.78       1696.62        81.20 o                         
  -2  -9   4       3121.79       2923.18        83.37 o                         
  -1  -9   4       3080.44       2937.23        98.56 o                         
   0  -9   4         37.05         26.13        10.51 o                         
   1  -9   4       2971.05       2839.06        63.91 o                         
   2  -9   4       3032.86       3223.31        92.05 o                         
   3  -9   4         46.56         43.16        14.32 o                         
   4  -9   4        229.00        222.11        19.41 o                         
   5  -9   4       1384.10       1475.25        46.58 o                         
   6  -9   4        527.36        562.71        30.09 o                         
  -8  -8   4          0.29         28.20        25.10 o                         
  -7  -8   4        535.00        521.75        28.53 o                         
  -6  -8   4       1867.42       1897.75        52.28 o                         
  -5  -8   4        545.55        478.01        25.16 o                         
  -4  -8   4        594.15        635.63        38.74 o                         
  -3  -8   4       2470.47       2408.16        57.44 o                         
  -2  -8   4       6623.35       6603.18       106.72 o                         
  -1  -8   4         73.75        102.99        26.34 o                         
   0  -8   4       3830.83       3674.31        56.73 o                         
   1  -8   4       2350.16       2413.73        55.61 o                         
   2  -8   4        397.48        403.71        49.90 o                         
   3  -8   4        117.61         97.38        41.84 o                         
   4  -8   4       1255.71       1320.86        40.79 o                         
   5  -8   4       1327.64       1324.79        77.17 o                         
   6  -8   4         54.77         59.86        17.95 o                         
  -8  -7   4        408.98        451.05        62.92 o                         
  -7  -7   4       1208.81       1205.74        40.74 o                         
  -6  -7   4        821.37        807.15        31.92 o                         
  -5  -7   4         77.54         84.38        33.78 o                         
  -4  -7   4       3363.56       3245.85        82.75 o                         
  -3  -7   4       3856.16       3527.71        88.95 o                         
  -2  -7   4        759.08        761.69        21.17 o                         
  -1  -7   4       1640.44       1571.98        34.03 o                         
   0  -7   4       7901.76       7723.23       268.09 o                         
   1  -7   4       3198.48       3194.49        92.36 o                         
   2  -7   4        363.49        347.82        14.51 o                         
   3  -7   4       1018.82       1004.73        43.39 o                         
   4  -7   4       4264.41       4312.31        90.11 o                         
   5  -7   4        259.99        241.58        69.43 o                         
   6  -7   4        275.02        267.22        23.86 o                         
   7  -7   4        820.35        827.19        34.87 o                         
  -8  -6   4       1315.14       1332.36        37.04 o                         
  -7  -6   4        885.10        911.42        33.79 o                         
  -6  -6   4        111.58        106.16        16.11 o                         
  -5  -6   4       1403.59       1362.42        39.14 o                         
  -4  -6   4       5644.93       5565.47       106.98 o                         
  -3  -6   4       2922.30       2852.28        79.65 o                         
  -2  -6   4        287.88        290.87        12.51 o                         
  -1  -6   4       5502.89       5443.56        78.43 o                         
   0  -6   4       8845.38       8384.93       130.17 o                         
   1  -6   4       1188.82       1261.69        97.94 o                         
   2  -6   4        583.13        533.75        19.06 o                         
   3  -6   4       1803.12       1770.17        59.51 o                         
   4  -6   4       1894.13       1905.78        37.13 o                         
   5  -6   4        209.70        188.84        19.10 o                         
   6  -6   4        908.30        946.23        43.70 o                         
   7  -6   4        723.36        761.88        33.09 o                         
  -8  -5   4       1207.59       1323.68        58.07 o                         
  -7  -5   4        210.14        242.77        27.27 o                         
  -6  -5   4        467.74        465.40        27.58 o                         
  -5  -5   4       4032.39       4082.46        83.91 o                         
  -4  -5   4       4697.85       4493.70        88.17 o                         
  -3  -5   4          8.29         13.24        20.46 o                         
  -2  -5   4       5158.78       5169.79        81.20 o                         
  -1  -5   4       5578.53       5423.05        78.10 o                         
   0  -5   4       1919.08       1674.26        34.09 o                         
   1  -5   4        262.84        245.81        10.68 o                         
   2  -5   4       6582.19       6559.86       104.22 o                         
   3  -5   4       3737.22       3586.82        64.78 o                         
   4  -5   4         81.78         91.77        12.95 o                         
   5  -5   4       1433.38       1434.54        31.37 o                         
   6  -5   4       1663.10       1770.08        41.80 o                         
   7  -5   4        279.71        304.65        36.88 o                         
   8  -5   4         41.22         64.26        47.42 o                         
  -9  -4   4        753.03        832.41        51.14 o                         
  -8  -4   4        246.26        278.19        31.76 o                         
  -7  -4   4        208.47        179.74        18.49 o                         
  -6  -4   4       2326.29       2279.64        46.46 o                         
  -5  -4   4       4199.58       4032.85        68.90 o                         
  -4  -4   4        987.29       1023.32        24.50 o                         
  -3  -4   4       1757.11       1801.88        34.08 o                         
  -2  -4   4       8547.26       8543.62       127.87 o                         
  -1  -4   4       5130.32       5197.99       136.68 o                         
   0  -4   4        682.75        755.62        19.22 o                         
   1  -4   4       6524.02       6758.32       113.44 o                         
   2  -4   4      14031.49      14140.15       185.38 o                         
   3  -4   4       1550.96       1493.18        33.16 o                         
   4  -4   4        456.65        423.84        17.72 o                         
   5  -4   4       1763.86       1715.74        87.71 o                         
   6  -4   4       1343.68       1277.25        29.75 o                         
   7  -4   4          2.31         12.92        26.34 o                         
   8  -4   4        633.39        598.74        26.50 o                         
  -9  -3   4        486.14        533.23        41.64 o                         
  -8  -3   4         13.09         19.90        24.50 o                         
  -7  -3   4       1139.75       1100.33        36.14 o                         
  -6  -3   4       4404.31       4275.67        73.85 o                         
  -5  -3   4       1502.59       1416.16        27.40 o                         
  -4  -3   4        449.54        494.12        20.77 o                         
  -3  -3   4       7459.13       7402.78       112.32 o                         
  -2  -3   4       7307.31       7488.19        99.73 o                         
  -1  -3   4       1728.89       1782.82        31.88 o                         
   0  -3   4       5336.50       5604.21        88.02 o                         
   1  -3   4       7807.88       8043.33       108.83 o                         
   2  -3   4       2948.83       2630.43        46.24 o                         
   3  -3   4        259.60        267.08        26.65 o                         
   4  -3   4       3148.84       3077.96        55.67 o                         
   5  -3   4       2227.34       2135.71        44.27 o                         
   6  -3   4        551.97        552.49        22.30 o                         
   7  -3   4        683.11        689.43        22.45 o                         
   8  -3   4       1298.73       1317.24        53.31 o                         
  -9  -2   4        104.45        135.93        30.53 o                         
  -8  -2   4        234.33        269.23        36.57 o                         
  -7  -2   4       1420.79       1440.84        41.96 o                         
  -6  -2   4       3744.17       3644.48        65.09 o                         
  -5  -2   4          3.23         16.65         9.80 o                         
  -4  -2   4       3199.28       3080.95        60.44 o                         
  -3  -2   4       8770.64       8928.53       227.80 o                         
  -2  -2   4       6021.92       6304.44        84.10 o                         
  -1  -2   4       1739.18       1771.08        39.05 o                         
   0  -2   4      15603.47      16629.15       240.51 o                         
   1  -2   4       2544.74       2437.93        41.53 o                         
   2  -2   4        120.74         78.75         6.53 o                         
   3  -2   4       3754.32       3754.93       101.97 o                         
   4  -2   4      10991.19      10963.19       164.80 o                         
   5  -2   4       1451.87       1363.39        31.78 o                         
   6  -2   4         14.50         13.01        12.71 o                         
   7  -2   4       1912.40       1890.55        43.61 o                         
   8  -2   4       1102.59       1120.65        40.64 o                         
   9  -2   4         47.26         58.46        20.63 o                         
  -9  -1   4         18.91         16.12        36.57 o                         
  -8  -1   4        895.95        919.28        35.20 o                         
  -7  -1   4       1837.56       1856.08        49.36 o                         
  -6  -1   4        416.19        396.21        17.09 o                         
  -5  -1   4       1779.68       1758.53        36.16 o                         
  -4  -1   4       7352.75       7591.25       116.37 o                         
  -3  -1   4       2169.44       2037.19        36.60 o                         
  -2  -1   4         10.68         20.99         4.78 o                         
  -1  -1   4       7022.45       7317.96        97.32 o                         
   0  -1   4       9723.85       9992.56       469.86 o                         
   1  -1   4       1620.50       1560.90        27.74 o                         
   2  -1   4       2444.94       2557.54        49.62 o                         
   3  -1   4      10072.86       9958.63       147.93 o                         
   4  -1   4       6752.45       6494.40       101.46 o                         
   5  -1   4         32.01         35.64        10.52 o                         
   6  -1   4       1690.76       1640.48        54.86 o                         
   7  -1   4       1964.53       1869.64        42.51 o                         
   8  -1   4        717.86        700.46        60.13 o                         
   9  -1   4        112.14        132.74        28.51 o                         
  -8   0   4       1458.51       1481.67        45.70 o                         
  -7   0   4       1465.76       1439.96        42.40 o                         
  -6   0   4        259.75        244.85        14.90 o                         
  -5   0   4       4491.54       4405.71        73.62 o                         
  -4   0   4       6920.98       6832.73       105.63 o                         
  -3   0   4        483.71        471.52        11.58 o                         
  -2   0   4       2507.99       2498.04        36.19 o                         
  -1   0   4      12592.00      13470.95       192.20 o                         
   0   0   4      12437.06      13584.12       195.43 o                         
   1   0   4       1589.75       1749.88        29.29 o                         
   2   0   4       6544.45       6795.12       100.15 o                         
   3   0   4       6511.57       6537.53       134.51 o                         
   4   0   4       1956.94       1879.84        59.82 o                         
   5   0   4       1877.64       1821.35        77.48 o                         
   6   0   4       5343.84       5237.98       128.31 o                         
   7   0   4       1208.53       1196.28        39.67 o                         
   8   0   4        178.09        167.04        24.79 o                         
   9   0   4        652.88        635.06        43.08 o                         
  -8   1   4       1035.69       1033.75        38.06 o                         
  -7   1   4        131.85        142.03        17.67 o                         
  -6   1   4       1280.41       1203.71        65.40 o                         
  -5   1   4       3182.98       3195.95        56.52 o                         
  -4   1   4       2081.94       2108.84        49.28 o                         
  -3   1   4         47.36         54.25         6.53 o                         
  -2   1   4       7457.51       8000.19       188.44 o                         
  -1   1   4      14984.03      16935.36       216.02 o                         
   0   1   4        744.51        889.69        17.74 o                         
   1   1   4       5563.15       6266.22       173.25 o                         
   2   1   4      18435.58      19678.09       279.86 o                         
   3   1   4       2444.63       2440.68        36.03 o                         
   4   1   4       1836.42       1817.69        29.34 o                         
   5   1   4       4963.53       4866.78        79.32 o                         
   6   1   4       4073.81       4018.86        69.46 o                         
   7   1   4        595.69        589.84        21.48 o                         
   8   1   4        155.90        185.58        19.30 o                         
   9   1   4       1135.34       1135.76        75.00 o                         
  -8   2   4        151.28        180.57        24.79 o                         
  -7   2   4        515.39        528.33        26.66 o                         
  -6   2   4       2401.90       2370.65        58.27 o                         
  -5   2   4       2166.11       2094.58        41.17 o                         
  -4   2   4        224.35        239.00        10.41 o                         
  -3   2   4       6746.82       6909.04        93.50 o                         
  -2   2   4      11509.31      12185.26       157.82 o                         
  -1   2   4        890.96        866.54        30.06 o                         
   0   2   4       5721.50       6318.71       215.71 o                         
   1   2   4       3537.28       3597.02       113.13 o                         
   2   2   4      16261.20      17749.30       492.79 o                         
   3   2   4        529.32        571.81        13.80 o                         
   4   2   4       2370.25       2248.44        34.85 o                         
   5   2   4       4075.22       4227.63        66.64 o                         
   6   2   4       4816.77       4692.53        78.45 o                         
   7   2   4         41.03         37.18        14.51 o                         
   8   2   4       2539.08       2468.74        61.07 o                         
   9   2   4        741.53        806.01        45.56 o                         
  -8   3   4         10.20         34.03        20.33 o                         
  -7   3   4       1712.68       1748.70        55.48 o                         
  -6   3   4       2572.96       2556.60        60.65 o                         
  -5   3   4        845.57        847.61        23.29 o                         
  -4   3   4        781.36        756.36        17.87 o                         
  -3   3   4       9068.41       9513.80       130.79 o                         
  -2   3   4       6214.65       6269.23       104.76 o                         
  -1   3   4          0.07         -1.91         5.04 o                         
   0   3   4        734.19        749.36        15.59 o                         
   1   3   4      14818.80      15970.78       185.98 o                         
   2   3   4       1939.83       2044.94        33.75 o                         
   3   3   4       1251.05       1258.95        23.88 o                         
   4   3   4       6195.39       5977.77        81.75 o                         
   5   3   4       4188.86       3954.24       122.42 o                         
   6   3   4          2.79         -9.20         9.20 o                         
   7   3   4       1657.17       1628.26        44.01 o                         
   8   3   4       2023.01       2094.31        71.28 o                         
   9   3   4        283.18        302.57        31.78 o                         
  -8   4   4        244.78        276.31        25.76 o                         
  -7   4   4       1384.77       1392.77        44.59 o                         
  -6   4   4        804.35        768.73        30.41 o                         
  -5   4   4         77.32         77.91        11.88 o                         
  -4   4   4       3337.88       3304.44        51.08 o                         
  -3   4   4       3627.40       3574.64        53.01 o                         
  -2   4   4       1558.57       1612.03        27.11 o                         
  -1   4   4       4063.77       4071.01        57.04 o                         
   0   4   4       7548.37       7707.92       201.46 o                         
   1   4   4       7978.92       8259.74       107.79 o                         
   2   4   4         47.32         46.10         6.20 o                         
   3   4   4       8990.52       8922.32       131.49 o                         
   4   4   4       8985.03       8839.32       117.49 o                         
   5   4   4        779.38        807.77        17.87 o                         
   6   4   4       1017.20        986.38        24.32 o                         
   7   4   4       2243.06       2231.15        69.01 o                         
   8   4   4       1740.88       1664.31        60.85 o                         
   9   4   4         70.61         82.07        26.12 o                         
  -7   5   4        877.59        959.97        41.22 o                         
  -6   5   4         91.54         95.95        17.22 o                         
  -5   5   4       2090.51       2134.66        44.13 o                         
  -4   5   4       4172.93       4265.27        78.41 o                         
  -3   5   4       1941.05       1882.38        32.47 o                         
  -2   5   4        118.38         92.78         8.14 o                         
  -1   5   4      12784.81      13021.72       169.92 o                         
   0   5   4       9553.09      10064.22       134.03 o                         
   1   5   4       2168.54       2226.81        60.44 o                         
   2   5   4       1019.23        976.10        40.29 o                         
   3   5   4       6330.70       6432.17        97.09 o                         
   4   5   4       2778.44       2758.24        41.70 o                         
   5   5   4         36.21         46.92        11.78 o                         
   6   5   4       1593.79       1622.35        33.53 o                         
   7   5   4       2747.78       2636.21        85.54 o                         
   8   5   4        407.03        396.87        31.41 o                         
   9   5   4        261.05        277.17        44.32 o                         
  10   5   4        895.22        877.25        50.12 o                         
  -7   6   4        284.97        348.17        32.99 o                         
  -6   6   4        470.10        452.89        27.27 o                         
  -5   6   4       3527.11       3511.45       117.15 o                         
  -4   6   4       1898.55       1945.45        41.03 o                         
  -3   6   4          0.93         13.21        15.19 o                         
  -2   6   4       3467.14       3294.70        67.26 o                         
  -1   6   4       6575.39       6294.77        87.11 o                         
   0   6   4       2283.25       2210.91        60.44 o                         
   1   6   4        161.84        133.77         8.02 o                         
   2   6   4       3931.74       3760.59        52.54 o                         
   3   6   4       5050.35       4850.93        75.82 o                         
   4   6   4        131.24        133.92         8.02 o                         
   5   6   4       2228.05       2186.22        40.76 o                         
   6   6   4       3939.38       3966.23        79.94 o                         
   7   6   4        849.70        842.03        39.01 o                         
   8   6   4        106.42         75.98        23.64 o                         
   9   6   4       1155.69       1100.09        52.07 o                         
  -7   7   4        123.40        163.25        29.69 o                         
  -6   7   4        885.03        939.97        35.43 o                         
  -5   7   4       1418.06       1462.83        54.55 o                         
  -4   7   4        640.78        629.73        25.56 o                         
  -3   7   4        459.99        477.05        17.95 o                         
  -2   7   4       5341.42       5236.04       137.30 o                         
  -1   7   4       4249.43       4164.85       126.45 o                         
   0   7   4       1044.45       1086.03        43.39 o                         
   1   7   4      10312.55      10807.01       161.56 o                         
   2   7   4      10570.24      10701.16       252.91 o                         
   3   7   4       1314.42       1342.63        27.13 o                         
   4   7   4        922.68        918.26        22.13 o                         
   5   7   4       3202.57       3110.99        54.57 o                         
   6   7   4       2749.27       2649.78        59.51 o                         
   7   7   4         14.69         17.75        13.88 o                         
   8   7   4       1186.73       1257.32        51.43 o                         
   9   7   4       1140.40       1154.94        53.28 o                         
  -6   8   4       1055.26       1020.34        37.71 o                         
  -5   8   4        629.15        572.42        27.30 o                         
  -4   8   4         98.22         93.06        15.77 o                         
  -3   8   4       3525.85       3387.93        86.78 o                         
  -2   8   4       3799.88       3724.74        65.44 o                         
  -1   8   4         97.63        104.09        20.77 o                         
   0   8   4       1734.45       1738.16        35.27 o                         
   1   8   4       7318.95       7286.77       126.94 o                         
   2   8   4       3365.45       3182.92        56.75 o                         
   3   8   4         11.69         73.22        11.45 o                         
   4   8   4       1328.58       1289.86        27.81 o                         
   5   8   4       4127.26       3999.27        71.59 o                         
   6   8   4        690.75        693.36        26.87 o                         
   7   8   4        711.65        714.45        62.30 o                         
   8   8   4       1972.56       2030.98       143.50 o                         
   9   8   4        520.10        572.68        46.49 o                         
  -6   9   4        726.15        713.45        44.94 o                         
  -5   9   4         34.23         15.31        17.01 o                         
  -4   9   4        551.02        585.18        67.88 o                         
  -3   9   4       4872.25       4802.30        98.61 o                         
  -2   9   4       2030.61       1840.61        83.37 o                         
  -1   9   4        428.66        418.54        17.27 o                         
   0   9   4       4377.30       4216.33        72.18 o                         
   1   9   4       4494.22       4348.84        73.96 o                         
   2   9   4        221.71        249.47        16.12 o                         
   3   9   4       3229.16       3058.71        63.96 o                         
   4   9   4       4414.85       4386.16        85.65 o                         
   5   9   4       1947.73       1902.35        60.25 o                         
   6   9   4        138.01        119.23        15.96 o                         
   7   9   4       2121.99       2152.15        54.34 o                         
   8   9   4       1092.90       1097.17        51.76 o                         
   9   9   4        150.08        174.17        29.83 o                         
  -5  10   4        317.83        346.86        39.98 o                         
  -4  10   4       1602.80       1743.70        55.17 o                         
  -3  10   4       1741.90       1709.17        48.79 o                         
  -2  10   4         28.08         20.73        17.36 o                         
  -1  10   4       1805.31       1769.31        39.09 o                         
   0  10   4       2066.07       1996.38        41.20 o                         
   1  10   4        898.57        824.91        28.77 o                         
   2  10   4        695.13        681.12        23.62 o                         
   3  10   4       5793.60       5723.73       179.45 o                         
   4  10   4       4117.14       4135.20        84.26 o                         
   5  10   4        219.08        198.94        24.25 o                         
   6  10   4       1505.34       1492.13        61.37 o                         
   7  10   4       2329.31       2372.44        75.19 o                         
   8  10   4        412.62        471.10        54.55 o                         
   9  10   4         14.48          6.82        40.29 o                         
  -5  11   4       1095.97       1225.09        44.92 o                         
  -4  11   4       1382.52       1322.38        79.96 o                         
  -3  11   4        115.26        122.15        18.27 o                         
  -2  11   4        498.54        519.95        37.81 o                         
  -1  11   4       3304.52       3228.76        61.25 o                         
   0  11   4       2797.74       2573.02       112.82 o                         
   1  11   4        100.84         79.31        15.76 o                         
   2  11   4       2565.56       2393.15       133.27 o                         
   3  11   4       5426.41       5231.78       123.35 o                         
   4  11   4        463.22        507.21        33.16 o                         
   5  11   4        742.71        755.86        53.62 o                         
   6  11   4       2500.57       2601.81        80.66 o                         
   7  11   4       1138.42       1235.71        53.21 o                         
   8  11   4         67.81         57.10        25.17 o                         
   9  11   4        243.32        313.65        53.31 o                         
  -4  12   4        514.65        502.81        30.91 o                         
  -3  12   4         90.60        121.89        20.71 o                         
  -2  12   4       1329.68       1370.03        43.61 o                         
  -1  12   4       2206.05       2083.18        54.81 o                         
   0  12   4        362.33        388.21        52.38 o                         
   1  12   4       1590.86       1516.95        44.07 o                         
   2  12   4       2197.65       2174.15        51.47 o                         
   3  12   4        908.07        881.85        31.83 o                         
   4  12   4        151.34        142.29        25.92 o                         
   5  12   4       3007.55       2879.42        88.17 o                         
   6  12   4       1763.51       1800.69       112.20 o                         
   7  12   4        511.39        492.79        48.97 o                         
   8  12   4         67.18         55.80        42.46 o                         
  -3  13   4        787.94        770.45        46.47 o                         
  -2  13   4       1234.08       1263.18        56.48 o                         
  -1  13   4        460.48        500.97        26.63 o                         
   0  13   4        212.95        197.76        25.41 o                         
   1  13   4       2519.73       2446.70        88.33 o                         
   2  13   4       2236.15       2236.53       139.47 o                         
   3  13   4          2.45         -7.69        15.52 o                         
   4  13   4        749.40        635.59        79.03 o                         
   5  13   4       3485.04       3552.10       105.64 o                         
   6  13   4        898.91        916.03        48.34 o                         
   7  13   4          9.85         34.83        26.66 o                         
   8  13   4        691.74        675.99        56.10 o                         
  -2  14   4        535.20        560.85        39.99 o                         
  -1  14   4          0.37         11.05        21.51 o                         
   0  14   4       1199.84       1264.30        66.64 o                         
   1  14   4       1973.00       2000.82        57.65 o                         
   2  14   4        648.38        638.02        27.77 o                         
   3  14   4        381.10        388.11        27.11 o                         
   4  14   4       1119.76        911.98        49.86 o                         
   5  14   4       1073.39       1146.14        55.36 o                         
   6  14   4         33.79         11.90        27.55 o                         
   7  14   4        564.71        579.71        43.93 o                         
  -1  15   4        394.72        387.70        48.04 o                         
   0  15   4       1186.80       1173.44        41.97 o                         
   1  15   4        730.64        762.69        34.33 o                         
   2  15   4          6.77        -12.96        17.83 o                         
   3  15   4       1036.52       1106.27        56.65 o                         
   4  15   4       1092.31       1165.48        60.08 o                         
   5  15   4        219.85        165.25        33.60 o                         
   6  15   4        177.08        164.88        34.14 o                         
   1  16   4         80.16         43.83        21.69 o                         
   2  16   4        535.63        540.38        28.21 o                         
   3  16   4       1057.02       1235.57        80.89 o                         
   4  16   4        801.08        826.93        55.34 o                         
   5  16   4         12.61         89.88        63.85 o                         
  -3 -14   5        225.42        222.53        32.54 o                         
  -2 -14   5        149.92        114.72        29.02 o                         
  -1 -14   5       1079.46       1105.49        60.28 o                         
  -5 -13   5        684.27        690.84        44.98 o                         
  -4 -13   5        445.69        384.39        36.14 o                         
  -3 -13   5         39.53          8.59        25.60 o                         
  -2 -13   5       1282.17       1338.32        55.55 o                         
  -1 -13   5        806.83        743.68        73.76 o                         
   0 -13   5         20.19          3.10        44.63 o                         
   1 -13   5        226.38        247.93        90.50 o                         
   2 -13   5        603.13        717.68        80.27 o                         
  -6 -12   5        516.01        555.40        66.95 o                         
  -5 -12   5        596.69        565.32        40.35 o                         
  -4 -12   5          3.80          9.63        25.41 o                         
  -3 -12   5       1186.98       1122.79        52.01 o                         
  -2 -12   5       1065.70       1055.01        71.59 o                         
  -1 -12   5        491.82        436.16        27.78 o                         
   0 -12   5         48.16         54.11        29.13 o                         
   1 -12   5       1115.63       1147.74        48.89 o                         
   2 -12   5        855.22        998.80        47.76 o                         
   3 -12   5         42.69         87.65        38.74 o                         
  -6 -11   5        614.65        608.53        40.06 o                         
  -5 -11   5        156.45        138.60        26.21 o                         
  -4 -11   5        476.82        476.80        52.07 o                         
  -3 -11   5       1829.45       1694.68        62.69 o                         
  -2 -11   5        811.59        733.74        40.23 o                         
  -1 -11   5         11.17          9.92        22.32 o                         
   0 -11   5       1276.76       1270.48        48.79 o                         
   1 -11   5       1660.60       1792.61        63.54 o                         
   2 -11   5        283.20        276.00        27.92 o                         
   3 -11   5        146.59        136.95        19.59 o                         
   4 -11   5        791.38        839.23        36.23 o                         
  -7 -10   5       1192.11       1182.82        94.53 o                         
  -6 -10   5        387.70        349.95        31.87 o                         
  -5 -10   5         21.67         19.36        21.28 o                         
  -4 -10   5       1027.25       1054.46        46.89 o                         
  -3 -10   5       2364.41       2209.45        71.47 o                         
  -2 -10   5          7.30         -7.69        17.70 o                         
  -1 -10   5        738.62        801.49        39.67 o                         
   0 -10   5       1907.88       1770.38        84.30 o                         
   1 -10   5       1735.86       1726.25       133.89 o                         
   2 -10   5         14.91          7.41        13.76 o                         
   3 -10   5       1134.95       1171.13        94.84 o                         
   4 -10   5        916.01        960.79        39.67 o                         
   5 -10   5        147.92        135.38        19.71 o                         
  -7  -9   5        637.26        670.62        70.97 o                         
  -6  -9   5        110.31         94.31        19.70 o                         
  -5  -9   5        591.59        595.38        29.38 o                         
  -4  -9   5       1665.17       1609.28        47.02 o                         
  -3  -9   5        518.44        488.00        31.37 o                         
  -2  -9   5        383.46        312.86        28.20 o                         
  -1  -9   5       2981.59       2845.62        63.18 o                         
   0  -9   5       2850.34       2812.77        52.87 o                         
   1  -9   5        154.77        156.06        21.39 o                         
   2  -9   5       2258.98       2267.77        56.47 o                         
   3  -9   5       1963.18       2011.17        54.29 o                         
   4  -9   5        659.64        641.89        29.57 o                         
   5  -9   5          0.29         11.60        20.77 o                         
  -8  -8   5        610.71        632.45        33.41 o                         
  -7  -8   5        229.19        198.12        22.80 o                         
  -6  -8   5        447.35        451.82        26.66 o                         
  -5  -8   5       2735.76       2599.59        63.74 o                         
  -4  -8   5       1556.59       1505.22        43.43 o                         
  -3  -8   5        214.02        210.85        18.49 o                         
  -2  -8   5        852.59        853.97        31.81 o                         
  -1  -8   5       5757.02       5287.57        89.43 o                         
   0  -8   5        395.67        351.54        15.33 o                         
   1  -8   5        751.07        740.15        34.09 o                         
   2  -8   5       2362.69       2346.26        57.03 o                         
   3  -8   5       3705.25       3677.26        81.97 o                         
   4  -8   5        476.11        422.24        23.61 o                         
   5  -8   5        653.08        662.43        29.84 o                         
   6  -8   5       1265.36       1285.98       117.46 o                         
  -8  -7   5        370.27        356.70        22.34 o                         
  -7  -7   5          4.70        -14.29        16.98 o                         
  -6  -7   5       1689.95       1618.69        47.02 o                         
  -5  -7   5       2460.57       2336.84        57.77 o                         
  -4  -7   5        526.22        535.00        24.50 o                         
  -3  -7   5        279.32        276.23        18.87 o                         
  -2  -7   5       3144.16       3134.47        69.22 o                         
  -1  -7   5       3588.09       3528.81        67.57 o                         
   0  -7   5        182.72        159.86        10.29 o                         
   1  -7   5       4752.80       4660.15        88.33 o                         
   2  -7   5       4168.10       4130.26        65.57 o                         
   3  -7   5       1286.23       1281.67        28.88 o                         
   4  -7   5        865.76        847.77        27.11 o                         
   5  -7   5       2103.79       2149.35       108.17 o                         
   6  -7   5        681.87        710.25        37.50 o                         
   7  -7   5         60.74         45.61        19.13 o                         
  -8  -6   5         83.18         97.45        32.23 o                         
  -7  -6   5        666.64        673.29        25.64 o                         
  -6  -6   5       1541.62       1469.16        43.17 o                         
  -5  -6   5       1247.08       1171.62        48.04 o                         
  -4  -6   5        291.08        280.33        19.38 o                         
  -3  -6   5       3934.51       3873.78        83.68 o                         
  -2  -6   5       5124.41       4936.19       109.72 o                         
  -1  -6   5         97.62        100.94        18.60 o                         
   0  -6   5       3186.30       3146.44        57.03 o                         
   1  -6   5       9418.72       9192.28       126.86 o                         
   2  -6   5       2337.15       2281.56        46.07 o                         
   3  -6   5         31.52         29.73        11.45 o                         
   4  -6   5       2893.75       2813.77        49.36 o                         
   5  -6   5       4003.68       3892.84       239.89 o                         
   6  -6   5        739.24        752.35        26.79 o                         
   7  -6   5         48.14         77.55        32.23 o                         
  -8  -5   5        122.01        114.86        20.56 o                         
  -7  -5   5       1699.90       1766.93        41.86 o                         
  -6  -5   5       1157.49       1101.89        36.23 o                         
  -5  -5   5         79.57         62.09        14.35 o                         
  -4  -5   5       3444.58       3478.87        72.82 o                         
  -3  -5   5       8712.77       8610.02       154.68 o                         
  -2  -5   5       2533.71       2368.08       101.04 o                         
  -1  -5   5        381.48        367.77        13.71 o                         
   0  -5   5       5406.43       5118.85        84.30 o                         
   1  -5   5       7531.40       7667.63       322.33 o                         
   2  -5   5        281.01        275.28        11.76 o                         
   3  -5   5       1212.46       1078.29        27.96 o                         
   4  -5   5       5206.61       5175.04        88.49 o                         
   5  -5   5       2578.00       2413.54        50.99 o                         
   6  -5   5          0.83         14.97        11.24 o                         
   7  -5   5        777.58        841.57        29.33 o                         
   8  -5   5        808.86        880.99        37.71 o                         
  -8  -4   5        990.78       1063.58        57.34 o                         
  -7  -4   5       1619.82       1618.44        70.35 o                         
  -6  -4   5        419.38        377.89        17.95 o                         
  -5  -4   5        749.99        961.42        38.74 o                         
  -4  -4   5       5782.71       5783.10        92.88 o                         
  -3  -4   5       4418.57       4246.02       148.77 o                         
  -2  -4   5         26.39         38.67        16.74 o                         
  -1  -4   5       4742.02       4729.16        75.83 o                         
   0  -4   5       7140.48       7160.07       111.58 o                         
   1  -4   5       3868.28       4043.39        68.19 o                         
   2  -4   5       1728.70       1762.83        30.68 o                         
   3  -4   5       7979.04       7566.71       118.77 o                         
   4  -4   5       3698.85       3509.53        63.54 o                         
   5  -4   5        132.63        119.33        16.74 o                         
   6  -4   5       1380.34       1357.90        35.91 o                         
   7  -4   5       1996.61       2055.32        42.42 o                         
   8  -4   5        552.10        558.00        30.37 o                         
  -8  -3   5        889.30        847.44        46.45 o                         
  -7  -3   5        678.65        672.04        29.09 o                         
  -6  -3   5          4.66         10.85        11.40 o                         
  -5  -3   5       2796.13       2832.98        46.47 o                         
  -4  -3   5       3608.95       3506.56        53.77 o                         
  -3  -3   5       1951.34       1951.20        45.56 o                         
  -2  -3   5       3116.29       3247.25        47.50 o                         
  -1  -3   5      20305.36      21745.19       699.83 o                         
   0  -3   5      11887.44      12317.36       182.24 o                         
   1  -3   5          5.76         -1.24         7.44 o                         
   2  -3   5       4467.71       4238.61        68.31 o                         
   3  -3   5      11278.65      10723.69       161.74 o                         
   4  -3   5       1076.23        993.91        26.08 o                         
   5  -3   5        285.26        287.10        16.22 o                         
   6  -3   5       2849.42       2800.31        56.10 o                         
   7  -3   5       1984.61       1924.82        45.58 o                         
   8  -3   5         47.04         28.50        13.40 o                         
  -8  -2   5        766.25        833.01        45.80 o                         
  -7  -2   5         67.40         58.31        13.15 o                         
  -6  -2   5       1278.50       1280.59        31.34 o                         
  -5  -2   5       6652.50       6612.99       105.41 o                         
  -4  -2   5       1406.85       1397.83        29.81 o                         
  -3  -2   5        872.33        871.63        27.89 o                         
  -2  -2   5      13926.39      14956.97       176.69 o                         
  -1  -2   5      12879.59      13458.85       256.62 o                         
   0  -2   5       1088.26       1061.66        19.45 o                         
   1  -2   5       2043.98       2146.22        38.76 o                         
   2  -2   5       4350.62       4037.13        64.18 o                         
   3  -2   5       8251.66       8347.69       127.11 o                         
   4  -2   5        169.80        163.63        12.27 o                         
   5  -2   5       2901.27       2793.27        53.03 o                         
   6  -2   5       1941.62       1897.36        42.07 o                         
   7  -2   5        559.91        559.01        23.42 o                         
   8  -2   5        315.12        337.12        18.35 o                         
   9  -2   5        783.67        823.78        39.36 o                         
  -8  -1   5        231.09        221.23        30.64 o                         
  -7  -1   5        206.77        211.75        19.43 o                         
  -6  -1   5       3521.94       3480.57        63.11 o                         
  -5  -1   5       3893.11       3772.02        65.53 o                         
  -4  -1   5         28.84         29.87        19.22 o                         
  -3  -1   5       4674.30       4569.00        64.04 o                         
  -2  -1   5      10087.97      10533.06       137.88 o                         
  -1  -1   5       6789.17       7094.20        94.51 o                         
   0  -1   5        367.37        376.87        10.88 o                         
   1  -1   5      15654.01      17002.25       245.84 o                         
   2  -1   5      10125.44      10346.45       151.66 o                         
   3  -1   5       1557.11       1634.98        31.96 o                         
   4  -1   5       3223.13       3192.13        55.64 o                         
   5  -1   5       4924.13       4558.35        76.92 o                         
   6  -1   5        918.41        846.47        25.41 o                         
   7  -1   5         14.87         26.49        22.32 o                         
   8  -1   5       1340.29       1319.07        73.76 o                         
   9  -1   5       1057.67       1088.64        46.80 o                         
  -8   0   5         18.16         27.07        18.30 o                         
  -7   0   5       1189.29       1142.64        37.70 o                         
  -6   0   5       3228.65       3050.73       118.39 o                         
  -5   0   5         35.28         30.02        10.73 o                         
  -4   0   5       2292.89       2222.87        41.61 o                         
  -3   0   5       5770.19       5756.69        79.08 o                         
  -2   0   5       5169.45       5373.69        74.69 o                         
  -1   0   5         21.27         40.01         5.21 o                         
   0   0   5       5388.96       5653.72       125.21 o                         
   1   0   5      21778.93      23633.24       504.88 o                         
   2   0   5       5472.64       5591.74        84.15 o                         
   3   0   5       1274.54       1161.31        22.74 o                         
   4   0   5       5218.10       4981.69        79.97 o                         
   5   0   5       4497.67       4118.27        69.88 o                         
   6   0   5          3.34          8.99        11.40 o                         
   7   0   5        852.09        863.36        26.52 o                         
   8   0   5       1278.29       1295.25        41.93 o                         
   9   0   5        405.06        408.48        35.64 o                         
  -8   1   5        713.49        714.61        32.75 o                         
  -7   1   5       1984.76       1998.56        53.55 o                         
  -6   1   5        585.75        576.76        25.06 o                         
  -5   1   5        457.56        474.20        44.32 o                         
  -4   1   5       5361.59       5211.88       119.63 o                         
  -3   1   5       9494.54       9572.21       126.86 o                         
  -2   1   5       1994.84       2088.15        32.00 o                         
  -1   1   5       4886.22       5349.86        72.15 o                         
   0   1   5      28912.87      31003.74      1075.47 o                         
   1   1   5       3798.92       3843.02        80.58 o                         
   2   1   5        102.95        106.85        12.71 o                         
   3   1   5       8461.51       8977.53       131.93 o                         
   4   1   5       2667.33       2461.38        37.83 o                         
   5   1   5       1581.18       1530.51        45.25 o                         
   6   1   5        196.76        191.76        14.20 o                         
   7   1   5       2271.10       2309.10        47.54 o                         
   8   1   5       1046.86        971.12        35.11 o                         
   9   1   5          0.30        -13.73        17.67 o                         
  -8   2   5       1090.26       1165.14        42.23 o                         
  -7   2   5       1128.47       1144.01        38.67 o                         
  -6   2   5         10.80         25.44        19.84 o                         
  -5   2   5       1101.71       1107.61        27.57 o                         
  -4   2   5       5192.28       5164.15        73.56 o                         
  -3   2   5       4558.71       4615.51        65.37 o                         
  -2   2   5       2744.72       2936.00        54.24 o                         
  -1   2   5       7439.23       7843.64       103.43 o                         
   0   2   5      12595.60      13265.70       193.30 o                         
   1   2   5        190.00        285.12        11.62 o                         
   2   2   5       3729.78       3638.85        56.52 o                         
   3   2   5      11441.88      12017.33       174.67 o                         
   4   2   5       2202.54       2098.06        33.36 o                         
   5   2   5          4.20         -2.40        20.15 o                         
   6   2   5       3006.80       2882.02        53.22 o                         
   7   2   5       3635.41       3509.81        63.98 o                         
   8   2   5         16.13          9.89        20.15 o                         
   9   2   5        295.67        228.11        39.05 o                         
  -8   3   5        792.96        830.67        36.20 o                         
  -7   3   5        170.79        168.94        20.17 o                         
  -6   3   5        825.15        778.56        30.32 o                         
  -5   3   5       2943.75       2882.19        83.99 o                         
  -4   3   5       2092.20       2036.73        37.50 o                         
  -3   3   5         57.47         70.71         7.89 o                         
  -2   3   5      10284.40      10738.29       140.99 o                         
  -1   3   5       8250.64       7994.77       109.41 o                         
   0   3   5        231.39        200.50        13.02 o                         
   1   3   5        279.62        271.50        11.16 o                         
   2   3   5      17679.57      18720.98       347.74 o                         
   3   3   5      10376.93      10782.91       157.35 o                         
   4   3   5        953.88        986.73        19.36 o                         
   5   3   5       2061.34       1999.47        33.36 o                         
   6   3   5       5343.70       5402.09        88.54 o                         
   7   3   5        900.87        895.20        31.07 o                         
   8   3   5        116.16         81.26        21.61 o                         
   9   3   5        398.34        373.16        45.25 o                         
  -7   4   5         16.01         41.64        18.18 o                         
  -6   4   5       2166.28       2169.18        55.91 o                         
  -5   4   5       3071.78       3108.33        57.86 o                         
  -4   4   5        790.11        785.00        19.21 o                         
  -3   4   5       1700.90       1699.44        29.78 o                         
  -2   4   5       8606.90       9002.37       246.09 o                         
  -1   4   5       6868.89       6943.29        93.66 o                         
   0   4   5        431.61        474.36        13.07 o                         
   1   4   5       6364.53       6816.19       181.31 o                         
   2   4   5      15716.84      17119.35       245.24 o                         
   3   4   5       2054.62       2144.43        37.26 o                         
   4   4   5       1292.50       1327.87        50.21 o                         
   5   4   5       5181.22       5159.96        73.27 o                         
   6   4   5       1390.09       1351.64        30.46 o                         
   7   4   5         60.50         53.19        20.55 o                         
   8   4   5        449.73        465.83        32.60 o                         
   9   4   5        985.48        963.06        62.30 o                         
  -7   5   5        413.19        390.43        31.50 o                         
  -6   5   5       2340.12       2370.10        60.24 o                         
  -5   5   5       1026.43       1039.79        41.84 o                         
  -4   5   5        341.74        368.99        14.29 o                         
  -3   5   5       3207.49       3130.74        48.85 o                         
  -2   5   5       4003.91       3922.83        57.49 o                         
  -1   5   5        274.67        252.09        10.09 o                         
   0   5   5       6659.90       7063.43        97.08 o                         
   1   5   5       8793.22       8928.40       121.18 o                         
   2   5   5       6216.29       6938.73       162.40 o                         
   3   5   5        220.00        182.42        20.77 o                         
   4   5   5       6411.31       6518.32       100.37 o                         
   5   5   5       8327.07       8286.32       112.73 o                         
   6   5   5        499.54        525.65        17.95 o                         
   7   5   5        126.74        138.59        48.04 o                         
   8   5   5       1876.77       1855.51        64.52 o                         
   9   5   5        907.65        935.91        47.24 o                         
  -7   6   5       1177.56       1212.83        65.40 o                         
  -6   6   5        790.86        848.27        64.47 o                         
  -5   6   5         15.53         33.50        14.06 o                         
  -4   6   5       1837.09       1764.03        33.66 o                         
  -3   6   5       3820.69       3779.72        57.64 o                         
  -2   6   5       2374.56       2239.53        37.08 o                         
  -1   6   5        369.11        371.03        12.61 o                         
   0   6   5       9269.40       9692.30       130.44 o                         
   1   6   5       8944.64       9025.47       119.37 o                         
   2   6   5       1652.26       1728.87        27.68 o                         
   3   6   5       6197.72       6317.29        96.64 o                         
   4   6   5       7713.49       8054.48       122.07 o                         
   5   6   5       3049.51       3008.37        53.04 o                         
   6   6   5         56.88         49.31        10.93 o                         
   7   6   5       1248.59       1281.61        83.99 o                         
   8   6   5       1217.59       1208.34        50.75 o                         
   9   6   5        234.68        216.49        46.80 o                         
  -6   7   5         62.71         70.26        23.83 o                         
  -5   7   5        234.08        245.04        20.07 o                         
  -4   7   5       4142.72       4227.93        86.92 o                         
  -3   7   5       4159.29       4127.76        70.76 o                         
  -2   7   5         71.35         82.89        12.71 o                         
  -1   7   5       3420.22       3390.35        72.83 o                         
   0   7   5       5872.89       5708.70       104.14 o                         
   1   7   5       2558.62       2462.33        43.59 o                         
   2   7   5       2597.64       2679.89        58.89 o                         
   3   7   5       3872.95       3947.13        63.98 o                         
   4   7   5       3974.89       3736.37        62.24 o                         
   5   7   5        508.13        523.82        17.75 o                         
   6   7   5        613.16        607.15        25.12 o                         
   7   7   5       3307.80       3104.67       105.69 o                         
   8   7   5        494.89        501.59        53.62 o                         
   9   7   5         34.83         38.88        26.66 o                         
  -6   8   5         31.91         18.45        17.90 o                         
  -5   8   5       1012.11       1040.21        36.57 o                         
  -4   8   5       2676.55       2757.21        64.73 o                         
  -3   8   5        312.10        289.09        15.71 o                         
  -2   8   5       1379.33       1349.29        31.48 o                         
  -1   8   5       3428.01       3385.90        60.62 o                         
   0   8   5       6131.93       5984.40        96.38 o                         
   1   8   5        325.75        315.28        13.07 o                         
   2   8   5       6298.07       6233.49       153.11 o                         
   3   8   5       4215.85       4029.48        78.06 o                         
   4   8   5       2483.02       2509.86        55.48 o                         
   5   8   5        549.07        551.52        37.50 o                         
   6   8   5       4235.94       4219.84        86.24 o                         
   7   8   5       1922.22       1902.48        99.80 o                         
   8   8   5         21.24         46.17        21.42 o                         
   9   8   5        281.32        282.90        31.99 o                         
  -6   9   5        508.03        525.54        29.49 o                         
  -5   9   5       1293.20       1319.86        86.16 o                         
  -4   9   5        317.98        305.11        43.08 o                         
  -3   9   5        277.07        266.63        19.43 o                         
  -2   9   5       4417.34       4389.48        77.20 o                         
  -1   9   5       4096.08       3933.60        69.80 o                         
   0   9   5        616.05        591.05        18.91 o                         
   1   9   5        616.34        607.82        18.75 o                         
   2   9   5       5489.48       5465.76        90.94 o                         
   3   9   5       2245.65       2269.26        50.90 o                         
   4   9   5         12.53         35.86        12.73 o                         
   5   9   5       1815.71       1820.84        44.03 o                         
   6   9   5       2762.12       2766.69       100.73 o                         
   7   9   5        368.29        336.83        32.23 o                         
   8   9   5        141.52        117.76        25.20 o                         
   9   9   5        597.85        679.95        54.55 o                         
  -5  10   5        691.62        736.04        48.66 o                         
  -4  10   5         12.79        -10.43        29.44 o                         
  -3  10   5       1016.96       1033.13        36.12 o                         
  -2  10   5       4344.63       4182.46        75.58 o                         
  -1  10   5       2454.46       2377.94        48.54 o                         
   0  10   5        204.22        194.54        13.11 o                         
   1  10   5       3215.69       3241.25        71.47 o                         
   2  10   5       5245.00       4979.86       134.82 o                         
   3  10   5        248.40        220.86        17.08 o                         
   4  10   5       1136.96       1156.84        34.06 o                         
   5  10   5       1675.11       1785.81        59.24 o                         
   6  10   5       1003.64       1044.45        44.94 o                         
   7  10   5        179.70        171.77        26.74 o                         
   8  10   5        844.64        806.45        65.71 o                         
   9  10   5        766.08        708.51        64.47 o                         
  -4  11   5        260.20        255.67        36.88 o                         
  -3  11   5       1617.78       1699.97        50.87 o                         
  -2  11   5       1050.35       1028.40        29.90 o                         
  -1  11   5         31.51         53.31        23.24 o                         
   0  11   5       2512.76       2540.13        60.32 o                         
   1  11   5       3724.72       3411.31        96.39 o                         
   2  11   5        566.97        563.76        36.26 o                         
   3  11   5         47.33         39.68        24.17 o                         
   4  11   5       2347.52       2335.33       113.75 o                         
   5  11   5       1397.30       1344.81        52.25 o                         
   6  11   5         16.89        -10.35        21.09 o                         
   7  11   5        866.50        926.43        48.04 o                         
   8  11   5       1056.60       1182.44       154.04 o                         
   9  11   5        428.98        533.08        58.27 o                         
  -4  12   5        922.75        849.98        79.34 o                         
  -3  12   5       1214.10       1324.50        45.11 o                         
  -2  12   5        142.53        122.71        17.36 o                         
  -1  12   5        754.43        774.18        61.68 o                         
   0  12   5       3527.83       3331.57        75.65 o                         
   1  12   5       1912.75       1892.27        66.64 o                         
   2  12   5          6.53         19.52        20.15 o                         
   3  12   5        622.35        646.08        27.85 o                         
   4  12   5       3180.88       3210.52        72.19 o                         
   5  12   5        363.66        377.52        31.13 o                         
   6  12   5        500.03        535.57        36.16 o                         
   7  12   5        643.60        714.46        42.53 o                         
   8  12   5        626.14        690.78        43.85 o                         
  -3  13   5        580.79        575.14        94.84 o                         
  -2  13   5        100.45         88.92        41.84 o                         
  -1  13   5       1072.91       1097.56        38.26 o                         
   0  13   5       1416.81       1430.80        52.69 o                         
   1  13   5        301.92        293.15        38.43 o                         
   2  13   5        677.57        666.88        27.77 o                         
   3  13   5       2502.01       2393.79       163.33 o                         
   4  13   5        734.43        752.88        42.75 o                         
   5  13   5         25.98         30.95        23.20 o                         
   6  13   5        929.75        900.40        47.29 o                         
   7  13   5        459.60        564.59        40.31 o                         
   8  13   5         27.05        -16.86        29.93 o                         
  -2  14   5        503.53        562.98        79.96 o                         
  -1  14   5        930.38        930.48        47.01 o                         
   0  14   5        472.22        424.65        37.50 o                         
   1  14   5        253.25        232.40        21.67 o                         
   2  14   5       2358.87       2329.37        55.85 o                         
   3  14   5       1194.95       1162.46        41.70 o                         
   4  14   5          8.96         29.16        26.46 o                         
   5  14   5        384.22        410.47        35.89 o                         
   6  14   5       1133.17       1233.62        58.58 o                         
   7  14   5        247.62        307.79        72.83 o                         
  -1  15   5        571.51        551.23        39.80 o                         
   0  15   5          8.26          0.66        18.15 o                         
   1  15   5        779.20        731.61        33.98 o                         
   2  15   5       1094.28       1118.48        65.40 o                         
   3  15   5        230.53        263.33        34.52 o                         
   4  15   5        248.57        267.48        76.86 o                         
   5  15   5        792.20        853.78        51.21 o                         
   6  15   5        825.04        876.30        94.53 o                         
   1  16   5        958.53       1007.35        40.76 o                         
   2  16   5        390.58        414.31        68.81 o                         
   3  16   5         54.63         44.43        30.21 o                         
   4  16   5       1022.44       1055.41        59.04 o                         
   5  16   5        812.49        955.21        98.56 o                         
  -4 -13   6        803.71        863.56        50.00 o                         
  -3 -13   6        866.31        942.09       132.96 o                         
  -2 -13   6         89.37         71.63        31.30 o                         
  -1 -13   6        606.04        639.10        51.14 o                         
   0 -13   6       1246.28       1291.80        94.84 o                         
   1 -13   6        563.41        587.45        37.62 o                         
  -5 -12   6        657.87        685.44        59.20 o                         
  -4 -12   6       1543.36       1612.25        65.83 o                         
  -3 -12   6        384.77        359.39        33.35 o                         
  -2 -12   6        162.90        153.54        49.90 o                         
  -1 -12   6        931.07        921.55        37.70 o                         
   0 -12   6       1372.92       1333.33        92.98 o                         
   1 -12   6         53.39         50.27        20.26 o                         
   2 -12   6        444.01        485.43        34.59 o                         
  -6 -11   6        369.59        335.29        63.85 o                         
  -5 -11   6       1135.91       1138.92        52.42 o                         
  -4 -11   6       1400.74       1358.19        56.86 o                         
  -3 -11   6          2.39         10.19        22.80 o                         
  -2 -11   6        766.08        792.97        43.39 o                         
  -1 -11   6       1521.44       1520.57       121.49 o                         
   0 -11   6        803.58        775.72        37.71 o                         
   1 -11   6        381.28        403.65        30.36 o                         
   2 -11   6       1338.29       1515.97        59.04 o                         
   3 -11   6       1021.81       1118.29        53.26 o                         
  -6 -10   6       1067.05       1116.42        51.88 o                         
  -5 -10   6       1126.72       1177.77        51.33 o                         
  -4 -10   6        392.79        343.11        57.34 o                         
  -3 -10   6        311.31        295.00        39.67 o                         
  -2 -10   6       2971.78       2926.71       197.74 o                         
  -1 -10   6       1296.89       1247.46       126.45 o                         
   0 -10   6         52.01         77.02        15.12 o                         
   1 -10   6       1372.98       1435.32        53.85 o                         
   2 -10   6       1708.34       1828.02        50.32 o                         
   3 -10   6        327.09        329.20        22.40 o                         
   4 -10   6        164.55        163.21        44.01 o                         
  -7  -9   6        419.41        450.50        30.02 o                         
  -6  -9   6       1359.39       1405.31        47.09 o                         
  -5  -9   6       1195.70       1133.75        55.79 o                         
  -4  -9   6        197.34        181.12        19.80 o                         
  -3  -9   6       2588.94       2532.91       210.13 o                         
  -2  -9   6       3937.47       3706.42       238.65 o                         
  -1  -9   6        290.78        273.24        22.32 o                         
   0  -9   6        478.05        497.92        22.54 o                         
   1  -9   6       1444.15       1487.74        41.03 o                         
   2  -9   6        688.65        776.74        34.40 o                         
   3  -9   6          9.18          2.73        22.32 o                         
   4  -9   6        623.49        676.98        60.44 o                         
   5  -9   6       1032.86       1114.38        41.69 o                         
  -7  -8   6        751.39        825.29        48.97 o                         
  -6  -8   6       1167.75       1163.07        41.40 o                         
  -5  -8   6         12.01         -4.84        16.51 o                         
  -4  -8   6       1531.58       1570.85        46.31 o                         
  -3  -8   6       3033.04       3127.00        76.24 o                         
  -2  -8   6       1120.21       1221.82        39.33 o                         
  -1  -8   6         11.81         14.80        10.49 o                         
   0  -8   6       2469.09       2392.61        38.12 o                         
   1  -8   6       1344.00       1315.25        35.33 o                         
   2  -8   6        428.94        421.58        43.08 o                         
   3  -8   6        766.89        821.65        27.04 o                         
   4  -8   6       2328.62       2271.80        75.31 o                         
   5  -8   6        551.27        559.31        28.15 o                         
   6  -8   6        123.61        116.99        20.22 o                         
  -8  -7   6        551.64        641.52        54.55 o                         
  -7  -7   6        987.28        993.50        48.97 o                         
  -6  -7   6        317.26        320.30        30.37 o                         
  -5  -7   6       1095.64       1069.28        45.87 o                         
  -4  -7   6       3129.72       3035.74        69.60 o                         
  -3  -7   6       1489.36       1388.42        40.47 o                         
  -2  -7   6         54.97         44.12        16.24 o                         
  -1  -7   6       1643.87       1585.92        50.21 o                         
   0  -7   6       5596.95       5390.98        90.50 o                         
   1  -7   6        944.66        870.47        22.05 o                         
   2  -7   6         10.97         26.39        12.01 o                         
   3  -7   6       2423.89       2392.15        50.72 o                         
   4  -7   6       1242.12       1302.97        34.99 o                         
   5  -7   6          1.63        -10.02        12.36 o                         
   6  -7   6        356.01        339.79        27.58 o                         
  -8  -6   6        999.55       1016.82        39.63 o                         
  -7  -6   6        747.08        721.19        31.92 o                         
  -6  -6   6         21.77         20.15        16.33 o                         
  -5  -6   6       1426.76       1450.85        83.37 o                         
  -4  -6   6       2983.94       2844.05        93.91 o                         
  -3  -6   6        613.12        602.20        25.34 o                         
  -2  -6   6        355.53        366.35        34.40 o                         
  -1  -6   6       4620.62       4634.57        70.94 o                         
   0  -6   6       4960.90       4988.68        84.30 o                         
   1  -6   6          1.08          4.40        16.12 o                         
   2  -6   6       1687.62       1652.44        37.59 o                         
   3  -6   6       1541.10       1537.00        58.58 o                         
   4  -6   6        118.46        127.63        14.60 o                         
   5  -6   6        382.38        381.00        17.27 o                         
   6  -6   6        967.30        959.09        37.81 o                         
   7  -6   6        793.93        783.48        45.25 o                         
  -8  -5   6        869.09        878.31        37.06 o                         
  -7  -5   6         18.38         -5.59        16.11 o                         
  -6  -5   6        821.88        875.96        27.61 o                         
  -5  -5   6       1756.38       1761.11        46.99 o                         
  -4  -5   6       1413.67       1473.09        40.71 o                         
  -3  -5   6        354.58        297.60        26.34 o                         
  -2  -5   6       4146.16       4040.95        85.54 o                         
  -1  -5   6       2798.56       2674.79        48.91 o                         
   0  -5   6        302.99        288.86        14.26 o                         
   1  -5   6       1925.22       2015.41        36.48 o                         
   2  -5   6       6287.73       6292.70       103.50 o                         
   3  -5   6        941.43        912.92        34.09 o                         
   4  -5   6         67.83         82.48        12.62 o                         
   5  -5   6       2103.75       2099.27        72.21 o                         
   6  -5   6       1890.06       1897.00        45.48 o                         
   7  -5   6        184.29        175.81        16.33 o                         
  -8  -4   6         63.68         69.18        28.71 o                         
  -7  -4   6        380.20        362.93        32.85 o                         
  -6  -4   6       1731.91       1749.46        47.78 o                         
  -5  -4   6       2101.34       2094.61       135.13 o                         
  -4  -4   6         78.69         83.09        10.89 o                         
  -3  -4   6       1820.00       1780.62        35.98 o                         
  -2  -4   6       5259.84       4996.44        79.88 o                         
  -1  -4   6       2818.96       2831.77        50.00 o                         
   0  -4   6       1231.48       1149.85        26.65 o                         
   1  -4   6       4936.75       4882.69        80.58 o                         
   2  -4   6       6986.44       7174.66       112.52 o                         
   3  -4   6        180.20        138.43        26.96 o                         
   4  -4   6        553.38        553.72        20.59 o                         
   5  -4   6       2402.92       2262.78        48.19 o                         
   6  -4   6        852.78        859.70        28.45 o                         
   7  -4   6        113.93        103.89        14.26 o                         
   8  -4   6        705.63        739.76        28.68 o                         
  -8  -3   6         13.98         15.54        28.51 o                         
  -7  -3   6        934.35        941.47        35.16 o                         
  -6  -3   6       2889.96       2862.74        66.17 o                         
  -5  -3   6        988.28        987.01        48.97 o                         
  -4  -3   6       1086.46       1072.27        23.23 o                         
  -3  -3   6       3180.71       2985.16        47.05 o                         
  -2  -3   6       5133.95       5478.36        85.63 o                         
  -1  -3   6        436.16        453.06        17.36 o                         
   0  -3   6       6657.65       6933.20       107.86 o                         
   1  -3   6       2588.78       2308.03       132.65 o                         
   2  -3   6       1117.67       1064.98        24.18 o                         
   3  -3   6        773.33        712.97        21.25 o                         
   4  -3   6       6061.37       5769.83        94.67 o                         
   5  -3   6       1855.46       1818.39        53.31 o                         
   6  -3   6         25.65         26.72        12.79 o                         
   7  -3   6       1130.60       1081.00        33.07 o                         
   8  -3   6       1061.98       1104.09        37.19 o                         
  -8  -2   6        262.81        254.04        31.76 o                         
  -7  -2   6       2114.28       2050.44        54.07 o                         
  -6  -2   6        790.82        809.34        36.57 o                         
  -5  -2   6        127.73        117.31        12.49 o                         
  -4  -2   6       2320.00       2257.58        43.17 o                         
  -3  -2   6       3953.88       3876.35        64.64 o                         
  -2  -2   6       1051.21       1036.00        19.65 o                         
  -1  -2   6       3016.61       3086.54        51.23 o                         
   0  -2   6       7628.66       7512.00       114.25 o                         
   1  -2   6       5110.77       4886.87        98.87 o                         
   2  -2   6          1.02          8.00         7.44 o                         
   3  -2   6       8490.25       8606.44       116.31 o                         
   4  -2   6       9895.73       9645.18       148.14 o                         
   5  -2   6        401.11        372.02        17.53 o                         
   6  -2   6        320.40        334.99        27.89 o                         
   7  -2   6       1461.54       1493.35        38.57 o                         
   8  -2   6        984.30        951.93        32.43 o                         
  -8  -1   6        935.88        930.21        47.75 o                         
  -7  -1   6       1204.97       1120.81        43.70 o                         
  -6  -1   6         82.67         84.80        18.60 o                         
  -5  -1   6       2573.39       2551.70        69.12 o                         
  -4  -1   6       4812.31       4889.96        80.42 o                         
  -3  -1   6       3146.01       3294.55        56.08 o                         
  -2  -1   6       2161.94       2294.16        54.55 o                         
  -1  -1   6       7560.56       7727.63       184.72 o                         
   0  -1   6       7933.57       7873.99       118.19 o                         
   1  -1   6         73.26         68.19         7.89 o                         
   2  -1   6       4826.06       5045.53        87.09 o                         
   3  -1   6       7624.30       7745.79       277.39 o                         
   4  -1   6       3181.92       3069.62        54.54 o                         
   5  -1   6        331.52        309.23        21.39 o                         
   6  -1   6       1710.51       1634.68        37.66 o                         
   7  -1   6       1889.90       1900.69        43.60 o                         
   8  -1   6        239.77        211.48        18.71 o                         
   9  -1   6        302.30        324.24        37.19 o                         
  -8   0   6       1191.70       1200.84        57.34 o                         
  -7   0   6        220.82        197.93        19.90 o                         
  -6   0   6        191.22        195.78        28.82 o                         
  -5   0   6       5167.28       5086.55        84.81 o                         
  -4   0   6       3229.79       3150.15        55.87 o                         
  -3   0   6        205.13        238.79         9.96 o                         
  -2   0   6       2815.19       2715.02        40.64 o                         
  -1   0   6      14083.74      14667.11       224.08 o                         
   0   0   6       2557.51       2612.32        47.42 o                         
   1   0   6       1196.63       1205.59        29.56 o                         
   2   0   6      12314.55      13203.74       311.17 o                         
   3   0   6       4729.81       4696.80        73.20 o                         
   4   0   6         35.71         24.81         9.42 o                         
   5   0   6       3469.87       3346.40        59.57 o                         
   6   0   6       4262.36       4120.49        72.72 o                         
   7   0   6       1142.96       1117.97        30.88 o                         
   8   0   6         74.24        112.18        28.82 o                         
   9   0   6        897.77        958.08        38.86 o                         
  -8   1   6        536.21        524.24        38.43 o                         
  -7   1   6         49.93         52.07        17.54 o                         
  -6   1   6       1889.72       1840.92        40.26 o                         
  -5   1   6       2658.44       2705.85        51.26 o                         
  -4   1   6        941.42        990.02        29.75 o                         
  -3   1   6       2288.93       2283.84        36.48 o                         
  -2   1   6       7174.96       7435.62       195.26 o                         
  -1   1   6       4510.46       4535.73        62.74 o                         
   0   1   6        142.28        150.51         8.68 o                         
   1   1   6       5776.88       5890.11       132.45 o                         
   2   1   6      13043.23      13809.73       226.25 o                         
   3   1   6       1702.64       1575.85        41.22 o                         
   4   1   6       2309.52       2343.98        36.79 o                         
   5   1   6       4718.80       4505.47        75.15 o                         
   6   1   6       4283.07       4182.33        82.75 o                         
   7   1   6         12.60         15.19        15.19 o                         
   8   1   6       1129.23       1117.19        42.46 o                         
   9   1   6       1034.62       1168.92        41.57 o                         
  -8   2   6          2.56        -19.14        19.14 o                         
  -7   2   6        969.90        930.76        35.74 o                         
  -6   2   6       2924.24       2940.65        67.88 o                         
  -5   2   6        932.75        886.05        24.94 o                         
  -4   2   6        178.96        171.60        10.41 o                         
  -3   2   6       9387.40       9413.27       125.95 o                         
  -2   2   6       8495.14       8776.91       116.99 o                         
  -1   2   6        317.61        292.36         9.17 o                         
   0   2   6        507.80        481.16        13.61 o                         
   1   2   6      19235.61      21556.48       358.51 o                         
   2   2   6       6216.56       6564.41        98.37 o                         
   3   2   6        533.82        536.08        14.24 o                         
   4   2   6       3963.71       3968.00        63.99 o                         
   5   2   6       3846.94       3635.15        62.43 o                         
   6   2   6       1200.22       1135.19        28.69 o                         
   7   2   6       1527.22       1536.34        36.14 o                         
   8   2   6       1714.54       1692.46        48.27 o                         
   9   2   6        486.70        524.88        51.14 o                         
  -7   3   6       1443.54       1488.81        72.21 o                         
  -6   3   6       1698.09       1640.69        46.55 o                         
  -5   3   6         12.88         10.05        11.17 o                         
  -4   3   6       1788.83       1679.18        42.46 o                         
  -3   3   6       6696.76       6699.81       157.76 o                         
  -2   3   6       4972.35       5043.87        75.62 o                         
  -1   3   6         25.98         21.43         5.95 o                         
   0   3   6       7033.40       7259.06       146.91 o                         
   1   3   6       7281.15       7898.07       206.73 o                         
   2   3   6         21.50         19.51         6.40 o                         
   3   3   6       5386.78       5537.37       119.63 o                         
   4   3   6       6849.40       6931.38       105.63 o                         
   5   3   6       1316.17       1237.52        24.13 o                         
   6   3   6        315.62        304.91        15.32 o                         
   7   3   6       3158.65       3041.30        57.61 o                         
   8   3   6       1166.46       1230.99        39.30 o                         
   9   3   6        162.15        122.88        60.13 o                         
  -7   4   6       1170.36       1278.98        43.83 o                         
  -6   4   6        148.63        166.05        19.30 o                         
  -5   4   6       1232.19       1210.38        30.64 o                         
  -4   4   6       3312.62       3297.07        52.26 o                         
  -3   4   6       3610.77       3630.83        78.72 o                         
  -2   4   6         56.28         76.14         8.34 o                         
  -1   4   6       7547.87       7772.76       116.84 o                         
   0   4   6       5935.40       6006.40        84.74 o                         
   1   4   6        439.62        424.59        10.64 o                         
   2   4   6       1362.60       1253.41        24.30 o                         
   3   4   6       5936.07       5924.54       104.14 o                         
   4   4   6       5351.78       5133.57        80.87 o                         
   5   4   6        147.69        154.85        10.13 o                         
   6   4   6       2042.27       2071.08        48.66 o                         
   7   4   6       2677.40       2569.17        50.19 o                         
   8   4   6       1055.62       1005.52        45.58 o                         
   9   4   6         98.13         90.36        24.97 o                         
  -7   5   6        601.75        661.61        93.29 o                         
  -6   5   6        141.56        160.27        21.39 o                         
  -5   5   6       2848.86       2820.50        72.83 o                         
  -4   5   6       2878.32       2850.73       102.28 o                         
  -3   5   6        344.26        315.42        20.77 o                         
  -2   5   6       1692.73       1688.60        29.93 o                         
  -1   5   6       9508.96       9620.43       203.94 o                         
   0   5   6       4911.70       5059.03        73.41 o                         
   1   5   6        181.92        183.09         8.34 o                         
   2   5   6       2690.44       2557.09        42.95 o                         
   3   5   6       6339.67       6265.93        95.77 o                         
   4   5   6        435.11        404.08        31.30 o                         
   5   5   6       1401.10       1402.69        26.51 o                         
   6   5   6       4827.57       4779.44        92.65 o                         
   7   5   6        705.88        656.92        34.99 o                         
   8   5   6         25.19         23.19        34.40 o                         
   9   5   6        742.28        813.12        61.37 o                         
  -7   6   6          1.66        -18.86        26.34 o                         
  -6   6   6        611.13        634.97        66.95 o                         
  -5   6   6       1169.44       1129.01        57.96 o                         
  -4   6   6        991.11       1040.92        24.70 o                         
  -3   6   6        255.43        263.44        16.43 o                         
  -2   6   6       3272.62       3203.05        86.16 o                         
  -1   6   6       6437.08       6515.23       107.55 o                         
   0   6   6         65.64         69.74         8.53 o                         
   1   6   6       3858.45       3917.02        51.05 o                         
   2   6   6       5096.19       4989.42        77.58 o                         
   3   6   6       1817.60       1771.83        88.64 o                         
   4   6   6       1413.93       1444.07        29.58 o                         
   5   6   6       4229.25       4194.87        69.91 o                         
   6   6   6       2912.14       2815.24        51.94 o                         
   7   6   6        255.25        215.25        24.00 o                         
   8   6   6        399.75        388.06        31.33 o                         
   9   6   6       1101.02       1157.75        53.63 o                         
  -6   7   6        686.47        806.69        80.27 o                         
  -5   7   6        906.62        979.83        65.09 o                         
  -4   7   6        178.41        176.56        34.71 o                         
  -3   7   6       3994.41       3926.72        68.57 o                         
  -2   7   6       3188.86       3080.72        55.18 o                         
  -1   7   6        215.21        195.14        21.70 o                         
   0   7   6        992.15        922.33        21.19 o                         
   1   7   6       7338.66       7621.29       103.43 o                         
   2   7   6       5976.24       5944.82        93.29 o                         
   3   7   6          4.75          0.51         7.66 o                         
   4   7   6       1395.91       1327.12        40.29 o                         
   5   7   6       4521.99       4497.93        94.22 o                         
   6   7   6       1268.00       1244.71        29.58 o                         
   7   7   6         86.28         90.16        30.68 o                         
   8   7   6       1521.38       1524.00        57.24 o                         
   9   7   6        864.14        970.02        71.90 o                         
  -6   8   6        986.39       1070.79        94.84 o                         
  -5   8   6        326.15        312.63        21.68 o                         
  -4   8   6        633.62        635.03        28.20 o                         
  -3   8   6       3765.07       3696.53        66.58 o                         
  -2   8   6        630.99        611.87        20.65 o                         
  -1   8   6        622.84        629.62        26.03 o                         
   0   8   6       1783.82       1718.72        35.83 o                         
   1   8   6       9182.12       9246.36       141.21 o                         
   2   8   6        388.28        404.65        19.84 o                         
   3   8   6       1392.41       1421.38        35.09 o                         
   4   8   6       2422.59       2296.28        42.72 o                         
   5   8   6       3208.47       3042.43        64.78 o                         
   6   8   6          9.75          1.88        17.05 o                         
   7   8   6       1614.92       1512.12        54.01 o                         
   8   8   6       1174.92       1138.61        48.18 o                         
   9   8   6        351.11        373.10        34.66 o                         
  -5   9   6         74.51         62.43        17.30 o                         
  -4   9   6       1292.79       1296.77        40.91 o                         
  -3   9   6        639.04        655.71        22.49 o                         
  -2   9   6        336.84        305.22        15.94 o                         
  -1   9   6       1334.20       1316.98        31.84 o                         
   0   9   6       3127.21       2890.03        53.57 o                         
   1   9   6       3361.70       3185.90        57.45 o                         
   2   9   6        387.34        382.92        35.33 o                         
   3   9   6       5954.21       6109.39       127.38 o                         
   4   9   6       5174.43       5160.77       165.81 o                         
   5   9   6        608.17        664.17        24.65 o                         
   6   9   6        816.72        866.31        46.49 o                         
   7   9   6       1806.29       1910.17        50.31 o                         
   8   9   6        920.12        923.50        45.24 o                         
   9   9   6          5.01         27.80        25.41 o                         
  -5  10   6        568.04        583.87       137.61 o                         
  -4  10   6       1322.62       1500.35       100.42 o                         
  -3  10   6        271.87        288.86        21.40 o                         
  -2  10   6        193.87        186.39        14.60 o                         
  -1  10   6       3312.43       3302.35        62.20 o                         
   0  10   6       2205.13       2060.44        42.63 o                         
   1  10   6        206.56        211.09        16.84 o                         
   2  10   6       2682.28       2640.83        61.68 o                         
   3  10   6       6116.70       6248.37       117.71 o                         
   4  10   6       1512.15       1582.70        41.84 o                         
   5  10   6          2.42         -0.99        16.12 o                         
   6  10   6       1066.81       1118.99        50.83 o                         
   7  10   6       1803.63       1893.21        65.47 o                         
   8  10   6        216.07        252.29        44.63 o                         
   9  10   6        233.32        146.91        44.63 o                         
  -4  11   6        537.16        553.53        44.01 o                         
  -3  11   6          7.20         -6.59        15.59 o                         
  -2  11   6       1202.53       1235.72        33.17 o                         
  -1  11   6       2654.80       2655.56        53.47 o                         
   0  11   6       1044.50        989.31        33.49 o                         
   1  11   6       1636.58       1526.51        42.97 o                         
   2  11   6       3562.45       3478.13        91.74 o                         
   3  11   6       2470.77       2431.42        57.38 o                         
   4  11   6        252.09        251.16        18.89 o                         
   5  11   6       1622.02       1567.31        70.04 o                         
   6  11   6       2418.30       2576.34        79.15 o                         
   7  11   6        726.59        758.28        42.01 o                         
   8  11   6         38.54         16.12        38.43 o                         
   9  11   6        594.45        691.77        65.71 o                         
  -4  12   6        109.86        103.11        70.35 o                         
  -3  12   6        400.29        425.23        26.46 o                         
  -2  12   6       1939.17       2010.96        55.81 o                         
  -1  12   6        972.14        907.99        65.71 o                         
   0  12   6         59.48         49.63        15.44 o                         
   1  12   6       2239.46       2147.97        55.24 o                         
   2  12   6       1303.41       1296.92        36.81 o                         
   3  12   6        578.39        552.38        25.42 o                         
   4  12   6        345.74        338.78        21.86 o                         
   5  12   6       4137.19       4005.68       109.83 o                         
   6  12   6       1588.23       1623.47        61.34 o                         
   7  12   6         36.72         45.76        25.57 o                         
   8  12   6        302.05        302.29        35.12 o                         
  -3  13   6       1222.04       1246.94       150.94 o                         
  -2  13   6        942.80        890.48        60.75 o                         
  -1  13   6         42.03         16.27        18.91 o                         
   0  13   6        576.45        556.08        27.35 o                         
   1  13   6       2535.57       2405.06        60.91 o                         
   2  13   6       1399.68       1369.61        39.65 o                         
   3  13   6         13.02          9.57        15.49 o                         
   4  13   6       2470.50       2464.60        61.97 o                         
   5  13   6       2296.84       2517.77        93.91 o                         
   6  13   6        190.38        178.48        27.54 o                         
   7  13   6        126.41        159.24        29.18 o                         
   8  13   6        719.64        860.10       133.27 o                         
  -2  14   6        394.88        353.85        35.20 o                         
  -1  14   6        157.97        171.72        20.98 o                         
   0  14   6       1498.60       1530.77        47.42 o                         
   1  14   6       1889.68       1964.65        54.80 o                         
   2  14   6        131.14        118.33        19.06 o                         
   3  14   6       1013.35       1008.51        38.12 o                         
   4  14   6       1095.18       1084.68        53.17 o                         
   5  14   6        540.46        602.27        49.59 o                         
   6  14   6         37.64         35.73        27.99 o                         
   7  14   6        888.97        905.94        51.49 o                         
  -1  15   6        493.24        488.58        60.75 o                         
   0  15   6       1267.11       1247.13        43.93 o                         
   1  15   6        370.26        376.71        39.05 o                         
   2  15   6        100.07        136.80        19.77 o                         
   3  15   6       1415.15       1373.24        62.30 o                         
   4  15   6        906.91        983.12        53.54 o                         
   5  15   6         12.90        -12.00        28.44 o                         
   6  15   6        502.82        571.95        43.04 o                         
   1  16   6         58.97         60.80        21.69 o                         
   2  16   6        672.72        705.35        33.65 o                         
   3  16   6       1168.48       1209.63       131.72 o                         
   4  16   6        220.01        196.22        35.98 o                         
   5  16   6        190.21        192.78        66.33 o                         
  -2 -13   7        581.99        599.78        41.11 o                         
  -1 -13   7        499.92        535.56        57.65 o                         
  -4 -12   7        262.03        225.26        31.27 o                         
  -3 -12   7        821.53        879.08        70.35 o                         
  -2 -12   7        795.57        779.10        44.63 o                         
  -1 -12   7        146.85        183.48        45.25 o                         
   0 -12   7        389.50        303.11        58.89 o                         
   1 -12   7       1393.55       1450.84        57.55 o                         
   2 -12   7        290.78        345.07        55.79 o                         
  -5 -11   7          9.33         -0.12        25.22 o                         
  -4 -11   7        643.95        651.25        50.21 o                         
  -3 -11   7       1328.87       1321.72        76.86 o                         
  -2 -11   7        283.01        287.93        59.20 o                         
  -1 -11   7        214.88        231.71        33.16 o                         
   0 -11   7       1448.77       1597.40        99.18 o                         
   1 -11   7       1010.47       1057.06        46.63 o                         
   2 -11   7          2.08          8.56        51.45 o                         
   3 -11   7        352.32        366.88        40.60 o                         
  -6 -10   7         98.76         23.07        29.75 o                         
  -5 -10   7        270.40        304.72        31.11 o                         
  -4 -10   7        870.82        769.81        41.36 o                         
  -3 -10   7        842.52        801.59        40.59 o                         
  -2 -10   7        174.78        193.45        35.33 o                         
  -1 -10   7       1724.45       1640.59        49.51 o                         
   0 -10   7       2193.71       2240.48        98.56 o                         
   1 -10   7        310.76        300.33        25.91 o                         
   2 -10   7        358.46        339.44        55.17 o                         
   3 -10   7       1235.11       1313.90        43.54 o                         
   4 -10   7        712.75        793.50       142.26 o                         
  -6  -9   7         20.67         13.47        20.46 o                         
  -5  -9   7       1015.12       1008.87        38.84 o                         
  -4  -9   7        729.12        747.60        34.39 o                         
  -3  -9   7          5.66         28.05        20.18 o                         
  -2  -9   7       1427.94       1459.18        54.06 o                         
  -1  -9   7       3172.15       3110.84        78.41 o                         
   0  -9   7       1059.95       1048.97        63.54 o                         
   1  -9   7         72.22         58.67        27.58 o                         
   2  -9   7       1316.72       1350.09        41.12 o                         
   3  -9   7       1730.28       1801.51        51.56 o                         
   4  -9   7        307.60        311.80        38.12 o                         
   5  -9   7        271.86        307.15        39.98 o                         
  -7  -8   7          5.01         13.78        17.47 o                         
  -6  -8   7        811.27        803.60        64.47 o                         
  -5  -8   7       2098.40       1950.21        54.70 o                         
  -4  -8   7        253.28        277.10        22.12 o                         
  -3  -8   7        363.44        334.09        23.51 o                         
  -2  -8   7       3307.59       3268.65        75.57 o                         
  -1  -8   7       3007.07       2873.72       163.02 o                         
   0  -8   7         55.06         53.31        19.84 o                         
   1  -8   7       1321.26       1272.68        32.02 o                         
   2  -8   7       2702.26       2578.83        53.27 o                         
   3  -8   7       1353.93       1383.54        36.78 o                         
   4  -8   7         48.95         42.33        14.10 o                         
   5  -8   7       1057.96       1078.82        70.04 o                         
   6  -8   7        414.71        465.11        38.82 o                         
  -7  -7   7        275.82        315.53        22.34 o                         
  -6  -7   7       1360.54       1472.75        39.86 o                         
  -5  -7   7       1092.83       1012.43        36.92 o                         
  -4  -7   7          0.47         13.27        16.50 o                         
  -3  -7   7       2099.02       2122.16       113.75 o                         
  -2  -7   7       1792.78       1634.41        46.21 o                         
  -1  -7   7        895.55        862.23        25.66 o                         
   0  -7   7       1253.48       1269.49        32.23 o                         
   1  -7   7       3806.29       3852.34        61.24 o                         
   2  -7   7       2821.51       2746.92       120.87 o                         
   3  -7   7        181.84        200.45        16.40 o                         
   4  -7   7       1694.06       1735.45        51.00 o                         
   5  -7   7       1222.85       1221.29        35.27 o                         
   6  -7   7        275.33        296.93        26.03 o                         
  -7  -6   7        942.53       1007.69        38.27 o                         
  -6  -6   7       1537.19       1490.66        38.98 o                         
  -5  -6   7         26.67          4.72        15.39 o                         
  -4  -6   7       1574.98       1483.52        42.77 o                         
  -3  -6   7       5006.13       4861.90        98.14 o                         
  -2  -6   7       1117.09       1110.09        34.85 o                         
  -1  -6   7         95.53         72.82        11.96 o                         
   0  -6   7       3571.23       3521.46        63.85 o                         
   1  -6   7       5802.83       5514.08        82.44 o                         
   2  -6   7        435.31        425.03        19.36 o                         
   3  -6   7        260.27        236.94        16.23 o                         
   4  -6   7       2747.41       2654.64        55.23 o                         
   5  -6   7       1332.72       1343.27        36.88 o                         
   6  -6   7        108.91         99.26        14.26 o                         
   7  -6   7        439.45        451.74        27.62 o                         
  -8  -5   7        552.93        549.38        44.63 o                         
  -7  -5   7       1189.66       1247.90        65.09 o                         
  -6  -5   7        368.65        374.65        24.24 o                         
  -5  -5   7        429.12        429.41        19.91 o                         
  -4  -5   7       3109.19       3122.47        69.49 o                         
  -3  -5   7       4221.81       4254.05        86.99 o                         
  -2  -5   7       1091.05       1009.23        31.69 o                         
  -1  -5   7       1264.64       1227.90        28.90 o                         
   0  -5   7       4201.64       4195.87        72.52 o                         
   1  -5   7       4561.80       4484.11        76.86 o                         
   2  -5   7        147.97        149.89        13.40 o                         
   3  -5   7       3504.51       3423.79        64.12 o                         
   4  -5   7       1858.38       1756.35        40.70 o                         
   5  -5   7        501.49        483.49        21.80 o                         
   6  -5   7        419.71        403.52        21.74 o                         
   7  -5   7        942.53        950.15        28.55 o                         
  -8  -4   7        628.93        690.96        46.87 o                         
  -7  -4   7        450.28        501.81        28.31 o                         
  -6  -4   7          3.23         -4.54        19.53 o                         
  -5  -4   7       1531.91       1550.30        69.12 o                         
  -4  -4   7       4372.99       4376.45        92.67 o                         
  -3  -4   7       1662.79       1666.59        36.35 o                         
  -2  -4   7        604.71        589.06        23.08 o                         
  -1  -4   7       6059.31       6417.65       101.67 o                         
   0  -4   7       5437.37       5586.23        90.50 o                         
   1  -4   7          3.28         11.32         8.06 o                         
   2  -4   7       2602.09       2651.56        73.14 o                         
   3  -4   7       4949.80       4741.32        81.51 o                         
   4  -4   7        907.82        911.74        59.82 o                         
   5  -4   7          5.77         14.94        12.00 o                         
   6  -4   7       1815.82       1762.98        42.93 o                         
   7  -4   7       1533.78       1544.43        41.82 o                         
   8  -4   7        113.51        115.41        35.33 o                         
  -8  -3   7        580.93        613.52        96.08 o                         
  -7  -3   7        225.59        240.69        32.54 o                         
  -6  -3   7        917.58        906.04        33.49 o                         
  -5  -3   7       3991.11       3917.60        69.69 o                         
  -4  -3   7       2039.27       1978.61        40.54 o                         
  -3  -3   7        177.52        172.77        13.95 o                         
  -2  -3   7       3361.12       3461.95        52.26 o                         
  -1  -3   7      10255.91      10843.61       144.96 o                         
   0  -3   7       2225.24       2226.88        41.77 o                         
   1  -3   7        166.08        160.40        11.12 o                         
   2  -3   7       3093.05       3132.19        55.34 o                         
   3  -3   7       5419.22       5472.44        99.49 o                         
   4  -3   7        504.01        477.84        19.84 o                         
   5  -3   7       1436.59       1470.13        35.93 o                         
   6  -3   7       2121.39       1996.00        45.36 o                         
   7  -3   7        727.11        703.26        32.54 o                         
   8  -3   7         44.52         75.99        17.87 o                         
  -8  -2   7        350.68        373.55        37.63 o                         
  -7  -2   7         20.53         -4.34        27.27 o                         
  -6  -2   7       3304.27       3212.28        61.58 o                         
  -5  -2   7       1674.19       1615.74        36.82 o                         
  -4  -2   7        423.05        409.17        16.66 o                         
  -3  -2   7       1009.68        992.75        24.53 o                         
  -2  -2   7       7824.33       8143.27       280.80 o                         
  -1  -2   7       7623.11       8170.16       124.19 o                         
   0  -2   7        259.27        224.83        10.05 o                         
   1  -2   7       1560.99       1417.49        30.14 o                         
   2  -2   7       7092.94       7208.37       111.54 o                         
   3  -2   7       1386.48       1508.09        59.51 o                         
   4  -2   7       1704.65       1672.44        36.35 o                         
   5  -2   7       3387.18       3258.35        60.92 o                         
   6  -2   7       1034.60        953.93        28.49 o                         
   7  -2   7         26.47         36.37        13.76 o                         
   8  -2   7        651.50        634.47        35.95 o                         
  -8  -1   7          0.78         -4.34        39.05 o                         
  -7  -1   7        763.11        770.80        26.93 o                         
  -6  -1   7       1740.67       1754.95        40.09 o                         
  -5  -1   7        524.42        540.58        20.15 o                         
  -4  -1   7        179.87        169.33        12.69 o                         
  -3  -1   7       3079.91       3054.35       102.59 o                         
  -2  -1   7       7900.05       8088.80       287.31 o                         
  -1  -1   7        265.68        280.73         9.97 o                         
   0  -1   7       2012.60       1901.12        34.50 o                         
   1  -1   7      11625.14      12203.57       182.00 o                         
   2  -1   7       5629.61       5646.08        88.54 o                         
   3  -1   7         24.86         30.57         8.68 o                         
   4  -1   7       4182.96       4189.50        71.41 o                         
   5  -1   7       3825.99       3651.16        70.66 o                         
   6  -1   7        638.27        586.25        21.90 o                         
   7  -1   7        276.04        269.99        17.53 o                         
   8  -1   7       1392.83       1350.67        58.27 o                         
   9  -1   7        601.57        595.59        33.40 o                         
  -8   0   7        173.54        212.61        28.51 o                         
  -7   0   7       1114.54       1178.27        39.79 o                         
  -6   0   7        689.93        671.56        41.84 o                         
  -5   0   7        111.71         93.38        12.69 o                         
  -4   0   7       4313.37       4346.57        91.43 o                         
  -3   0   7       6348.95       6490.23       102.08 o                         
  -2   0   7       2450.20       2411.26        37.76 o                         
  -1   0   7       2789.81       2896.10        43.33 o                         
   0   0   7       9892.25      10072.95       174.85 o                         
   1   0   7       8851.41       9209.63       138.95 o                         
   2   0   7         17.96         10.54         7.45 o                         
   3   0   7        883.18        810.20        19.72 o                         
   4   0   7       5380.57       5296.88        86.06 o                         
   5   0   7       2570.00       2472.73        47.96 o                         
   6   0   7         51.79         38.42        12.25 o                         
   7   0   7       1420.55       1397.08        35.70 o                         
   8   0   7       1155.66       1110.97        33.28 o                         
   9   0   7         80.12         97.64        21.85 o                         
  -8   1   7        656.62        722.76        41.53 o                         
  -7   1   7       1102.56       1086.37        38.41 o                         
  -6   1   7        161.01        147.27        14.90 o                         
  -5   1   7        586.99        612.47        20.98 o                         
  -4   1   7       5505.42       5658.33        92.02 o                         
  -3   1   7       3839.79       3895.81        73.45 o                         
  -2   1   7        126.30        115.86         8.19 o                         
  -1   1   7       6276.51       6520.04        88.76 o                         
   0   1   7       6894.87       7173.85       110.33 o                         
   1   1   7       4258.93       4357.65        82.96 o                         
   2   1   7       1001.28        945.68        20.48 o                         
   3   1   7       8913.15       9248.20       137.62 o                         
   4   1   7       4909.46       4973.80        96.08 o                         
   5   1   7        118.76        110.66        11.56 o                         
   6   1   7       1999.70       1948.52        41.34 o                         
   7   1   7       2617.46       2597.95        53.62 o                         
   8   1   7        390.39        362.54        24.79 o                         
   9   1   7         80.73         49.51        38.43 o                         
  -7   2   7        522.77        532.86        28.88 o                         
  -6   2   7         49.04         48.14        28.51 o                         
  -5   2   7       1982.46       2115.96        43.77 o                         
  -4   2   7       2868.27       2847.94        52.55 o                         
  -3   2   7         38.09         22.67         8.02 o                         
  -2   2   7       5691.86       5830.38        80.79 o                         
  -1   2   7       4709.66       4370.71        61.95 o                         
   0   2   7       5891.02       5916.46       204.87 o                         
   1   2   7        175.66        219.98        12.62 o                         
   2   2   7       9938.71      10516.02       154.47 o                         
   3   2   7      13531.44      14279.61       207.75 o                         
   4   2   7        326.38        302.60        22.94 o                         
   5   2   7        508.91        458.16        17.03 o                         
   6   2   7       4458.70       4470.37        77.11 o                         
   7   2   7       1908.39       1927.82        42.46 o                         
   8   2   7          6.43         21.74        16.26 o                         
   9   2   7        326.79        299.70        24.16 o                         
  -7   3   7          2.85          0.08        18.06 o                         
  -6   3   7       1526.84       1548.38        47.73 o                         
  -5   3   7       2596.86       2662.35        52.11 o                         
  -4   3   7        448.88        457.35        15.33 o                         
  -3   3   7       1001.87        984.23        21.26 o                         
  -2   3   7      10238.30      10730.03       189.68 o                         
  -1   3   7       7020.10       7167.33       128.00 o                         
   0   3   7       2845.22       3182.74       111.89 o                         
   1   3   7      12302.15      13795.09       234.68 o                         
   2   3   7      14876.99      16070.74       231.85 o                         
   3   3   7       2938.96       2993.06        49.74 o                         
   4   3   7        173.96        188.06        10.93 o                         
   5   3   7       2846.78       2831.59        51.26 o                         
   6   3   7       2883.95       2815.18        53.01 o                         
   7   3   7        433.76        404.99        18.83 o                         
   8   3   7        367.63        366.99        24.00 o                         
   9   3   7        907.40        971.94        47.75 o                         
  -7   4   7        260.47        264.68        29.13 o                         
  -6   4   7       2502.96       2583.39        65.01 o                         
  -5   4   7       1741.18       1821.06        40.73 o                         
  -4   4   7          1.49         -8.86         8.93 o                         
  -3   4   7       1779.35       1821.58        48.97 o                         
  -2   4   7       9561.26       9656.11       130.10 o                         
  -1   4   7       2607.23       2630.66        41.20 o                         
   0   4   7       3413.30       3682.70        55.81 o                         
   1   4   7       9691.53      10323.07       136.28 o                         
   2   4   7       8028.21       8748.30       287.31 o                         
   3   4   7        216.71        237.96        11.12 o                         
   4   4   7       2013.58       1990.34        37.04 o                         
   5   4   7       6144.01       6124.27        86.80 o                         
   6   4   7       1133.28       1122.35        28.25 o                         
   7   4   7        222.68        232.81        15.56 o                         
   8   4   7       1960.82       1884.45        65.09 o                         
   9   4   7       1184.23       1271.41        55.85 o                         
  -7   5   7       1072.69        988.07        62.61 o                         
  -6   5   7       1666.57       1736.91        50.86 o                         
  -5   5   7         48.33         31.96        15.41 o                         
  -4   5   7       1369.31       1350.86        28.60 o                         
  -3   5   7       3559.23       3548.54       108.17 o                         
  -2   5   7       2584.71       2575.19        41.84 o                         
  -1   5   7        385.63        375.49        13.25 o                         
   0   5   7      10990.94      12479.32       260.03 o                         
   1   5   7       7430.15       7458.04       100.35 o                         
   2   5   7       2483.35       2664.41        45.12 o                         
   3   5   7       1281.16       1286.19        26.52 o                         
   4   5   7       8084.78       8063.87       122.51 o                         
   5   5   7       3722.39       3694.80        56.13 o                         
   6   5   7         59.50         34.71        11.40 o                         
   7   5   7       1927.97       2039.07        50.65 o                         
   8   5   7       1737.55       1758.00       109.10 o                         
   9   5   7        343.09        327.85        31.59 o                         
  -6   6   7        194.60        272.13        28.06 o                         
  -5   6   7        109.42         96.08        17.36 o                         
  -4   6   7       3871.19       3916.83        62.40 o                         
  -3   6   7       6124.52       6164.04        89.20 o                         
  -2   6   7        407.11        357.23        13.84 o                         
  -1   6   7       2508.31       2400.47        90.19 o                         
   0   6   7      11199.32      11977.96       160.70 o                         
   1   6   7       4479.63       4520.46        64.19 o                         
   2   6   7        208.93        224.50        10.93 o                         
   3   6   7       3372.58       3360.97        56.10 o                         
   4   6   7       7201.71       7436.87       123.35 o                         
   5   6   7        870.85        843.32        22.54 o                         
   6   6   7        926.02        948.85        25.64 o                         
   7   6   7       1871.49       1870.61        61.93 o                         
   8   6   7        738.57        799.97        41.34 o                         
   9   6   7         12.63         34.61        25.50 o                         
  -6   7   7         31.57         14.26        24.79 o                         
  -5   7   7        926.86       1005.49        34.66 o                         
  -4   7   7       4841.08       4897.76        84.35 o                         
  -3   7   7       1981.09       1980.02        40.94 o                         
  -2   7   7       1202.56       1170.95        28.15 o                         
  -1   7   7       2006.26       1956.08        52.07 o                         
   0   7   7       5578.12       5791.47        83.49 o                         
   1   7   7        151.68        162.17         8.47 o                         
   2   7   7       3233.42       3158.40        47.34 o                         
   3   7   7       6406.87       6440.70        99.93 o                         
   4   7   7       1795.17       1838.20        36.16 o                         
   5   7   7         66.17         69.83        11.17 o                         
   6   7   7       3977.27       4013.66        69.91 o                         
   7   7   7       1379.67       1335.50        99.49 o                         
   8   7   7         77.63         69.86        22.63 o                         
   9   7   7        395.28        410.98        35.11 o                         
  -6   8   7        373.90        334.11        41.53 o                         
  -5   8   7       2289.62       2246.81        62.30 o                         
  -4   8   7       1336.89       1320.67        51.45 o                         
  -3   8   7         30.16         21.53        11.58 o                         
  -2   8   7       3162.65       3089.73        57.49 o                         
  -1   8   7       3032.95       2926.41        54.71 o                         
   0   8   7       2590.18       2440.01        58.27 o                         
   1   8   7        310.50        279.10        13.95 o                         
   2   8   7       6741.86       6914.22       284.52 o                         
   3   8   7       3373.85       3370.75        67.18 o                         
   4   8   7         26.71         25.39        15.19 o                         
   5   8   7       1771.61       1735.34        36.60 o                         
   6   8   7       3753.63       3752.39        66.40 o                         
   7   8   7        577.71        601.01        33.17 o                         
   8   8   7         72.06         70.52        21.80 o                         
   9   8   7        585.99        700.32        41.97 o                         
  -5   9   7       1184.87       1211.86        58.89 o                         
  -4   9   7        121.82        122.49        21.08 o                         
  -3   9   7        989.89        967.65        29.44 o                         
  -2   9   7       4670.01       4556.42       131.72 o                         
  -1   9   7       4688.30       4497.37        78.41 o                         
   0   9   7         29.98         20.13        10.21 o                         
   1   9   7       1928.16       1870.74        38.30 o                         
   2   9   7       4101.39       4108.69        86.78 o                         
   3   9   7         72.26         89.65        13.25 o                         
   4   9   7        634.49        660.83        24.31 o                         
   5   9   7       2866.89       2898.39        62.72 o                         
   6   9   7       1092.73       1085.41        47.73 o                         
   7   9   7         32.95         55.46        17.06 o                         
   8   9   7        621.64        644.28        37.38 o                         
   9   9   7        930.89       1008.52        66.95 o                         
  -5  10   7        289.38        297.54        27.89 o                         
  -4  10   7        171.33        190.23        20.87 o                         
  -3  10   7       2105.81       2065.76        55.77 o                         
  -2  10   7       1804.05       1730.11        58.27 o                         
  -1  10   7        722.96        648.68        22.48 o                         
   0  10   7       1011.90        977.54        26.80 o                         
   1  10   7       2121.49       1966.48        45.25 o                         
   2  10   7       2191.41       2107.15        49.81 o                         
   3  10   7         15.79         10.64        12.61 o                         
   4  10   7       2483.80       2458.37        56.06 o                         
   5  10   7       2632.48       2635.50        82.44 o                         
   6  10   7        120.83        108.22        21.45 o                         
   7  10   7        370.51        386.55        31.48 o                         
   8  10   7       1766.10       1883.77        99.80 o                         
   9  10   7        541.10        547.34        60.13 o                         
  -4  11   7        625.70        676.20        39.98 o                         
  -3  11   7       1141.78       1201.14        41.85 o                         
  -2  11   7        493.30        511.05        28.82 o                         
  -1  11   7        220.55        210.21        15.33 o                         
   0  11   7       3637.75       3537.85        88.95 o                         
   1  11   7       2292.10       2258.13       128.00 o                         
   2  11   7         47.89         52.34        13.36 o                         
   3  11   7        738.88        794.41        28.72 o                         
   4  11   7       2306.24       2326.51        55.48 o                         
   5  11   7        520.78        555.79        24.76 o                         
   6  11   7        125.02        116.65        24.13 o                         
   7  11   7       1040.21       1115.33        50.57 o                         
   8  11   7       1098.46       1045.71        76.24 o                         
  -3  12   7        545.56        564.28        30.36 o                         
  -2  12   7          2.64         -9.18        13.07 o                         
  -1  12   7       1414.00       1296.04        77.79 o                         
   0  12   7       2499.01       2351.75        59.13 o                         
   1  12   7        818.87        806.82        31.50 o                         
   2  12   7        366.34        428.52        21.90 o                         
   3  12   7       1173.54       1157.27        37.06 o                         
   4  12   7       2302.80       2235.08       101.35 o                         
   5  12   7          6.17         -3.52        20.98 o                         
   6  12   7        806.13        895.07        44.83 o                         
   7  12   7       1069.47       1106.68        51.71 o                         
   8  12   7        274.56        322.33        51.45 o                         
  -3  13   7         87.25        183.48        33.47 o                         
  -2  13   7        257.03        274.61        38.43 o                         
  -1  13   7       1158.40       1164.93        39.77 o                         
   0  13   7        735.79        706.02        34.19 o                         
   1  13   7         23.05         -0.62        14.90 o                         
   2  13   7       1908.14       1951.03        48.42 o                         
   3  13   7       1246.04       1208.44        62.61 o                         
   4  13   7        416.98        452.27        25.46 o                         
   5  13   7        303.15        344.84        30.98 o                         
   6  13   7       1082.37       1040.22        49.50 o                         
   7  13   7        536.99        594.74        41.69 o                         
   8  13   7          4.68         20.63        30.90 o                         
  -2  14   7        696.79        763.30        46.09 o                         
  -1  14   7        614.08        607.02        30.35 o                         
   0  14   7          1.09        -16.43        16.43 o                         
   1  14   7        805.55        816.65        42.77 o                         
   2  14   7       1667.32       1649.21        45.56 o                         
   3  14   7        922.45        861.11        62.30 o                         
   4  14   7         30.86         31.80        17.98 o                         
   5  14   7        632.48        723.54        46.49 o                         
   6  14   7       1323.76       1368.38        92.36 o                         
   7  14   7         95.56         95.42        30.72 o                         
   0  15   7        148.92        186.24        58.27 o                         
   1  15   7       1098.94       1098.47        41.03 o                         
   2  15   7       1002.66       1039.20        39.75 o                         
   3  15   7         40.93          0.26        25.41 o                         
   4  15   7        774.87        763.09        47.29 o                         
   5  15   7       1075.69       1149.08        70.97 o                         
   6  15   7        278.79        319.16        37.08 o                         
   1  16   7        691.56        675.84        34.50 o                         
   2  16   7         63.73         35.25        20.82 o                         
   3  16   7        194.70        164.03        24.44 o                         
   4  16   7       1125.05       1149.98        61.86 o                         
  -3 -12   8         30.28         24.31        50.52 o                         
  -2 -12   8        152.53        154.74        30.02 o                         
  -1 -12   8       1009.28       1273.82        84.92 o                         
   0 -12   8        862.45        944.06        83.68 o                         
   1 -12   8         45.43         29.75        50.83 o                         
  -4 -11   8        505.81        437.57        36.34 o                         
  -3 -11   8         72.31        103.01        26.37 o                         
  -2 -11   8        918.36        979.73        90.50 o                         
  -1 -11   8       1416.84       1388.22        76.86 o                         
   0 -11   8         20.81         80.58        48.97 o                         
   1 -11   8        612.21        753.56        39.89 o                         
   2 -11   8       1232.81       1330.08        56.52 o                         
  -5 -10   8        907.55       1001.08        64.47 o                         
  -4 -10   8         46.13         32.62        24.12 o                         
  -3 -10   8        913.65        806.92        49.90 o                         
  -2 -10   8       1868.69       1976.82        68.00 o                         
  -1 -10   8        298.44        327.34        82.75 o                         
   0 -10   8        151.40        144.43        45.87 o                         
   1 -10   8       1196.88       1244.32        50.10 o                         
   2 -10   8       1094.64       1280.24        54.86 o                         
   3 -10   8         27.72         15.97        32.23 o                         
   4 -10   8        388.96        409.07        27.01 o                         
  -6  -9   8       1298.60       1273.21        57.65 o                         
  -5  -9   8        189.17        237.44        25.06 o                         
  -4  -9   8        580.82        602.10        31.87 o                         
  -3  -9   8       1410.45       1385.12        53.65 o                         
  -2  -9   8       1744.16       1737.17       113.13 o                         
  -1  -9   8          0.30         -7.86        19.95 o                         
   0  -9   8        905.79        876.42        30.97 o                         
   1  -9   8       2194.01       2150.52        73.14 o                         
   2  -9   8        162.65        179.65        16.24 o                         
   3  -9   8        283.02        306.40        19.90 o                         
   4  -9   8       1757.69       1913.68        68.81 o                         
  -6  -8   8        303.32        340.50        38.12 o                         
  -5  -8   8        122.45        130.98        20.98 o                         
  -4  -8   8       1770.26       1786.45        63.85 o                         
  -3  -8   8        864.07        919.83        53.31 o                         
  -2  -8   8       1065.62        968.62        36.35 o                         
  -1  -8   8       1128.31       1095.91        37.64 o                         
   0  -8   8       2709.41       2556.95        52.69 o                         
   1  -8   8        645.44        685.66        28.51 o                         
   2  -8   8         23.44         54.36        25.10 o                         
   3  -8   8       1465.90       1535.85        39.61 o                         
   4  -8   8       1956.72       1989.40        48.54 o                         
   5  -8   8         81.53         84.01        15.90 o                         
  -7  -7   8        609.92        565.90        54.24 o                         
  -6  -7   8          0.14          4.96        23.55 o                         
  -5  -7   8        817.74        823.27        28.65 o                         
  -4  -7   8       2392.84       2377.88        60.89 o                         
  -3  -7   8       1446.21       1417.01        56.70 o                         
  -2  -7   8        672.63        691.10        29.81 o                         
  -1  -7   8       3458.89       3380.24        75.80 o                         
   0  -7   8       2945.02       2871.22        56.41 o                         
   1  -7   8         23.37         13.62        13.98 o                         
   2  -7   8        659.47        671.37        24.13 o                         
   3  -7   8       2324.74       2395.79       120.25 o                         
   4  -7   8        478.32        461.43        27.16 o                         
   5  -7   8         42.17          3.98        20.46 o                         
   6  -7   8        607.44        654.38        28.13 o                         
  -7  -6   8        137.62        104.78        26.09 o                         
  -6  -6   8        116.55        115.01        28.51 o                         
  -5  -6   8       1743.09       1736.45        62.61 o                         
  -4  -6   8       1018.07        996.73        29.53 o                         
  -3  -6   8          2.80          5.27        15.13 o                         
  -2  -6   8       3162.87       3060.91        69.28 o                         
  -1  -6   8       1566.95       1648.54        45.27 o                         
   0  -6   8       1075.66       1047.57        28.51 o                         
   1  -6   8        426.84        405.93        16.02 o                         
   2  -6   8       2444.06       2508.99        51.71 o                         
   3  -6   8       1902.85       1919.76        44.66 o                         
   4  -6   8         29.15         39.23        13.39 o                         
   5  -6   8       1046.13       1027.97        32.48 o                         
   6  -6   8       1675.76       1720.78        45.54 o                         
  -7  -5   8         35.59         69.61        25.06 o                         
  -6  -5   8        801.31        841.20        41.07 o                         
  -5  -5   8       1458.96       1404.75        43.22 o                         
  -4  -5   8         43.15         41.43        18.60 o                         
  -3  -5   8       1911.98       1890.47        41.58 o                         
  -2  -5   8       3459.18       3469.72        63.44 o                         
  -1  -5   8       1651.44       1665.63        36.19 o                         
   0  -5   8        272.08        251.21        12.76 o                         
   1  -5   8       3485.67       3473.31       100.73 o                         
   2  -5   8       4850.45       5012.89       156.21 o                         
   3  -5   8        373.67        362.74        21.08 o                         
   4  -5   8        655.69        675.26        25.41 o                         
   5  -5   8       1696.37       1730.27        71.59 o                         
   6  -5   8        941.45        952.60        31.85 o                         
   7  -5   8          5.30          4.94        15.94 o                         
  -7  -4   8        368.57        414.25        69.12 o                         
  -6  -4   8       1813.71       1824.99        78.10 o                         
  -5  -4   8        818.90        835.13        31.47 o                         
  -4  -4   8        295.82        296.71        16.43 o                         
  -3  -4   8       3499.44       3445.24        87.71 o                         
  -2  -4   8       2854.91       2752.02        52.02 o                         
  -1  -4   8        158.83        121.45        13.95 o                         
   0  -4   8       1930.23       1845.24        38.01 o                         
   1  -4   8       5380.29       5344.01        89.88 o                         
   2  -4   8       2480.75       2422.56        47.30 o                         
   3  -4   8        152.89        138.32        14.01 o                         
   4  -4   8       1867.79       1898.65        42.51 o                         
   5  -4   8       1264.91       1290.08        34.62 o                         
   6  -4   8        223.92        219.94        17.47 o                         
   7  -4   8        280.60        246.31        20.10 o                         
  -7  -3   8       1413.94       1444.01        55.50 o                         
  -6  -3   8       1347.92       1276.72        49.74 o                         
  -5  -3   8         31.13         26.96        12.25 o                         
  -4  -3   8       1531.54       1465.75        62.61 o                         
  -3  -3   8       2350.46       2338.79        94.22 o                         
  -2  -3   8        797.73        789.99        26.93 o                         
  -1  -3   8       1165.25       1228.68        27.52 o                         
   0  -3   8       5473.83       5427.96       128.93 o                         
   1  -3   8       3198.28       2921.98        85.54 o                         
   2  -3   8         13.92         20.04         9.68 o                         
   3  -3   8       3104.62       3079.72        67.51 o                         
   4  -3   8       3737.35       3566.55        65.74 o                         
   5  -3   8        825.63        832.57        26.52 o                         
   6  -3   8         76.60         81.26        16.43 o                         
   7  -3   8       1164.81       1127.10        38.74 o                         
   8  -3   8        914.05        933.43        43.39 o                         
  -7  -2   8       1616.24       1504.73        56.74 o                         
  -6  -2   8         39.27         49.16        15.19 o                         
  -5  -2   8       1376.82       1367.28        33.51 o                         
  -4  -2   8       2071.30       2084.40        42.69 o                         
  -3  -2   8       2075.10       2010.75        40.50 o                         
  -2  -2   8         10.44         21.11         8.37 o                         
  -1  -2   8       5400.52       5493.62        87.74 o                         
   0  -2   8       6639.22       6844.83       106.53 o                         
   1  -2   8        461.40        426.06        15.49 o                         
   2  -2   8        337.61        310.52        14.12 o                         
   3  -2   8       6364.92       6422.70       120.58 o                         
   4  -2   8       2888.00       2778.13        79.34 o                         
   5  -2   8         70.24         68.13        12.92 o                         
   6  -2   8        730.17        785.99        26.52 o                         
   7  -2   8       1417.61       1445.82        55.79 o                         
   8  -2   8        478.56        499.98        44.32 o                         
  -7  -1   8        388.98        357.34        24.13 o                         
  -6  -1   8        126.31        147.65        20.77 o                         
  -5  -1   8       1995.39       1945.98        42.05 o                         
  -4  -1   8       3301.10       3301.16        60.01 o                         
  -3  -1   8        933.12        910.49        23.56 o                         
  -2  -1   8       2059.92       2045.98        34.06 o                         
  -1  -1   8       7753.88       7978.81       212.30 o                         
   0  -1   8       3178.38       3146.47        53.13 o                         
   1  -1   8        417.94        457.70        15.46 o                         
   2  -1   8       3359.75       3354.63        53.21 o                         
   3  -1   8       4379.90       4291.01        81.20 o                         
   4  -1   8        214.02        230.10        35.95 o                         
   5  -1   8        619.55        625.51        22.11 o                         
   6  -1   8       2700.69       2668.71        54.33 o                         
   7  -1   8        994.76        995.70        30.88 o                         
   8  -1   8          0.68         16.26        29.13 o                         
  -7   0   8          3.63          0.00        21.08 o                         
  -6   0   8       1024.33       1073.50        35.29 o                         
  -5   0   8       2776.49       2747.80        53.66 o                         
  -4   0   8       1208.22       1260.18        30.21 o                         
  -3   0   8        338.04        352.11        15.32 o                         
  -2   0   8       4068.54       4111.98        71.59 o                         
  -1   0   8       3685.32       3884.34        72.83 o                         
   0   0   8        523.28        541.78        19.05 o                         
   1   0   8       2303.28       2345.35        47.11 o                         
   2   0   8       8057.49       8194.13       117.15 o                         
   3   0   8       1983.53       1939.65        48.35 o                         
   4   0   8         10.21        -11.63        11.70 o                         
   5   0   8       4523.12       4446.39        76.85 o                         
   6   0   8       3398.09       3232.18        80.27 o                         
   7   0   8        182.25        171.95        27.27 o                         
   8   0   8        413.80        378.32        21.25 o                         
   9   0   8        678.23        674.03        34.54 o                         
  -7   1   8        417.46        434.53        32.85 o                         
  -6   1   8       1335.06       1308.94        39.30 o                         
  -5   1   8       2250.02       2166.71        52.11 o                         
  -4   1   8        117.47        153.00        13.36 o                         
  -3   1   8       3993.58       4016.58        71.28 o                         
  -2   1   8       5675.46       5732.35       102.28 o                         
  -1   1   8       2207.07       2122.70        33.87 o                         
   0   1   8       2725.72       2712.79        66.95 o                         
   1   1   8       5377.45       5254.21        99.19 o                         
   2   1   8       7663.24       7865.37       108.57 o                         
   3   1   8          1.32         -8.33         8.33 o                         
   4   1   8       1193.92       1194.16        32.14 o                         
   5   1   8       4933.09       4837.76        81.47 o                         
   6   1   8        866.50        878.15        26.25 o                         
   7   1   8         71.41         65.12        13.36 o                         
   8   1   8       1181.69       1170.56        43.39 o                         
   9   1   8        658.59        675.46        44.94 o                         
  -7   2   8       1190.14       1154.19        50.83 o                         
  -6   2   8       1749.57       1799.03        61.37 o                         
  -5   2   8        434.37        418.62        21.87 o                         
  -4   2   8        718.51        745.47        22.68 o                         
  -3   2   8       7136.34       7171.11       135.13 o                         
  -2   2   8       2210.86       2193.00        36.10 o                         
  -1   2   8         88.08        128.41        11.47 o                         
   0   2   8       2791.14       2605.72        46.75 o                         
   1   2   8       8476.59       8732.43       155.98 o                         
   2   2   8       2867.57       3050.18        46.76 o                         
   3   2   8       1847.07       1831.01        34.11 o                         
   4   2   8       5548.75       5537.93        87.22 o                         
   5   2   8       2279.52       2287.96        44.80 o                         
   6   2   8         27.43         19.87        11.12 o                         
   7   2   8       1613.43       1607.17        45.56 o                         
   8   2   8       1454.35       1450.16        37.87 o                         
   9   2   8        385.04        374.95        39.98 o                         
  -7   3   8       1326.60       1336.43        55.79 o                         
  -6   3   8        624.44        627.30        35.95 o                         
  -5   3   8        159.76        150.14        15.94 o                         
  -4   3   8       1913.10       1952.16        41.14 o                         
  -3   3   8       4069.61       4020.90        60.85 o                         
  -2   3   8        875.84        824.60        53.00 o                         
  -1   3   8       2474.85       2318.92        37.32 o                         
   0   3   8       2415.73       2194.84        48.97 o                         
   1   3   8       7621.71       7484.64       134.79 o                         
   2   3   8       1711.22       1777.13        35.28 o                         
   3   3   8       4488.79       4649.52        81.20 o                         
   4   3   8       5896.95       6113.42        95.54 o                         
   5   3   8       1030.97        986.43        29.56 o                         
   6   3   8        466.38        476.60        19.03 o                         
   7   3   8       2803.42       2716.48        54.30 o                         
   8   3   8        978.75        940.20        43.08 o                         
   9   3   8         36.73         58.64        25.91 o                         
  -7   4   8        570.78        560.98        36.57 o                         
  -6   4   8          0.04          2.48        19.22 o                         
  -5   4   8       1671.94       1609.99        65.40 o                         
  -4   4   8       2935.86       3018.37        49.88 o                         
  -3   4   8        739.65        775.83        19.65 o                         
  -2   4   8        305.81        310.19        25.41 o                         
  -1   4   8       8389.46       8336.23       188.44 o                         
   0   4   8       4400.37       4437.28       124.59 o                         
   1   4   8        142.08        113.68        10.04 o                         
   2   4   8       3524.01       3391.88        55.34 o                         
   3   4   8       9770.62       9933.29       147.91 o                         
   4   4   8       3412.27       3473.47        63.85 o                         
   5   4   8        114.53        106.74        20.77 o                         
   6   4   8       2168.66       2166.29        44.01 o                         
   7   4   8       1978.97       1938.29        42.28 o                         
   8   4   8        210.15        230.73        27.18 o                         
   9   4   8        243.15        233.45        31.41 o                         
  -6   5   8         99.73        104.76        23.55 o                         
  -5   5   8       1864.62       1950.07        50.19 o                         
  -4   5   8       1373.59       1368.59        48.35 o                         
  -3   5   8         43.41         48.18         9.96 o                         
  -2   5   8       2195.87       2126.43        36.92 o                         
  -1   5   8       7749.67       7858.88       109.28 o                         
   0   5   8       3632.54       3902.52        59.52 o                         
   1   5   8       2442.97       2353.05        42.66 o                         
   2   5   8       3948.39       3783.05        61.32 o                         
   3   5   8       5348.42       5384.34       120.25 o                         
   4   5   8          7.15          7.59         8.98 o                         
   5   5   8       2870.59       2851.63        51.28 o                         
   6   5   8       2697.19       2737.33        81.20 o                         
   7   5   8       1208.53       1174.33        36.04 o                         
   8   5   8         61.03         27.89        22.11 o                         
   9   5   8        822.74        824.40        45.33 o                         
  -6   6   8        475.35        539.28        45.25 o                         
  -5   6   8        984.25        967.61        56.41 o                         
  -4   6   8        105.85         93.23        13.79 o                         
  -3   6   8       1872.91       1866.48        43.08 o                         
  -2   6   8       4318.66       4335.23        65.97 o                         
  -1   6   8       1308.49       1322.35        27.68 o                         
   0   6   8        394.84        376.66        14.22 o                         
   1   6   8       5702.99       5930.45        75.08 o                         
   2   6   8       5092.76       4962.45        78.44 o                         
   3   6   8        348.94        330.42        14.57 o                         
   4   6   8        843.31        836.35        21.48 o                         
   5   6   8       5446.38       5332.64        86.78 o                         
   6   6   8       3103.55       3118.52       120.87 o                         
   7   6   8         40.97         29.55        15.01 o                         
   8   6   8        594.15        647.12        38.38 o                         
   9   6   8        911.08        951.43        57.03 o                         
  -6   7   8        853.15        821.94        56.41 o                         
  -5   7   8        346.99        296.30        35.33 o                         
  -4   7   8        185.64        218.21        17.32 o                         
  -3   7   8       4846.28       4748.39        91.49 o                         
  -2   7   8       1335.61       1278.21        30.37 o                         
  -1   7   8          9.31          4.60         9.85 o                         
   0   7   8       1890.00       1899.43        34.80 o                         
   1   7   8      10130.35      10424.72       139.37 o                         
   2   7   8       3754.20       3612.02        53.59 o                         
   3   7   8        114.10        129.32        17.36 o                         
   4   7   8       2805.95       2834.00        50.62 o                         
   5   7   8       4592.18       4450.33        74.51 o                         
   6   7   8        445.93        427.77        17.95 o                         
   7   7   8       1039.44       1017.38        43.53 o                         
   8   7   8        757.41        809.91        42.27 o                         
   9   7   8        431.82        514.82        37.93 o                         
  -5   8   8         10.05          7.44        19.84 o                         
  -4   8   8        761.46        726.48        33.47 o                         
  -3   8   8       1360.11       1402.53        41.84 o                         
  -2   8   8        327.02        353.69        16.98 o                         
  -1   8   8        350.40        346.43        28.82 o                         
   0   8   8       6027.60       6003.19        97.99 o                         
   1   8   8       6552.19       6649.54       138.85 o                         
   2   8   8         47.38         43.31         9.65 o                         
   3   8   8       2498.90       2456.96        52.63 o                         
   4   8   8       3853.96       3811.11        64.87 o                         
   5   8   8        851.59        823.45        23.45 o                         
   6   8   8        419.00        471.80        19.06 o                         
   7   8   8       1802.94       1857.56        61.63 o                         
   8   8   8        743.67        768.40        39.52 o                         
   9   8   8        147.24        100.34        28.53 o                         
  -5   9   8        274.43        298.78        26.65 o                         
  -4   9   8       1256.53       1219.90        45.87 o                         
  -3   9   8        744.76        766.68        31.61 o                         
  -2   9   8         58.14         75.56        12.61 o                         
  -1   9   8       5365.21       5225.12        89.40 o                         
   0   9   8       3270.94       3171.36        61.37 o                         
   1   9   8         73.07         80.95        15.19 o                         
   2   9   8       1139.04       1164.44        45.56 o                         
   3   9   8       3922.72       3940.24        78.64 o                         
   4   9   8       3130.47       3136.59        65.93 o                         
   5   9   8         31.59          3.56        27.27 o                         
   6   9   8       1087.89       1158.27        35.09 o                         
   7   9   8       1866.18       1847.83        61.00 o                         
   8   9   8        423.78        447.96        43.70 o                         
   9   9   8         80.77         82.63        29.75 o                         
  -4  10   8       1230.25       1317.84        49.59 o                         
  -3  10   8         23.14         18.46        22.01 o                         
  -2  10   8       1190.58       1175.76        34.15 o                         
  -1  10   8       3618.44       3548.76        66.35 o                         
   0  10   8        697.60        684.47        22.63 o                         
   1  10   8        282.15        241.80        14.89 o                         
   2  10   8       2740.74       2522.34        57.05 o                         
   3  10   8       5195.03       5069.10        98.69 o                         
   4  10   8        360.89        372.25        34.09 o                         
   5  10   8        731.33        768.76        53.00 o                         
   6  10   8       1600.31       1826.08        61.32 o                         
   7  10   8        492.18        451.61        52.69 o                         
   8  10   8          2.06          9.92        36.57 o                         
   9  10   8        776.65        784.13        70.04 o                         
  -4  11   8        250.72        228.73        25.41 o                         
  -3  11   8        368.27        340.31        26.65 o                         
  -2  11   8       1378.66       1352.57        70.35 o                         
  -1  11   8       1343.66       1306.63        36.46 o                         
   0  11   8        100.68        105.48        13.25 o                         
   1  11   8       1958.62       1942.00        93.91 o                         
   2  11   8       2216.97       2145.73        52.83 o                         
   3  11   8       2041.13       1984.03        49.61 o                         
   4  11   8        262.60        260.69        18.44 o                         
   5  11   8       2289.39       2372.82        65.40 o                         
   6  11   8       1319.04       1298.04        51.19 o                         
   7  11   8         28.76         56.01        25.06 o                         
   8  11   8        268.09        300.64        47.11 o                         
  -3  12   8        928.17        965.75        42.77 o                         
  -2  12   8       1368.09       1374.17        47.73 o                         
  -1  12   8        362.81        326.56        24.50 o                         
   0  12   8        378.91        329.26        63.54 o                         
   1  12   8       2661.02       2639.60        64.04 o                         
   2  12   8       1429.79       1427.50        44.63 o                         
   3  12   8         20.17         16.43        14.15 o                         
   4  12   8       1527.58       1554.70        44.24 o                         
   5  12   8       2320.93       2412.16        59.37 o                         
   6  12   8        186.63        196.93        66.33 o                         
   7  12   8         10.44         23.68        26.03 o                         
   8  12   8        642.73        723.38        67.57 o                         
  -2  13   8        561.46        554.16        46.49 o                         
  -1  13   8          1.91         46.22        18.44 o                         
   0  13   8       1383.33       1335.75        75.31 o                         
   1  13   8       1971.91       1942.99        53.75 o                         
   2  13   8        356.15        366.61        23.37 o                         
   3  13   8       1038.97       1039.73        36.47 o                         
   4  13   8       1071.63       1103.72        37.71 o                         
   5  13   8       1100.11       1086.77        69.12 o                         
   6  13   8         10.02         -5.78        23.67 o                         
   7  13   8        551.75        557.79        41.53 o                         
  -1  14   8        398.38        407.38        28.93 o                         
   0  14   8       1610.36       1554.27        54.78 o                         
   1  14   8        637.39        634.96        33.30 o                         
   2  14   8        104.01         69.52        17.83 o                         
   3  14   8        715.18        757.24        33.35 o                         
   4  14   8       1117.26       1167.53        40.75 o                         
   5  14   8        126.25        121.54        45.87 o                         
   6  14   8        258.26        334.64        36.88 o                         
   7  14   8       1371.59       1386.66        61.51 o                         
   0  15   8        516.45        497.58        57.65 o                         
   1  15   8         14.76         19.90        54.24 o                         
   2  15   8        482.18        500.40        36.88 o                         
   3  15   8       1121.47       1115.82        41.84 o                         
   4  15   8        629.57        629.36        32.02 o                         
   5  15   8        126.61         81.94        28.31 o                         
   6  15   8        787.56        759.78        47.19 o                         
   2  16   8        836.03        843.94        42.30 o                         
   3  16   8        912.10        909.79        44.17 o                         
   4  16   8          1.82         -8.06        32.23 o                         
  -3 -11   9        653.94        649.62        55.17 o                         
  -2 -11   9         62.92         52.07        34.71 o                         
   2 -11   9         33.99          3.10        27.27 o                         
  -4 -10   9        743.35        679.99        54.55 o                         
  -3 -10   9        248.01        233.69        37.81 o                         
  -2 -10   9        317.30        355.18        42.77 o                         
  -1 -10   9       1453.45       1461.02        74.38 o                         
   1 -10   9         61.69         34.35        21.05 o                         
   2 -10   9        346.01        367.92        31.66 o                         
   3 -10   9       1342.74       1530.23        48.23 o                         
  -5  -9   9       1365.50       1396.46        47.21 o                         
  -4  -9   9        297.94        288.24        33.47 o                         
  -3  -9   9         25.23         13.02        28.51 o                         
  -2  -9   9       1338.48       1271.97        66.95 o                         
  -1  -9   9       2023.10       2019.52        88.64 o                         
   1  -9   9        154.85        163.32        19.67 o                         
   2  -9   9       1246.28       1333.30        36.48 o                         
   3  -9   9        740.47        767.64        28.53 o                         
   4  -9   9          1.42          8.26        16.08 o                         
  -6  -8   9        945.32        934.15        49.27 o                         
  -5  -8   9        943.19        979.22        38.12 o                         
  -4  -8   9         59.95         42.73        35.33 o                         
  -3  -8   9        652.63        769.25        42.77 o                         
  -2  -8   9       1616.33       1705.87        61.37 o                         
  -1  -8   9       2331.61       2177.59        70.04 o                         
   0  -8   9        143.14        136.99        19.84 o                         
   1  -8   9       1601.97       1606.16        45.40 o                         
   2  -8   9       1711.39       1799.64        50.61 o                         
   3  -8   9        136.60        159.19        20.65 o                         
   4  -8   9        332.57        347.01        21.59 o                         
   5  -8   9       1203.87       1183.93        37.51 o                         
  -6  -7   9       1184.61       1153.06       111.89 o                         
  -5  -7   9        226.61        248.21        42.77 o                         
  -4  -7   9        107.15        111.48        18.59 o                         
  -3  -7   9       1721.64       1744.50        57.03 o                         
  -2  -7   9       2225.28       2180.07        70.66 o                         
  -1  -7   9         42.05         33.47        21.08 o                         
   0  -7   9       1827.65       1744.30        45.25 o                         
   1  -7   9       2130.64       2147.50        47.84 o                         
   2  -7   9        928.01        946.07        29.21 o                         
   3  -7   9         38.99         53.08        42.77 o                         
   4  -7   9       1100.55       1055.90        39.96 o                         
   5  -7   9       1089.83       1019.46        61.06 o                         
  -6  -6   9        659.99        754.33        40.79 o                         
  -5  -6   9          0.11        -18.92        18.92 o                         
  -4  -6   9       1885.67       1902.59        51.53 o                         
  -3  -6   9       3285.67       3381.34        75.64 o                         
  -2  -6   9       1126.58       1156.53        50.21 o                         
  -1  -6   9       1161.82       1197.59        36.48 o                         
   0  -6   9       3110.13       3159.31        58.27 o                         
   1  -6   9       2856.32       2845.18        49.94 o                         
   2  -6   9          3.81         13.94        15.19 o                         
   3  -6   9       1187.20       1188.89        33.71 o                         
   4  -6   9       1843.92       1923.36        46.78 o                         
   5  -6   9        352.60        368.17        22.63 o                         
   6  -6   9        102.83        102.59        17.89 o                         
  -7  -5   9        696.00        736.54        54.24 o                         
  -6  -5   9         99.48        131.98        40.60 o                         
  -5  -5   9        488.34        523.41        33.12 o                         
  -4  -5   9       3185.52       3128.62        89.37 o                         
  -3  -5   9       2242.72       2249.97        72.83 o                         
  -2  -5   9         64.39         55.98        15.27 o                         
  -1  -5   9       2011.90       1997.63        49.74 o                         
   0  -5   9       2745.11       2709.63        52.11 o                         
   1  -5   9        786.19        785.38        32.54 o                         
   2  -5   9        858.53        943.08        47.73 o                         
   3  -5   9       2269.77       2297.47        50.20 o                         
   4  -5   9       1607.79       1553.10        39.38 o                         
   5  -5   9          2.83          7.05        13.70 o                         
   6  -5   9        897.74        861.22        48.35 o                         
   7  -5   9       1040.76       1010.73        35.30 o                         
  -7  -4   9        243.28        276.90        30.02 o                         
  -6  -4   9         84.87        100.71        24.54 o                         
  -5  -4   9       2638.55       2678.80       107.86 o                         
  -4  -4   9       2009.04       1955.84        62.61 o                         
  -3  -4   9         22.90         32.20        19.22 o                         
  -2  -4   9       2477.00       2632.85        76.70 o                         
  -1  -4   9       3856.97       3884.02        79.03 o                         
   0  -4   9       1465.84       1442.84        38.43 o                         
   1  -4   9        141.15        121.65        13.94 o                         
   2  -4   9       3549.08       3403.05        75.11 o                         
   3  -4   9       4013.11       3950.53       126.76 o                         
   4  -4   9        172.79        164.30        15.08 o                         
   5  -4   9        578.87        526.01        22.98 o                         
   6  -4   9       1489.91       1530.37        40.53 o                         
   7  -4   9        585.10        586.75        44.32 o                         
  -7  -3   9          0.39          4.44        34.09 o                         
  -6  -3   9       1604.65       1692.28        60.91 o                         
  -5  -3   9       2411.24       2351.40        72.80 o                         
  -4  -3   9        225.54        232.58        19.84 o                         
  -3  -3   9        239.73        236.70        22.45 o                         
  -2  -3   9       4656.00       4721.81       171.70 o                         
  -1  -3   9       4988.65       4984.87       142.57 o                         
   0  -3   9        247.01        256.22        26.96 o                         
   1  -3   9       1784.95       1724.74        41.08 o                         
   2  -3   9       5185.05       5201.73        87.38 o                         
   3  -3   9       2168.76       2235.95        89.57 o                         
   4  -3   9        471.94        435.70        27.89 o                         
   5  -3   9       1341.51       1291.85        34.63 o                         
   6  -3   9        943.09        952.47        30.46 o                         
   7  -3   9         93.93         70.78        16.33 o                         
  -7  -2   9        361.28        382.90        32.91 o                         
  -6  -2   9       1636.63       1699.03        47.19 o                         
  -5  -2   9        471.33        428.97        22.18 o                         
  -4  -2   9         73.02         48.91        25.41 o                         
  -3  -2   9       1983.43       2085.29        49.86 o                         
  -2  -2   9       5552.48       5678.76       136.53 o                         
  -1  -2   9        936.58        903.87        29.13 o                         
   0  -2   9       2000.14       1883.68        44.08 o                         
   1  -2   9       5081.59       4971.95        94.70 o                         
   2  -2   9       3501.57       3404.29        61.32 o                         
   3  -2   9         92.90         90.60        15.28 o                         
   4  -2   9       1971.99       1871.08        41.17 o                         
   5  -2   9       2121.54       2000.51        77.48 o                         
   6  -2   9        498.17        491.90        22.13 o                         
   7  -2   9         45.95         42.61        15.08 o                         
   8  -2   9        966.62        981.80        33.97 o                         
  -7  -1   9        590.13        621.79        58.58 o                         
  -6  -1   9       1424.82       1454.16        42.89 o                         
  -5  -1   9         23.98         19.73        17.05 o                         
  -4  -1   9       1304.93       1322.44        37.68 o                         
  -3  -1   9       6210.21       5967.58       113.46 o                         
  -2  -1   9        699.15        668.25        27.27 o                         
  -1  -1   9        544.10        536.20        19.79 o                         
   0  -1   9       5499.74       5480.71       103.77 o                         
   1  -1   9       4548.19       4665.37        97.94 o                         
   2  -1   9       1186.61       1183.04        28.65 o                         
   3  -1   9        704.60        732.64        27.27 o                         
   4  -1   9       3278.16       3231.73        69.65 o                         
   5  -1   9       2574.21       2574.20        70.04 o                         
   6  -1   9        130.91        111.41        14.46 o                         
   7  -1   9       1025.76       1043.90        48.04 o                         
   8  -1   9        698.83        761.90        29.13 o                         
  -7   0   9        594.31        617.39        38.43 o                         
  -6   0   9        303.72        289.08        20.98 o                         
  -5   0   9        447.09        466.83        35.95 o                         
  -4   0   9       3568.33       3623.39        76.50 o                         
  -3   0   9       2063.64       2113.52        49.86 o                         
  -2   0   9        452.71        424.72        15.21 o                         
  -1   0   9       1922.62       1943.40        38.10 o                         
   0   0   9       6814.82       6748.23       278.94 o                         
   1   0   9       4289.57       4030.65        79.38 o                         
   2   0   9        691.12        679.86        20.98 o                         
   3   0   9       3367.31       3340.36        66.56 o                         
   4   0   9       3765.65       3780.37        77.72 o                         
   5   0   9        220.40        205.63        15.32 o                         
   6   0   9        655.22        653.46        23.42 o                         
   7   0   9       1474.93       1467.43        38.07 o                         
   8   0   9        151.91        180.60        18.62 o                         
  -7   1   9        498.01        528.75        36.57 o                         
  -6   1   9        172.95        161.25        18.91 o                         
  -5   1   9        928.13        962.64        32.61 o                         
  -4   1   9       3723.22       3670.06       107.86 o                         
  -3   1   9        298.14        287.72        25.10 o                         
  -2   1   9        587.75        578.10        48.04 o                         
  -1   1   9       4258.24       4185.27        70.47 o                         
   0   1   9       3762.09       3847.16        76.70 o                         
   1   1   9         96.61         91.27        17.67 o                         
   2   1   9       4173.30       4272.37        74.50 o                         
   3   1   9       5154.10       5220.85        98.26 o                         
   4   1   9       1492.28       1423.23        44.94 o                         
   5   1   9        108.95        104.06        17.36 o                         
   6   1   9       2734.95       2687.65        53.39 o                         
   7   1   9       1244.86       1305.97        34.79 o                         
   8   1   9        109.72         85.28        20.46 o                         
   9   1   9        251.72        304.55        34.40 o                         
  -7   2   9         92.27        153.11        27.89 o                         
  -6   2   9        725.37        702.01        37.50 o                         
  -5   2   9       1186.25       1207.04        37.38 o                         
  -4   2   9       1426.16       1470.11        40.36 o                         
  -3   2   9         55.77         61.54        11.47 o                         
  -2   2   9       6041.17       6251.84        99.76 o                         
  -1   2   9       4824.09       4778.59        81.20 o                         
   0   2   9       2206.91       2225.91        72.21 o                         
   1   2   9       2462.11       2635.05       114.68 o                         
   2   2   9       6902.36       6961.11       172.63 o                         
   3   2   9       1892.47       1958.42        65.71 o                         
   4   2   9          0.28          8.47        10.85 o                         
   5   2   9       1231.68       1204.88        63.85 o                         
   6   2   9       3382.32       3295.17        61.73 o                         
   7   2   9        428.80        427.57        20.54 o                         
   8   2   9         29.49         32.15        14.68 o                         
   9   2   9        695.53        679.45        33.01 o                         
  -7   3   9        148.76        191.54        29.75 o                         
  -6   3   9       1512.99       1485.20        57.65 o                         
  -5   3   9       1446.03       1498.22        42.60 o                         
  -4   3   9         37.26         30.10        22.63 o                         
  -3   3   9       1612.65       1604.20        70.04 o                         
  -2   3   9       8262.51       8141.05       126.55 o                         
  -1   3   9       3128.57       3051.99        54.52 o                         
   0   3   9        564.21        557.17        17.74 o                         
   1   3   9       1866.22       1850.46        43.74 o                         
   2   3   9       5374.39       5413.25        88.54 o                         
   3   3   9        491.10        526.59        19.65 o                         
   4   3   9        961.96        940.95        27.16 o                         
   5   3   9       4445.09       4417.74       112.51 o                         
   6   3   9       1987.16       1888.63        40.70 o                         
   7   3   9         76.62         62.53        13.13 o                         
   8   3   9       1103.09       1087.35        32.40 o                         
   9   3   9        913.26        914.13        48.21 o                         
  -6   4   9       1374.42       1472.80        58.27 o                         
  -5   4   9        611.44        586.19        26.30 o                         
  -4   4   9        185.06        231.32        17.87 o                         
  -3   4   9       3088.08       3049.43        55.81 o                         
  -2   4   9       3012.55       2972.35        53.82 o                         
  -1   4   9        198.55        171.17        12.11 o                         
   0   4   9       2596.72       2733.20        50.83 o                         
   1   4   9       3371.47       3266.69        57.23 o                         
   2   4   9       3753.35       3755.88       115.30 o                         
   3   4   9        135.84        119.20        12.06 o                         
   4   4   9       5541.82       5580.01       160.86 o                         
   5   4   9       3208.59       3223.77        67.10 o                         
   6   4   9          6.06         -3.61        11.17 o                         
   7   4   9        829.51        839.07        26.25 o                         
   8   4   9       2212.57       2194.33        56.88 o                         
   9   4   9        675.46        706.37        65.71 o                         
  -6   5   9        772.16        792.81        53.93 o                         
  -5   5   9          4.40          3.34        16.43 o                         
  -4   5   9       2536.32       2452.03        58.23 o                         
  -3   5   9       3077.01       3029.59        56.37 o                         
  -2   5   9        597.71        617.84        19.86 o                         
  -1   5   9       1177.78       1113.49        34.40 o                         
   0   5   9       6951.24       7311.93       200.22 o                         
   1   5   9       7013.85       7294.31       206.42 o                         
   2   5   9          8.99         30.00        19.53 o                         
   3   5   9       2839.44       2982.51       143.19 o                         
   4   5   9       5796.97       5783.90       106.59 o                         
   5   5   9        508.33        496.02        17.75 o                         
   6   5   9        613.40        635.44        22.11 o                         
   7   5   9       1539.70       1608.62        43.73 o                         
   8   5   9       2015.58       2107.30        71.01 o                         
   9   5   9        105.43        145.06        28.13 o                         
  -6   6   9         49.92         60.13        27.27 o                         
  -5   6   9        378.67        360.76        36.57 o                         
  -4   6   9       3961.24       3852.30        78.54 o                         
  -3   6   9       1916.72       1890.94        40.42 o                         
  -2   6   9         53.65         69.80        32.85 o                         
  -1   6   9       2853.06       2918.01        54.22 o                         
   0   6   9       5837.82       5931.95       107.24 o                         
   1   6   9       1766.78       1708.54        35.02 o                         
   2   6   9       1824.94       1766.84        40.75 o                         
   3   6   9       3592.22       3627.51       122.73 o                         
   4   6   9       3105.49       3059.76        62.55 o                         
   5   6   9          8.14          7.12        14.26 o                         
   6   6   9       1831.97       1820.99        45.85 o                         
   7   6   9       2753.86       2712.33        86.47 o                         
   8   6   9        387.29        384.43        32.43 o                         
   9   6   9        245.18        301.12        59.51 o                         
  -5   7   9       1649.12       1616.61        78.72 o                         
  -4   7   9       2475.00       2450.33        56.30 o                         
  -3   7   9         56.63         28.23        12.92 o                         
  -2   7   9       1168.47       1138.61        33.47 o                         
  -1   7   9       1771.78       1774.22        41.74 o                         
   0   7   9       2266.64       2291.23        43.86 o                         
   1   7   9        168.42        186.14        12.08 o                         
   2   7   9       6965.80       6993.44       136.06 o                         
   3   7   9       3643.99       3639.74        71.65 o                         
   4   7   9        489.17        462.04        51.14 o                         
   5   7   9       1044.44       1019.48        35.02 o                         
   6   7   9       4069.11       4054.85        71.22 o                         
   7   7   9       1171.81       1265.39        80.89 o                         
   8   7   9         39.91         54.93        54.24 o                         
   9   7   9        842.09        924.57        47.63 o                         
  -5   8   9       1615.37       1656.90        81.82 o                         
  -4   8   9        406.99        400.13        23.55 o                         
  -3   8   9         99.17         80.05        13.70 o                         
  -2   8   9       3421.22       3385.06        70.16 o                         
  -1   8   9       3562.60       3500.51        70.86 o                         
   0   8   9        622.81        600.56        38.43 o                         
   1   8   9       5724.76       5523.49       108.17 o                         
   2   8   9       5072.29       4993.43       191.23 o                         
   3   8   9       1228.84       1247.06        53.93 o                         
   4   8   9         96.55        114.98        16.12 o                         
   5   8   9       2298.69       2306.69        51.88 o                         
   6   8   9       3706.87       3610.06        65.53 o                         
   7   8   9         45.72         75.52        21.67 o                         
   8   8   9        354.95        436.99        40.29 o                         
   9   8   9       1048.67       1118.63        52.65 o                         
  -5   9   9        680.62        681.85        50.83 o                         
  -4   9   9         37.23         13.02        17.36 o                         
  -3   9   9        890.37        862.06        29.93 o                         
  -2   9   9       4027.80       3976.59        80.83 o                         
  -1   9   9       1009.15        982.49        51.76 o                         
   0   9   9        947.82        882.38        27.63 o                         
   1   9   9       2651.08       2591.26        55.50 o                         
   2   9   9       1684.45       1687.61        40.36 o                         
   3   9   9        306.23        297.38        20.60 o                         
   4   9   9       2971.02       3040.94       139.16 o                         
   5   9   9       4061.84       4190.32       102.10 o                         
   6   9   9        705.55        699.77        26.95 o                         
   7   9   9        145.18        174.80        36.57 o                         
   8   9   9       1405.74       1506.47       100.73 o                         
   9   9   9        574.50        649.40        66.02 o                         
  -4  10   9        418.68        383.70        27.89 o                         
  -3  10   9       1951.70       1989.13        50.44 o                         
  -2  10   9        990.97        973.27        31.08 o                         
  -1  10   9         65.58         65.83        17.36 o                         
   0  10   9       3070.61       3025.50        64.32 o                         
   1  10   9       1449.86       1429.93        37.04 o                         
   2  10   9       1070.96       1086.99        50.52 o                         
   3  10   9       1168.17       1053.08        44.63 o                         
   4  10   9       4804.31       4829.65       115.48 o                         
   5  10   9       1710.44       1760.91        54.12 o                         
   6  10   9          2.23         11.98        17.72 o                         
   7  10   9        561.74        469.24        48.35 o                         
   8  10   9       1632.80       1753.60        94.22 o                         
  -4  11   9        695.99        740.74        53.31 o                         
  -3  11   9       1262.33       1255.23        47.73 o                         
  -2  11   9          2.62         20.87        27.27 o                         
  -1  11   9        965.81        938.87        31.17 o                         
   0  11   9       3800.45       3712.43        76.60 o                         
   1  11   9       1359.62       1289.61        44.26 o                         
   2  11   9        165.96        152.86        18.41 o                         
   3  11   9       2306.16       2359.36       109.72 o                         
   4  11   9       2852.08       2893.20        79.96 o                         
   5  11   9        115.86        108.61        20.11 o                         
   6  11   9        597.96        635.36        48.35 o                         
   7  11   9       1092.76       1240.97        71.28 o                         
  -3  12   9         88.08         73.14        21.08 o                         
  -2  12   9        316.50        313.18        39.98 o                         
  -1  12   9       1681.94       1668.79        54.77 o                         
   0  12   9       1303.04       1126.54        42.51 o                         
   1  12   9         68.08         65.14        16.84 o                         
   2  12   9       1053.62       1011.91        39.44 o                         
   3  12   9       2132.40       2010.62       125.21 o                         
   4  12   9        984.94        942.88        40.91 o                         
   5  12   9        213.69        228.03        23.86 o                         
   6  12   9       1398.73       1381.68        74.38 o                         
   7  12   9        902.56       1021.54        66.95 o                         
  -2  13   9        435.96        448.86        88.33 o                         
  -1  13   9       1161.95       1169.44        45.80 o                         
   0  13   9        278.19        274.86        23.62 o                         
   1  13   9        606.16        555.90        30.46 o                         
   2  13   9       2244.97       2173.98        65.94 o                         
   3  13   9       1433.31       1407.93        50.17 o                         
   4  13   9         73.08         83.07        20.03 o                         
   5  13   9        600.46        638.45        34.11 o                         
   6  13   9       1194.53       1311.02        73.14 o                         
   7  13   9        382.79        479.78        49.59 o                         
  -1  14   9        406.64        395.65        52.38 o                         
   0  14   9         99.10        134.13        21.86 o                         
   1  14   9       1559.61       1524.33        54.33 o                         
   2  14   9       1316.04       1255.38        47.98 o                         
   3  14   9        103.06         79.24        19.41 o                         
   4  14   9        248.82        286.09        26.01 o                         
   5  14   9       1084.64       1174.65        69.43 o                         
   6  14   9        695.57        699.83        55.17 o                         
   7  14   9          1.56          6.82        38.43 o                         
   0  15   9        441.04        467.38        46.49 o                         
   1  15   9        812.33        794.67        39.45 o                         
   2  15   9        497.72        489.39        48.97 o                         
   3  15   9        120.28        144.94        24.79 o                         
   4  15   9        781.47        849.14        78.41 o                         
   5  15   9        890.37        871.53        62.61 o                         
   6  15   9         14.54         58.27        36.57 o                         
   3  16   9        540.90        505.19        48.97 o                         
  -3 -10  10        734.98        694.25        55.79 o                         
  -2 -10  10        704.73        653.96        52.07 o                         
  -1 -10  10         53.20         20.46        33.47 o                         
   2 -10  10        663.19        672.55        47.73 o                         
  -4  -9  10        620.51        686.82        33.89 o                         
  -3  -9  10        913.86        914.25        43.08 o                         
  -2  -9  10        291.42        288.92        27.08 o                         
  -1  -9  10        348.00        432.17        40.29 o                         
   1  -9  10        991.86       1047.75        42.45 o                         
   2  -9  10         27.96         37.08        15.77 o                         
   3  -9  10        633.70        679.04        44.94 o                         
  -5  -8  10        319.05        327.82        33.13 o                         
  -4  -8  10       1151.23       1240.63        43.74 o                         
  -3  -8  10        733.48        732.55        32.73 o                         
  -2  -8  10         15.63         23.51        18.27 o                         
  -1  -8  10       1706.73       1733.97        88.95 o                         
   0  -8  10       1607.72       1601.73        87.40 o                         
   1  -8  10        288.67        365.10        41.53 o                         
   2  -8  10        345.67        298.07        25.68 o                         
   3  -8  10       1170.14       1225.15        47.87 o                         
   4  -8  10        996.97       1002.29        64.16 o                         
  -5  -7  10       1017.92       1082.33        76.24 o                         
  -4  -7  10       1276.78       1284.90        54.59 o                         
  -3  -7  10         34.31         25.08        16.87 o                         
  -2  -7  10        615.35        656.03        56.10 o                         
  -1  -7  10       2420.50       2380.98       100.42 o                         
   0  -7  10       1027.58       1090.26        44.08 o                         
   1  -7  10         22.15         48.16        16.17 o                         
   2  -7  10       1663.49       1740.15        62.92 o                         
   3  -7  10       2049.64       2055.08        52.75 o                         
   4  -7  10        196.85        176.10        22.79 o                         
   5  -7  10        271.23        266.30        27.55 o                         
  -6  -6  10        510.24        599.37        39.58 o                         
  -5  -6  10       1068.49       1018.85        48.13 o                         
  -4  -6  10        287.14        249.34        27.28 o                         
  -3  -6  10        318.87        316.14        29.09 o                         
  -2  -6  10       1623.74       1706.34        60.68 o                         
  -1  -6  10       1995.75       2034.14        95.15 o                         
   0  -6  10         80.42         69.84        15.17 o                         
   1  -6  10       1647.96       1562.08        44.03 o                         
   2  -6  10       2706.23       2649.02        74.81 o                         
   3  -6  10        747.44        733.65        28.53 o                         
   4  -6  10         98.82         95.66        45.87 o                         
   5  -6  10        858.90        910.39        34.28 o                         
   6  -6  10       1068.36       1019.20        38.41 o                         
  -6  -5  10        994.83       1023.89       109.41 o                         
  -5  -5  10        649.16        616.13        37.15 o                         
  -4  -5  10         12.96         29.13        63.85 o                         
  -3  -5  10       1784.32       1746.14        61.49 o                         
  -2  -5  10       4213.16       4246.70       113.46 o                         
  -1  -5  10        402.90        406.04        28.53 o                         
   0  -5  10        888.09        925.12        30.38 o                         
   1  -5  10       3965.85       3874.21        83.37 o                         
   2  -5  10       2268.13       2202.08        77.48 o                         
   3  -5  10         26.73         35.87        13.64 o                         
   4  -5  10        760.58        728.84        29.17 o                         
   5  -5  10       1729.57       1671.69       114.37 o                         
   6  -5  10        444.61        435.18        25.68 o                         
  -6  -4  10        976.52        990.40        47.33 o                         
  -5  -4  10        128.55        134.91        23.97 o                         
  -4  -4  10        890.94        940.10        45.87 o                         
  -3  -4  10       3032.35       2994.88        91.43 o                         
  -2  -4  10       1482.67       1435.33        53.54 o                         
  -1  -4  10         57.43         53.54        19.30 o                         
   0  -4  10       2181.53       2181.75        51.38 o                         
   1  -4  10       2629.08       2744.38        60.32 o                         
   2  -4  10        547.42        541.75        29.62 o                         
   3  -4  10        678.15        650.31        32.91 o                         
   4  -4  10       2584.89       2624.95        61.58 o                         
   5  -4  10       1314.97       1338.77        41.07 o                         
   6  -4  10          0.06         21.09        27.27 o                         
   7  -4  10        772.44        794.37        34.40 o                         
  -6  -3  10        202.52        193.50        27.98 o                         
  -5  -3  10        386.96        384.89        22.34 o                         
  -4  -3  10       1681.41       1726.77        46.46 o                         
  -3  -3  10       1790.91       1841.31        73.76 o                         
  -2  -3  10        194.16        219.67        39.67 o                         
  -1  -3  10       2754.16       2820.65        62.07 o                         
   0  -3  10       3815.60       3776.15        77.43 o                         
   1  -3  10       1460.79       1501.09        38.54 o                         
   2  -3  10        547.17        523.55        19.41 o                         
   3  -3  10       3464.43       3404.22       201.77 o                         
   4  -3  10       3811.73       3668.26        79.16 o                         
   5  -3  10          7.38         35.25        13.70 o                         
   6  -3  10        464.85        431.53        24.28 o                         
   7  -3  10       1170.91       1112.46        39.89 o                         
  -7  -2  10        593.26        530.61        45.87 o                         
  -6  -2  10         48.68         49.55        17.27 o                         
  -5  -2  10       1143.19       1206.89        38.27 o                         
  -4  -2  10       2778.35       2683.31        62.38 o                         
  -3  -2  10       1629.74       1594.37        76.55 o                         
  -2  -2  10       1233.94       1263.20        48.05 o                         
  -1  -2  10       7655.26       7669.58       141.91 o                         
   0  -2  10       1952.28       1888.60        44.98 o                         
   1  -2  10        186.73        223.32        19.35 o                         
   2  -2  10       2274.58       2224.07        45.09 o                         
   3  -2  10       4544.18       4589.93       270.57 o                         
   4  -2  10        661.26        617.28        34.71 o                         
   5  -2  10        197.50        187.82        33.78 o                         
   6  -2  10       1522.49       1542.84        44.97 o                         
   7  -2  10       1098.92       1158.92        40.06 o                         
   8  -2  10        101.42        113.01        39.67 o                         
  -7  -1  10         41.44         47.30        34.71 o                         
  -6  -1  10        270.65        310.80        22.48 o                         
  -5  -1  10       2534.09       2572.88        67.26 o                         
  -4  -1  10       1372.51       1273.28        37.82 o                         
  -3  -1  10         91.45        111.92        26.34 o                         
  -2  -1  10       4188.19       4319.56        87.82 o                         
  -1  -1  10       2175.07       2204.86        53.93 o                         
   0  -1  10       1696.37       1735.34        44.63 o                         
   1  -1  10       1205.58       1166.69        32.21 o                         
   2  -1  10       4411.52       4405.31       109.41 o                         
   3  -1  10       3005.67       3009.89       133.89 o                         
   4  -1  10        336.25        319.86        25.43 o                         
   5  -1  10       1673.93       1561.49        43.79 o                         
   6  -1  10       3123.97       3060.17        71.17 o                         
   7  -1  10        303.65        280.25        21.74 o                         
   8  -1  10        122.58        108.48        18.76 o                         
  -7   0  10        133.21        160.07        25.72 o                         
  -6   0  10        914.46        906.84        34.40 o                         
  -5   0  10       2564.54       2536.01        61.49 o                         
  -4   0  10          3.36        -10.57        12.95 o                         
  -3   0  10       2677.37       2621.85        60.16 o                         
  -2   0  10       3464.47       3451.85        61.32 o                         
  -1   0  10       1923.02       1970.20        69.12 o                         
   0   0  10         97.58        111.61        12.51 o                         
   1   0  10       9087.46       8864.97       194.33 o                         
   2   0  10       3609.79       3630.58        98.87 o                         
   3   0  10        420.59        429.01        19.20 o                         
   4   0  10        975.31        970.12        40.03 o                         
   5   0  10       3432.23       3262.64        72.35 o                         
   6   0  10       1639.04       1657.20        49.90 o                         
   7   0  10          0.57         -4.29        42.46 o                         
   8   0  10        588.03        581.36        45.56 o                         
  -6   1  10       1478.37       1477.74        44.98 o                         
  -5   1  10        296.33        303.47        21.14 o                         
  -4   1  10        199.73        211.84        37.50 o                         
  -3   1  10       3898.52       4028.17       124.59 o                         
  -2   1  10       2476.11       2424.67        46.72 o                         
  -1   1  10        340.38        359.54        15.30 o                         
   0   1  10       3547.35       3530.97       110.65 o                         
   1   1  10       9519.89       9505.03       300.64 o                         
   2   1  10       3012.77       2844.92        75.31 o                         
   3   1  10        466.33        426.78        28.20 o                         
   4   1  10       2150.06       2106.68        63.56 o                         
   5   1  10       2969.07       3025.90        83.84 o                         
   6   1  10         51.23         30.35        14.15 o                         
   7   1  10        517.49        492.07        25.91 o                         
   8   1  10       1120.74       1097.94        67.26 o                         
  -6   2  10        849.02        897.64        48.66 o                         
  -5   2  10        115.43        110.42        17.40 o                         
  -4   2  10       1067.81       1116.87        43.70 o                         
  -3   2  10       3705.11       3615.18        76.50 o                         
  -2   2  10        401.70        393.78        16.03 o                         
  -1   2  10       1439.76       1414.67        32.01 o                         
   0   2  10       5710.73       5579.77       107.36 o                         
   1   2  10       5167.58       5245.65       102.32 o                         
   2   2  10         77.15         80.80        11.61 o                         
   3   2  10       3615.68       3487.20        92.98 o                         
   4   2  10       2557.72       2441.43        69.44 o                         
   5   2  10       2330.13       2301.62        67.50 o                         
   6   2  10        165.94        188.32        17.72 o                         
   7   2  10       1820.39       1822.86        49.89 o                         
   8   2  10        954.31        980.92        52.69 o                         
   9   2  10         64.47        -18.60        33.47 o                         
  -6   3  10          6.84          4.62        17.11 o                         
  -5   3  10        417.12        408.66        23.68 o                         
  -4   3  10       1795.12       1763.95        47.06 o                         
  -3   3  10       1640.36       1570.36        42.30 o                         
  -2   3  10         47.52         52.64        10.76 o                         
  -1   3  10       5216.54       5183.74        86.71 o                         
   0   3  10       6709.03       6656.62       172.94 o                         
   1   3  10        157.88        155.86        36.57 o                         
   2   3  10       1266.63       1297.28        36.57 o                         
   3   3  10       5823.34       5765.73       107.45 o                         
   4   3  10       4184.86       4276.61       177.59 o                         
   5   3  10        262.76        249.33        43.08 o                         
   6   3  10        973.64        975.77        32.32 o                         
   7   3  10       1421.23       1364.35        40.95 o                         
   8   3  10        185.64        197.25        20.10 o                         
   9   3  10         30.03         35.33        35.95 o                         
  -6   4  10        134.26        150.01        26.65 o                         
  -5   4  10       1353.59       1364.24        41.81 o                         
  -4   4  10       2178.35       2211.02        96.08 o                         
  -3   4  10         77.39         95.32        11.88 o                         
  -2   4  10       2328.20       2256.32        45.04 o                         
  -1   4  10       6371.93       6481.55       105.55 o                         
   0   4  10       1390.89       1371.03        31.54 o                         
   1   4  10        181.83        171.43        14.29 o                         
   2   4  10       3248.32       3178.11       111.27 o                         
   3   4  10       7871.67       7981.97       143.26 o                         
   4   4  10       1804.69       1813.30        45.25 o                         
   5   4  10        925.14        876.44        35.71 o                         
   6   4  10       1470.04       1426.98        39.91 o                         
   7   4  10        697.47        653.25        27.40 o                         
   8   4  10          4.14         18.14        48.97 o                         
   9   4  10        457.82        500.85        53.93 o                         
  -6   5  10        425.88        417.17        44.63 o                         
  -5   5  10       1545.90       1631.27        47.36 o                         
  -4   5  10        352.87        358.15        22.79 o                         
  -3   5  10        628.92        579.34        20.73 o                         
  -2   5  10       2412.28       2356.69        46.80 o                         
  -1   5  10       2907.77       2933.31        64.47 o                         
   0   5  10        189.59        176.29        13.95 o                         
   1   5  10       1520.01       1578.65        33.96 o                         
   2   5  10       5362.39       5461.58        89.63 o                         
   3   5  10       2566.52       2495.51        53.95 o                         
   4   5  10        220.27        234.99        15.91 o                         
   5   5  10       2394.76       2454.99        54.53 o                         
   6   5  10       1863.57       1810.63        46.60 o                         
   7   5  10        370.06        348.87        25.77 o                         
   8   5  10        120.77        145.28        36.88 o                         
   9   5  10        770.19        758.10        62.61 o                         
  -5   6  10        597.26        523.17        45.25 o                         
  -4   6  10        121.92        100.15        19.85 o                         
  -3   6  10       2958.24       2946.56        58.27 o                         
  -2   6  10       2314.86       2328.24        78.41 o                         
  -1   6  10        660.28        669.19        25.72 o                         
   0   6  10        701.58        728.04        22.63 o                         
   1   6  10       6415.57       6575.63       104.31 o                         
   2   6  10       2858.59       2863.69        60.03 o                         
   3   6  10         24.48          8.03        10.85 o                         
   4   6  10       1745.34       1746.87        42.05 o                         
   5   6  10       4855.52       4735.38        91.91 o                         
   6   6  10        701.02        689.74        53.62 o                         
   7   6  10          4.97         -1.52        17.27 o                         
   8   6  10        679.54        701.07        56.41 o                         
   9   6  10        386.72        510.15        52.07 o                         
  -5   7  10         22.33          4.96        26.65 o                         
  -4   7  10        644.88        647.41        26.14 o                         
  -3   7  10       2556.84       2564.63        59.51 o                         
  -2   7  10       1207.68       1196.61        33.93 o                         
  -1   7  10        112.07        148.52        14.08 o                         
   0   7  10       2934.72       2927.43        54.38 o                         
   1   7  10       6410.48       6374.04       101.35 o                         
   2   7  10       1109.09       1173.32        32.41 o                         
   3   7  10       1724.27       1724.54        41.26 o                         
   4   7  10       1585.94       1587.11        39.52 o                         
   5   7  10       2487.48       2463.58        76.55 o                         
   6   7  10         10.56         13.04        18.29 o                         
   7   7  10        608.04        613.00        31.77 o                         
   8   7  10        957.05        766.15        58.27 o                         
   9   7  10        209.10        236.79        40.91 o                         
  -5   8  10        119.12         56.41        30.37 o                         
  -4   8  10       1260.98       1265.06        46.49 o                         
  -3   8  10       1285.46       1259.26        36.80 o                         
  -2   8  10         49.95         50.48        25.10 o                         
  -1   8  10       1662.80       1638.37        71.59 o                         
   0   8  10       3917.55       3794.34        76.14 o                         
   1   8  10        917.74        870.20        53.62 o                         
   2   8  10        314.31        318.35        21.23 o                         
   3   8  10       1708.96       1739.05        51.06 o                         
   4   8  10       1750.84       1746.91        42.30 o                         
   5   8  10        336.82        332.99        19.14 o                         
   6   8  10        566.40        590.47        38.43 o                         
   7   8  10       2778.40       2733.61       113.44 o                         
   8   8  10        479.94        516.35        47.73 o                         
   9   8  10         10.22          9.30        37.19 o                         
  -4   9  10       1197.31       1203.78        46.49 o                         
  -3   9  10        171.58        155.08        16.51 o                         
  -2   9  10        287.73        302.78        27.58 o                         
  -1   9  10       4135.21       4012.16        81.18 o                         
   0   9  10       1618.24       1594.02        40.25 o                         
   1   9  10         75.85         93.00        13.14 o                         
   2   9  10       1223.63       1208.05        54.24 o                         
   3   9  10       3188.70       3140.13        80.21 o                         
   4   9  10       2367.20       2379.13        65.74 o                         
   5   9  10        919.69        934.62        36.99 o                         
   6   9  10       1303.36       1279.68        94.22 o                         
   8   9  10         18.21         29.75        31.61 o                         
   9   9  10        280.11        256.00        43.39 o                         
  -4  10  10        429.51        463.66        31.61 o                         
  -3  10  10          6.17         39.89        28.51 o                         
  -2  10  10        919.95        960.67        50.21 o                         
  -1  10  10       2361.19       2411.35        59.82 o                         
   0  10  10        594.82        600.23        23.72 o                         
   1  10  10        352.23        313.45        18.10 o                         
   2  10  10       2819.86       2879.07       109.10 o                         
   3  10  10       2759.83       2688.55        72.54 o                         
   4  10  10         41.71        118.31        17.75 o                         
   5  10  10       1913.27       1976.41        59.57 o                         
   6  10  10        863.57        887.98        37.50 o                         
  -3  11  10        300.00        336.55        21.86 o                         
  -2  11  10       2100.11       2155.91        53.62 o                         
  -1  11  10        734.32        721.47        27.16 o                         
   0  11  10        164.98        196.48        16.86 o                         
   1  11  10       2629.08       2509.06        70.13 o                         
   2  11  10       1557.35       1597.55        51.28 o                         
   3  11  10        131.87        114.32        18.41 o                         
   4  11  10        785.00        772.69        36.57 o                         
   5  11  10       1467.52       1488.77        50.15 o                         
   6  11  10        998.56       1022.13        84.92 o                         
   7  11  10         16.58        -30.37        31.61 o                         
  -2  12  10        945.41        964.01        34.48 o                         
  -1  12  10         23.25         27.48        28.20 o                         
   0  12  10       1048.19        995.79        40.32 o                         
   1  12  10       2109.57       1990.07        61.14 o                         
   2  12  10        724.19        665.62        83.06 o                         
   3  12  10         80.54         68.02        17.36 o                         
   4  12  10       1928.77       1864.72        59.17 o                         
   5  12  10       1676.32       1622.62        55.14 o                         
   6  12  10         81.86        110.96        31.61 o                         
   7  12  10        625.22        725.86        56.41 o                         
  -2  13  10        126.65        152.13        23.81 o                         
  -1  13  10        135.87        172.72        22.11 o                         
   0  13  10       1878.61       1952.48        62.67 o                         
   1  13  10       1020.40        989.60        92.36 o                         
   2  13  10          7.26         -1.55        17.09 o                         
   3  13  10        891.98        960.06        40.73 o                         
   4  13  10       1748.80       1762.41        58.25 o                         
   5  13  10        381.66        409.55        30.00 o                         
   6  13  10        133.19        130.17        34.09 o                         
   7  13  10        905.94       1051.29        68.19 o                         
  -1  14  10        867.91        903.14        58.89 o                         
   0  14  10        971.44        963.91        69.73 o                         
   1  14  10        156.88        176.63        22.49 o                         
   2  14  10        313.48        280.08        25.18 o                         
   3  14  10       1739.81       1713.27        58.29 o                         
   4  14  10        762.89        811.78        39.86 o                         
   5  14  10          6.33          3.53        20.11 o                         
   6  14  10        663.39        628.54        57.03 o                         
   1  15  10         23.01         19.31        45.25 o                         
   2  15  10       1348.74       1440.45        54.56 o                         
   3  15  10       1224.99       1227.76        92.36 o                         
   4  15  10         53.20          2.79        23.24 o                         
   5  15  10        273.56        335.97        44.63 o                         
  -2 -10  11        507.27        565.92        88.64 o                         
  -3  -9  11         82.16        127.64        44.01 o                         
  -2  -9  11       1059.41       1147.15        47.75 o                         
  -1  -9  11        722.41        791.77        91.74 o                         
   2  -9  11        550.70        547.88        34.66 o                         
  -4  -8  11         10.33         11.57        26.06 o                         
  -3  -8  11        668.42        591.84        39.33 o                         
  -2  -8  11       1508.63       1646.95       215.40 o                         
  -1  -8  11        145.58        217.13        28.82 o                         
   0  -8  11        381.85        358.28        50.21 o                         
   1  -8  11        827.79        855.42        56.41 o                         
   2  -8  11        651.73        659.48        34.74 o                         
   3  -8  11          3.68          8.02        19.49 o                         
   4  -8  11        591.98        589.91        46.80 o                         
  -5  -7  11         66.44         58.13        27.19 o                         
  -4  -7  11        513.00        506.01        36.70 o                         
  -3  -7  11       1894.56       1787.22        94.22 o                         
  -2  -7  11        379.20        366.80        31.72 o                         
  -1  -7  11         28.96         12.97        44.32 o                         
   0  -7  11       1167.62       1295.49        50.03 o                         
   1  -7  11       1279.71       1299.86        40.93 o                         
   2  -7  11        429.16        404.11        23.03 o                         
   3  -7  11        507.17        524.66        26.49 o                         
   4  -7  11        841.52        883.76        41.03 o                         
  -5  -6  11        254.27        239.31        30.46 o                         
  -4  -6  11       1393.94       1420.12        59.32 o                         
  -3  -6  11       1217.17       1181.61        52.61 o                         
  -2  -6  11         21.85         11.86        19.84 o                         
  -1  -6  11        380.60        384.53        30.12 o                         
   0  -6  11       2564.92       2712.51        79.94 o                         
   1  -6  11       1489.99       1441.93        43.21 o                         
   2  -6  11        133.35        160.52        22.42 o                         
   3  -6  11       1500.73       1466.05        42.69 o                         
   4  -6  11        839.30        818.77        32.41 o                         
   5  -6  11         97.30         94.83        18.30 o                         
  -6  -5  11         11.70         35.09        46.49 o                         
  -5  -5  11        717.23        755.69        43.46 o                         
  -4  -5  11       1373.06       1307.22        90.19 o                         
  -3  -5  11        228.61        246.51        26.71 o                         
  -2  -5  11         88.53         97.64        22.72 o                         
  -1  -5  11       2846.27       2976.17        87.71 o                         
   0  -5  11       1860.53       1914.90        48.70 o                         
   1  -5  11         33.03         45.39        21.08 o                         
   2  -5  11       1288.29       1330.81        47.92 o                         
   3  -5  11       1635.20       1665.57        45.35 o                         
   4  -5  11        381.79        389.31        28.51 o                         
   5  -5  11         22.00          4.78        15.25 o                         
   6  -5  11        846.65        797.83        33.94 o                         
  -6  -4  11        447.66        443.32        44.63 o                         
  -5  -4  11        894.68        889.81        44.89 o                         
  -4  -4  11        869.16        872.79        43.21 o                         
  -3  -4  11         26.35         26.21        20.08 o                         
  -2  -4  11       2602.25       2735.69        83.52 o                         
  -1  -4  11       3483.79       3673.43       102.02 o                         
   0  -4  11        737.54        710.94        26.95 o                         
   1  -4  11        886.11        902.90        29.90 o                         
   2  -4  11       3048.70       2898.95        80.22 o                         
   3  -4  11       1729.15       1796.37       110.03 o                         
   4  -4  11          7.65         -1.38        13.19 o                         
   5  -4  11        750.37        726.67        30.66 o                         
   6  -4  11       1125.56       1126.63        39.26 o                         
  -6  -3  11       1006.49       1050.68        93.91 o                         
  -5  -3  11        954.36        952.30        45.53 o                         
  -4  -3  11        160.09        144.94        28.51 o                         
  -3  -3  11        482.06        491.51        31.53 o                         
  -2  -3  11       4918.70       4892.46       127.62 o                         
  -1  -3  11       1605.16       1589.72        56.64 o                         
   0  -3  11        102.86        119.78        15.96 o                         
   1  -3  11       2173.07       2278.34        53.17 o                         
   2  -3  11       2870.69       2806.68        66.48 o                         
   3  -3  11        398.37        401.61        44.01 o                         
   4  -3  11        199.80        196.74        17.87 o                         
   5  -3  11       1784.60       1877.65        80.58 o                         
   6  -3  11        509.83        524.79        37.19 o                         
   7  -3  11          2.85        -24.17        24.17 o                         
  -6  -2  11       1116.40       1140.49        52.42 o                         
  -5  -2  11        423.99        433.14        24.12 o                         
  -4  -2  11        159.82        164.91        17.27 o                         
  -3  -2  11       2402.16       2461.42        75.80 o                         
  -2  -2  11       2343.06       2396.80        74.25 o                         
  -1  -2  11         73.20         76.83        13.39 o                         
   0  -2  11       2492.78       2524.81        57.34 o                         
   1  -2  11       1818.85       1798.37        44.63 o                         
   2  -2  11       2726.09       2649.90        52.31 o                         
   3  -2  11        177.40        166.34        20.98 o                         
   4  -2  11       2375.55       2390.27       107.24 o                         
   5  -2  11       1889.06       1908.78        51.38 o                         
   6  -2  11         23.75         38.00        15.19 o                         
   7  -2  11        428.92        468.10        40.91 o                         
  -6  -1  11        561.86        522.04        29.44 o                         
  -5  -1  11          1.55          1.72        24.79 o                         
  -4  -1  11       2027.18       1948.57        51.38 o                         
  -3  -1  11       2814.77       2800.93        64.93 o                         
  -2  -1  11        297.44        326.49        25.99 o                         
  -1  -1  11        474.07        462.47        21.00 o                         
   0  -1  11       4035.27       4104.01       108.79 o                         
   1  -1  11       4748.69       4653.29       100.73 o                         
   2  -1  11         72.89         89.54        12.51 o                         
   3  -1  11       2636.82       2700.21       176.66 o                         
   4  -1  11       2888.30       2818.98        81.28 o                         
   5  -1  11        427.61        403.93        26.96 o                         
   6  -1  11        138.78        149.73        32.54 o                         
   7  -1  11        892.76        831.93        34.38 o                         
   8  -1  11        356.30        346.07        25.30 o                         
  -6   0  11         20.94         24.79        21.70 o                         
  -5   0  11        461.10        482.18        25.77 o                         
  -4   0  11       2869.50       2865.11        66.99 o                         
  -3   0  11       1215.97       1226.71        37.81 o                         
  -2   0  11          5.71          6.10        12.35 o                         
  -1   0  11       1065.71       1021.14        31.27 o                         
   0   0  11       4655.61       4566.69        91.58 o                         
   1   0  11        576.33        565.62        51.14 o                         
   2   0  11       3105.30       3186.68        69.12 o                         
   3   0  11       2054.03       1987.92        63.25 o                         
   4   0  11       1805.89       1716.68        58.23 o                         
   5   0  11         44.45         47.32        18.10 o                         
   6   0  11       1144.21       1129.65        37.68 o                         
   7   0  11       1180.18       1122.68        57.34 o                         
   8   0  11         67.63         76.82        37.50 o                         
  -6   1  11        116.96        149.37        21.39 o                         
  -5   1  11       1921.48       1949.59        52.87 o                         
  -4   1  11       2175.10       2231.11        56.15 o                         
  -3   1  11         69.34         42.39        13.95 o                         
  -2   1  11       2006.82       2011.78        83.06 o                         
  -1   1  11       3115.55       3150.30        58.47 o                         
   0   1  11        618.08        675.08        25.02 o                         
   1   1  11        960.89        932.59        40.29 o                         
   2   1  11       4419.76       4316.55        87.69 o                         
   3   1  11       1670.84       1673.84        42.28 o                         
   4   1  11        404.44        369.33        56.10 o                         
   5   1  11       1209.78       1261.40        74.69 o                         
   6   1  11       2297.22       2234.73        57.04 o                         
   7   1  11        823.21        812.80        33.17 o                         
   8   1  11         14.93         38.79        22.70 o                         
  -6   2  11        911.03        987.04        37.65 o                         
  -5   2  11       1406.80       1423.61        43.62 o                         
  -4   2  11        212.26        197.58        38.74 o                         
  -3   2  11        384.79        377.77        22.63 o                         
  -2   2  11       3163.93       3069.35        57.32 o                         
  -1   2  11       2328.44       2377.04       128.00 o                         
   0   2  11        101.35        123.37        14.12 o                         
   1   2  11       1618.68       1576.03        40.86 o                         
   2   2  11       4735.99       4633.47        92.78 o                         
   3   2  11        704.88        705.70        27.58 o                         
   4   2  11       1287.16       1262.19        46.43 o                         
   5   2  11       2557.75       2652.76        76.69 o                         
   6   2  11       2250.51       2146.83        54.96 o                         
   7   2  11          1.87          9.92        14.64 o                         
   8   2  11        435.46        447.24        26.56 o                         
  -6   3  11       1240.44       1212.94        41.92 o                         
  -5   3  11        454.08        478.23        26.19 o                         
  -4   3  11         25.28         42.62        13.97 o                         
  -3   3  11       1946.71       2118.21       100.11 o                         
  -2   3  11       3925.33       3914.78        69.99 o                         
  -1   3  11        355.07        395.51        23.55 o                         
   0   3  11        664.49        651.00        21.03 o                         
   1   3  11       3897.54       3921.47        81.61 o                         
   2   3  11        898.86        917.15        26.29 o                         
   3   3  11        259.49        227.30        16.06 o                         
   4   3  11       3572.93       3600.10        74.00 o                         
   5   3  11       2756.15       2768.48        77.93 o                         
   6   3  11        544.74        530.41        25.14 o                         
   7   3  11        555.39        577.88        30.06 o                         
   8   3  11       1055.42       1079.43        38.72 o                         
  -6   4  11        836.84        855.42        47.11 o                         
  -5   4  11         63.22         64.04        17.55 o                         
  -4   4  11        800.15        766.72        30.95 o                         
  -3   4  11       2295.67       2310.25        57.04 o                         
  -2   4  11        897.71        942.71        26.46 o                         
  -1   4  11        149.26        151.04        13.23 o                         
   0   4  11       4792.06       4871.49        83.43 o                         
   1   4  11       2303.66       2347.99        54.95 o                         
   2   4  11        128.19        129.83        20.46 o                         
   3   4  11       2210.46       2201.72        50.58 o                         
   4   4  11       4279.95       4391.43        86.62 o                         
   5   4  11        913.77        901.31        37.52 o                         
   6   4  11        203.58        184.34        21.00 o                         
   7   4  11       1174.02       1163.36        38.57 o                         
   8   4  11       1570.68       1662.43        59.80 o                         
   9   4  11        255.90        320.47        48.97 o                         
  -5   5  11        218.40        245.44        22.34 o                         
  -4   5  11       1847.44       1938.51        86.47 o                         
  -3   5  11       1369.46       1351.05        37.81 o                         
  -2   5  11         12.10         -3.85        11.16 o                         
  -1   5  11       1923.58       2048.08        43.27 o                         
   0   5  11       7130.72       7147.79       116.24 o                         
   1   5  11        486.80        473.39        25.10 o                         
   2   5  11        296.57        281.60        22.01 o                         
   3   5  11       2704.06       2777.72       136.37 o                         
   4   5  11       3033.26       3032.97        64.69 o                         
   5   5  11          6.65        -10.07        15.33 o                         
   6   5  11       1194.59       1204.42        47.42 o                         
   7   5  11       2324.62       2300.80        83.68 o                         
   8   5  11        859.74        874.04        42.00 o                         
   9   5  11         46.20         34.09        40.91 o                         
  -5   6  11        758.13        715.71        37.47 o                         
  -4   6  11       1551.84       1601.01        64.47 o                         
  -3   6  11        184.56        152.88        15.39 o                         
  -2   6  11        558.78        541.93        21.20 o                         
  -1   6  11       2495.96       2533.28        50.94 o                         
   0   6  11       1863.98       1885.57        67.88 o                         
   1   6  11        130.20        133.98        12.43 o                         
   2   6  11       3132.39       3127.64        57.64 o                         
   3   6  11       2465.58       2540.02        55.89 o                         
   4   6  11       1588.31       1549.74        39.72 o                         
   5   6  11        648.72        680.11        25.15 o                         
   6   6  11       3142.27       3101.07        84.51 o                         
   7   6  11        978.04        931.04        40.31 o                         
   8   6  11         30.04         16.74        29.44 o                         
   9   6  11        413.92        425.85        52.69 o                         
  -5   7  11        822.83        758.72        54.55 o                         
  -4   7  11        885.00        922.63        40.76 o                         
  -3   7  11        175.13        198.02        29.75 o                         
  -2   7  11       1786.46       1808.74        45.41 o                         
  -1   7  11       2793.97       2737.97        59.74 o                         
   0   7  11        121.00        139.98        30.68 o                         
   1   7  11       1918.73       1922.04        49.59 o                         
   2   7  11       6428.43       6241.46       116.35 o                         
   3   7  11       1794.42       1837.66        44.57 o                         
   4   7  11          7.64         10.77        11.74 o                         
   5   7  11       1371.36       1424.52        38.36 o                         
   6   7  11       2746.61       2703.44       129.24 o                         
   7   7  11        101.91        139.21        21.74 o                         
   8   7  11         70.19         42.15        35.33 o                         
   9   7  11        820.38        717.19        62.61 o                         
  -4   8  11          3.67         15.11        19.93 o                         
  -3   8  11        870.46        870.46        30.73 o                         
  -2   8  11       2213.74       2227.35        52.98 o                         
  -1   8  11       1273.05       1196.29        34.63 o                         
   0   8  11        314.88        275.98        31.92 o                         
   1   8  11       3483.47       3382.25       144.74 o                         
   2   8  11       2966.35       2932.80        76.26 o                         
   3   8  11       1177.11       1137.14        39.45 o                         
   4   8  11        907.38        922.94        31.92 o                         
   5   8  11       2285.30       2319.62        53.75 o                         
   6   8  11       1381.93       1356.88        47.87 o                         
   7   8  11          4.94         20.79        19.05 o                         
   8   8  11        795.65        783.51        58.89 o                         
  -4   9  11        298.58        309.31        26.65 o                         
  -3   9  11       1309.21       1341.94        39.90 o                         
  -2   9  11       1331.49       1350.33        45.87 o                         
  -1   9  11         12.06          5.83        12.08 o                         
   0   9  11       1306.78       1240.45        44.94 o                         
   1   9  11       1953.85       1938.41        46.79 o                         
   2   9  11       1361.74       1230.64        61.68 o                         
   3   9  11         95.95         78.25        15.56 o                         
   4   9  11       3782.44       3756.49        94.24 o                         
   5   9  11       1952.92       1994.71        59.15 o                         
   6   9  11         58.14         69.43        23.55 o                         
   7   9  11        190.05        208.89        30.37 o                         
  -3  10  11        958.23        995.54        88.64 o                         
  -2  10  11        304.99        285.62        32.54 o                         
  -1  10  11        540.25        522.75        44.32 o                         
   0  10  11       2580.72       2618.41        86.78 o                         
   1  10  11       2476.33       2429.75        61.68 o                         
   2  10  11          2.84          0.87        14.01 o                         
   3  10  11       2986.36       2967.98        79.33 o                         
   4  10  11       2865.90       2847.70        77.35 o                         
   5  10  11        485.81        496.65        33.78 o                         
   6  10  11         33.87         52.66        18.00 o                         
  -3  11  11        333.73        316.60        27.89 o                         
  -2  11  11          6.63          8.32        14.99 o                         
  -1  11  11       1549.07       1530.26        42.54 o                         
   0  11  11       2119.48       2033.15        50.22 o                         
   1  11  11        229.64        212.15        22.01 o                         
   2  11  11        574.09        534.05        28.05 o                         
   3  11  11       1909.75       1950.45        59.83 o                         
   4  11  11       1325.88       1341.35        47.12 o                         
   5  11  11         41.47         42.67        18.62 o                         
   6  11  11        886.94        914.09        53.31 o                         
  -2  12  11        339.76        378.37        23.51 o                         
  -1  12  11       1573.83       1569.09        44.36 o                         
   0  12  11        560.76        539.01        51.76 o                         
   1  12  11        191.63        216.53        22.54 o                         
   2  12  11       1581.87       1598.79       120.25 o                         
   3  12  11       1356.62       1328.27        47.75 o                         
   4  12  11        179.88        201.99        30.99 o                         
   5  12  11        698.88        755.31        41.53 o                         
   6  12  11       1590.06       1680.59       110.96 o                         
   7  12  11        689.51        792.81        60.13 o                         
  -1  13  11        788.72        766.12        48.35 o                         
   0  13  11          0.87         25.24        18.35 o                         
   1  13  11       1106.64       1149.90        45.36 o                         
   2  13  11       1482.39       1449.69       119.32 o                         
   3  13  11        437.23        388.04        27.37 o                         
   4  13  11        124.37        157.58        21.80 o                         
   5  13  11       1375.94       1493.93        54.27 o                         
   6  13  11       1254.21       1265.77        73.76 o                         
   7  13  11         28.76         37.19        37.81 o                         
   0  14  11        189.29        149.16        23.23 o                         
   1  14  11       1056.89       1025.96        44.47 o                         
   2  14  11        540.52        510.21        62.61 o                         
   3  14  11         37.40         45.64        19.47 o                         
   4  14  11       1194.53       1295.63        50.59 o                         
   5  14  11       1105.91       1265.98        60.44 o                         
   6  14  11        255.13        291.34        43.39 o                         
   2  15  11        150.76        114.77        24.36 o                         
   3  15  11        627.00        623.94        36.60 o                         
   4  15  11       1266.11       1383.30        54.98 o                         
  -2  -9  12         17.09         56.41        30.99 o                         
  -3  -8  12        119.90         68.32        28.38 o                         
  -2  -8  12        202.77        292.81        32.19 o                         
  -1  -8  12       1223.92       1318.13        63.54 o                         
   0  -8  12        796.52        869.05        70.04 o                         
   2  -8  12        500.23        591.65        57.34 o                         
   3  -8  12        808.47        838.59        62.61 o                         
  -4  -7  12        376.39        447.72        38.19 o                         
  -3  -7  12         28.38         41.69        34.40 o                         
  -2  -7  12       1160.74       1295.09        56.15 o                         
  -1  -7  12        893.69       1063.14        76.24 o                         
   0  -7  12         77.18        125.21        43.39 o                         
   1  -7  12        338.35        390.56        61.06 o                         
   2  -7  12       1323.31       1361.59        41.79 o                         
   3  -7  12        673.66        686.11        30.50 o                         
   4  -7  12          3.45         25.64        22.32 o                         
  -4  -6  12          0.62        -10.26        24.10 o                         
  -3  -6  12        565.25        615.47        40.36 o                         
  -2  -6  12       1251.25       1329.87        56.30 o                         
  -1  -6  12        314.16        368.64        50.21 o                         
   0  -6  12         84.69         62.08        22.06 o                         
   1  -6  12       1605.49       1564.15       113.44 o                         
   2  -6  12       1553.22       1594.07        56.29 o                         
   3  -6  12         48.09         35.89        15.36 o                         
   4  -6  12        272.21        279.56        26.65 o                         
   5  -6  12        619.04        631.11        43.39 o                         
  -5  -5  12        108.63        148.02        30.99 o                         
  -4  -5  12        139.94        180.65        97.94 o                         
  -3  -5  12       1696.33       1755.20        66.39 o                         
  -2  -5  12        549.82        644.82        39.80 o                         
  -1  -5  12         86.74        153.84        24.48 o                         
   0  -5  12       1152.73       1179.59        48.71 o                         
   1  -5  12       2080.20       1981.09        64.47 o                         
   2  -5  12        604.27        601.02        33.54 o                         
   3  -5  12        130.86        123.23        22.15 o                         
   4  -5  12       1178.68       1177.26        39.26 o                         
   5  -5  12        974.85        955.53        41.84 o                         
  -5  -4  12         67.21         46.22        24.38 o                         
  -4  -4  12        563.67        575.94        73.45 o                         
  -3  -4  12       1679.41       1635.58        63.38 o                         
  -2  -4  12        178.46        168.59        25.68 o                         
  -1  -4  12        326.04        318.93        28.47 o                         
   0  -4  12       1876.57       1965.43        50.19 o                         
   1  -4  12       1358.17       1455.73        67.26 o                         
   2  -4  12         30.47         22.77        17.36 o                         
   3  -4  12       1626.61       1549.86        54.88 o                         
   4  -4  12       1580.73       1641.52        48.04 o                         
   5  -4  12        343.26        343.45        25.72 o                         
   6  -4  12         76.75         91.89        18.30 o                         
  -5  -3  12        566.08        571.42        38.74 o                         
  -4  -3  12       1262.04       1232.99       156.21 o                         
  -3  -3  12        998.77       1007.46        46.99 o                         
  -2  -3  12         55.50         53.84        20.97 o                         
  -1  -3  12       3642.79       3810.62       106.03 o                         
   0  -3  12       1807.98       1844.93        47.51 o                         
   1  -3  12        136.65        123.15        15.17 o                         
   2  -3  12       1364.24       1296.04        40.64 o                         
   3  -3  12       2927.96       2987.75        85.43 o                         
   4  -3  12       1127.77       1081.90       141.64 o                         
   5  -3  12         11.51          8.84        15.25 o                         
   6  -3  12        664.83        698.32        31.42 o                         
  -5  -2  12       1217.23       1223.47        41.10 o                         
  -4  -2  12       1569.28       1541.22        45.57 o                         
  -3  -2  12          2.80          0.05        20.33 o                         
  -2  -2  12       1493.92       1582.64        59.06 o                         
  -1  -2  12       3530.57       3356.52       102.28 o                         
   0  -2  12        812.55        836.98        28.89 o                         
   1  -2  12         30.88         25.62        15.50 o                         
   2  -2  12       2285.08       2345.91        66.33 o                         
   3  -2  12       2683.83       2692.45       125.83 o                         
   4  -2  12        303.27        312.47        26.71 o                         
   5  -2  12        715.06        667.80        29.04 o                         
   6  -2  12       1567.70       1573.53        48.97 o                         
   7  -2  12        532.20        493.75        29.17 o                         
  -6  -1  12        563.35        563.56        33.43 o                         
  -5  -1  12       1089.35       1107.68        39.16 o                         
  -4  -1  12        205.45        174.95        18.47 o                         
  -3  -1  12       1300.07       1278.38        56.41 o                         
  -2  -1  12       2015.20       2162.17        71.15 o                         
  -1  -1  12       2503.88       2387.07        85.85 o                         
   0  -1  12        108.61        131.28        15.00 o                         
   1  -1  12       2387.24       2269.22        53.75 o                         
   2  -1  12       3972.49       4018.34        83.68 o                         
   3  -1  12        682.67        673.32        35.51 o                         
   4  -1  12        441.17        484.90        35.02 o                         
   5  -1  12       2394.39       2250.69        57.92 o                         
   6  -1  12       1631.13       1667.73        49.29 o                         
   7  -1  12         24.16          6.20        17.43 o                         
  -6   0  12        625.98        659.81        31.69 o                         
  -5   0  12        476.29        509.32        31.30 o                         
  -4   0  12        156.83        140.37        17.72 o                         
  -3   0  12       2736.24       2647.78        63.73 o                         
  -2   0  12       4212.11       4191.50        89.50 o                         
  -1   0  12        949.79        975.43        31.42 o                         
   0   0  12       1430.02       1491.99        40.64 o                         
   1   0  12       8171.46       8137.09       150.93 o                         
   2   0  12       1964.51       1965.34        43.57 o                         
   3   0  12         15.84         17.72        17.07 o                         
   4   0  12       1389.70       1424.19        80.58 o                         
   5   0  12       2810.26       2807.86        84.13 o                         
   6   0  12        565.65        563.95        27.85 o                         
   7   0  12        179.32        171.05        20.85 o                         
  -6   1  12        515.99        502.06        41.84 o                         
  -5   1  12         41.57         53.32        22.63 o                         
  -4   1  12       1260.91       1212.75        39.47 o                         
  -3   1  12       3255.63       3234.67        73.86 o                         
  -2   1  12       1338.72       1427.33        41.97 o                         
  -1   1  12        507.47        503.09        23.08 o                         
   0   1  12       3191.78       3175.13        69.40 o                         
   1   1  12       5514.89       5264.70       104.40 o                         
   2   1  12        863.05        839.22        28.95 o                         
   3   1  12        282.25        267.18        24.17 o                         
   4   1  12       2837.35       2810.71       111.89 o                         
   5   1  12       1917.79       1952.41        88.02 o                         
   6   1  12        150.65        157.67        20.15 o                         
   7   1  12        928.86        883.97        35.71 o                         
   8   1  12       1004.79       1001.17        39.75 o                         
  -5   2  12        237.32        253.69        21.59 o                         
  -4   2  12       1964.44       2001.30        54.06 o                         
  -3   2  12       2133.56       2096.14        73.45 o                         
  -2   2  12         30.13         29.93        13.40 o                         
  -1   2  12       3466.81       3341.10        74.38 o                         
   0   2  12       5384.93       5431.48       107.66 o                         
   1   2  12       2593.96       2495.41        84.61 o                         
   2   2  12        215.56        174.13        20.77 o                         
   3   2  12       3928.89       3869.23        80.69 o                         
   4   2  12       2647.80       2766.65        81.01 o                         
   5   2  12        168.06        172.15        30.99 o                         
   6   2  12        731.72        686.66        40.60 o                         
   7   2  12       1355.95       1381.75        52.38 o                         
   8   2  12        559.45        600.70        35.64 o                         
  -5   3  12       1182.58       1168.79        40.35 o                         
  -4   3  12       1707.90       1655.50        48.25 o                         
  -3   3  12        298.27        297.11        20.82 o                         
  -2   3  12        896.22        886.12        46.49 o                         
  -1   3  12       5044.88       4947.81        86.06 o                         
   0   3  12       2654.95       2660.84        61.80 o                         
   1   3  12        345.18        390.08        23.86 o                         
   2   3  12       2580.69       2425.13        57.02 o                         
   3   3  12       6224.90       6211.61       118.51 o                         
   4   3  12       1438.11       1275.57        71.28 o                         
   5   3  12        157.89        144.56        21.41 o                         
   6   3  12       1125.67       1158.31        80.27 o                         
   7   3  12       1006.07        984.00        36.19 o                         
   8   3  12          3.02         21.30        32.23 o                         
  -5   4  12       1851.83       1765.16        51.97 o                         
  -4   4  12        903.30        866.45        34.10 o                         
  -3   4  12        239.90        233.04        19.51 o                         
  -2   4  12       1761.45       1765.38        40.17 o                         
  -1   4  12       3462.28       3535.72       103.21 o                         
   0   4  12        892.54        855.53        25.53 o                         
   1   4  12       1829.28       1926.46        52.38 o                         
   2   4  12       4279.71       4351.04       148.46 o                         
   3   4  12       3419.77       3430.82       103.83 o                         
   4   4  12          7.31         16.31        12.69 o                         
   5   4  12       1058.48       1138.53        44.38 o                         
   6   4  12       1112.28       1159.99        46.16 o                         
   7   4  12        420.41        432.16        24.86 o                         
   8   4  12        190.47        158.00        25.91 o                         
  -5   5  12       1058.18       1124.97        46.89 o                         
  -4   5  12          6.83         10.18        16.36 o                         
  -3   5  12        757.83        728.57        48.35 o                         
  -2   5  12       2330.23       2317.50        48.79 o                         
  -1   5  12       1345.49       1373.40        34.17 o                         
   0   5  12         47.52         29.28        10.91 o                         
   1   5  12       6461.85       6512.51       124.97 o                         
   2   5  12       1435.47       1516.60        36.37 o                         
   3   5  12        395.23        391.22        20.10 o                         
   4   5  12        808.10        862.45        29.17 o                         
   5   5  12       2819.50       2932.59        82.05 o                         
   6   5  12       1068.99       1112.49        44.79 o                         
   7   5  12          1.12         30.65        18.11 o                         
   8   5  12        696.74        698.81        43.70 o                         
  -5   6  12        140.15        172.79        44.01 o                         
  -4   6  12        322.76        292.61        35.95 o                         
  -3   6  12       1742.84       1687.33        44.25 o                         
  -2   6  12       2664.74       2642.82        54.05 o                         
  -1   6  12         19.44         19.91        11.88 o                         
   0   6  12       2382.08       2468.53        92.05 o                         
   1   6  12       3433.16       3369.02        72.13 o                         
   2   6  12        613.64        635.20        21.90 o                         
   3   6  12        364.05        354.65        19.21 o                         
   4   6  12       2200.11       2308.49        53.82 o                         
   5   6  12       3086.04       3078.05        84.07 o
[truncated: 72,496 more chars]
